# Supplementary material for: Bacterial and Fungal Communities in a Degraded Ombrotrophic Peatland Undergoing Natural and Managed Re-Vegetation
Source: PLoS One. 2015 May 13;10(5):e0124726. doi: 10.1371/journal.pone.0124726 (PMC4430338; doi:10.1371/journal.pone.0124726)
Supplement: S1 Protocol — UPARSE clusters, dereplicated DNA sequences, full taxonomic assignments, OTU abundance tables and sample data are provided. Outputs from the analyses are also provided, including statistical tables and the number of sequences for each sample. (ZIP) [file pone.0124726.s001.zip]

Archive with 41 entries (31 files):
- S1_Protocol/data/
- S1_Protocol/data/hb_uparse/
- S1_Protocol/data/hb_uparse/map.txt
- S1_Protocol/data/hb_uparse/otu_table.biom
- S1_Protocol/data/hb_uparse/otus.fa
- S1_Protocol/data/hb_uparse/taxonomy/
- S1_Protocol/data/hb_uparse/taxonomy/otus_tax_assignments.txt
- S1_Protocol/data/hb_uparse/taxonomy/otus_tax_assignments_mod.txt
- S1_Protocol/data/hb_uparse/uparse_commands.txt
- S1_Protocol/data/hf_uparse/
- S1_Protocol/data/hf_uparse/map.txt
- S1_Protocol/data/hf_uparse/otu_table.biom
- S1_Protocol/data/hf_uparse/otus.fa
- S1_Protocol/data/hf_uparse/taxonomy/
- S1_Protocol/data/hf_uparse/taxonomy/otus_tax_assignments.txt
- S1_Protocol/data/hf_uparse/taxonomy/otus_tax_assignments_mod.txt
- S1_Protocol/data/hf_uparse/taxonomy_filtered/
- S1_Protocol/data/hf_uparse/taxonomy_filtered/otus_tax_assignments.txt
- S1_Protocol/data/hf_uparse/taxonomy_filtered/otus_tax_assignments_mod.txt
- S1_Protocol/data/hf_uparse/uparse_commands.txt
- S1_Protocol/output/
- S1_Protocol/output/figures/
- S1_Protocol/output/figures/diversity.png
- S1_Protocol/output/figures/fig[cfu].png
- S1_Protocol/output/figures/fig[chem].png
- S1_Protocol/output/figures/Fig[ordination].png
- S1_Protocol/output/figures/fig[phyla].png
- S1_Protocol/output/figures/fig[rank].png
- S1_Protocol/output/figures/scree.png
- S1_Protocol/output/figures/unconstrained_ordinations.png
- S1_Protocol/output/tables/
- S1_Protocol/output/tables/Table[phyla-all].csv
- S1_Protocol/output/tables/Table[phyla-xsq].csv
- S1_Protocol/output/tables/Table[stats].csv
- S1_Protocol/peat-microbiome.html
- S1_Protocol/peat-microbiome.Rmd
- S1_Protocol/R/
- S1_Protocol/R/fighelper.R
- S1_Protocol/R/OTU-analysis.R
- S1_Protocol/README.html
- S1_Protocol/README.md
