# Supplementary material for: Bacterial and Fungal Communities in a Degraded Ombrotrophic Peatland Undergoing Natural and Managed Re-Vegetation
Source: PLoS One. 2015 May 13;10(5):e0124726. doi: 10.1371/journal.pone.0124726 (PMC4430338; doi:10.1371/journal.pone.0124726)
Supplement: S1 Protocol — UPARSE clusters, dereplicated DNA sequences, full taxonomic assignments, OTU abundance tables and sample data are provided. Outputs from the analyses are also provided, including statistical tables and the number of sequences for each sample. (ZIP) [file pone.0124726.s001.zip › S1_Protocol/data/hb_uparse/otu_table.biom]

{"id": "None","format": "Biological Observation Matrix 1.0.0","format_url": "http://biom-format.org","type": "OTU table","generated_by": "BIOM-Format 1.1.1","date": "2014-01-29T14:25:06.322061","matrix_type": "sparse","matrix_element_type": "float","shape": [465, 18],"data": [[0,0,44.0],[0,1,41.0],[0,2,26.0],[0,3,264.0],[0,4,101.0],[0,5,60.0],[0,6,246.0],[0,7,139.0],[0,8,88.0],[0,9,233.0],[0,10,267.0],[0,11,28.0],[0,12,22.0],[0,13,37.0],[0,14,162.0],[0,15,31.0],[0,16,37.0],[0,17,37.0],[1,0,13.0],[1,2,4.0],[1,3,16.0],[1,5,3.0],[1,6,4.0],[1,7,3.0],[1,8,8.0],[1,9,4.0],[1,10,21.0],[1,11,1.0],[1,12,6.0],[1,13,10.0],[1,14,1.0],[1,15,1.0],[1,16,3.0],[1,17,3.0],[2,0,7.0],[2,2,20.0],[2,3,10.0],[2,5,3.0],[2,8,2.0],[2,9,1.0],[2,10,23.0],[2,12,9.0],[2,13,31.0],[2,15,1.0],[2,16,2.0],[2,17,9.0],[3,0,8.0],[3,2,12.0],[3,3,12.0],[3,4,3.0],[3,6,4.0],[3,7,3.0],[3,8,38.0],[3,9,12.0],[3,10,8.0],[3,11,1.0],[3,12,6.0],[3,13,4.0],[3,14,1.0],[3,15,1.0],[3,16,7.0],[3,17,5.0],[4,0,4.0],[4,3,1.0],[4,5,1.0],[4,10,4.0],[4,12,3.0],[4,16,1.0],[5,0,49.0],[5,1,3.0],[5,2,40.0],[5,3,209.0],[5,4,14.0],[5,5,24.0],[5,6,48.0],[5,7,48.0],[5,8,194.0],[5,9,75.0],[5,10,97.0],[5,11,7.0],[5,12,31.0],[5,13,38.0],[5,14,32.0],[5,15,1.0],[5,16,33.0],[5,17,37.0],[6,0,4.0],[6,2,4.0],[6,3,8.0],[6,5,6.0],[6,6,3.0],[6,7,4.0],[6,8,6.0],[6,9,10.0],[6,10,20.0],[6,11,2.0],[6,12,5.0],[6,13,4.0],[6,14,5.0],[6,16,3.0],[6,17,7.0],[7,0,87.0],[7,1,2.0],[7,2,79.0],[7,3,80.0],[7,4,17.0],[7,5,85.0],[7,6,48.0],[7,7,13.0],[7,8,62.0],[7,9,64.0],[7,10,67.0],[7,11,6.0],[7,12,110.0],[7,13,81.0],[7,14,3.0],[7,15,7.0],[7,16,49.0],[7,17,53.0],[8,0,7.0],[8,1,1.0],[8,2,9.0],[8,3,1.0],[8,5,2.0],[8,6,9.0],[8,7,3.0],[8,8,10.0],[8,9,3.0],[8,10,7.0],[8,12,10.0],[8,13,7.0],[8,14,1.0],[8,15,1.0],[8,16,4.0],[8,17,2.0],[9,0,46.0],[9,1,15.0],[9,2,28.0],[9,3,182.0],[9,4,38.0],[9,5,128.0],[9,6,123.0],[9,7,60.0],[9,8,22.0],[9,9,120.0],[9,10,247.0],[9,11,22.0],[9,12,8.0],[9,13,59.0],[9,14,14.0],[9,15,1.0],[9,16,37.0],[9,17,57.0],[10,0,41.0],[10,1,3.0],[10,2,44.0],[10,3,58.0],[10,4,25.0],[10,5,17.0],[10,6,33.0],[10,7,26.0],[10,8,26.0],[10,9,45.0],[10,10,68.0],[10,11,7.0],[10,12,37.0],[10,13,32.0],[10,14,8.0],[10,15,13.0],[10,16,21.0],[10,17,24.0],[11,0,5.0],[11,1,2.0],[11,2,2.0],[11,3,26.0],[11,4,6.0],[11,5,2.0],[11,6,11.0],[11,7,31.0],[11,8,38.0],[11,9,4.0],[11,10,16.0],[11,11,4.0],[11,12,5.0],[11,13,23.0],[11,14,12.0],[11,16,9.0],[11,17,1.0],[12,0,22.0],[13,0,87.0],[13,1,3.0],[13,2,71.0],[13,3,47.0],[13,4,14.0],[13,5,39.0],[13,6,9.0],[13,7,6.0],[13,8,68.0],[13,9,98.0],[13,10,69.0],[13,11,20.0],[13,12,66.0],[13,13,24.0],[13,14,3.0],[13,15,5.0],[13,16,23.0],[13,17,22.0],[14,0,15.0],[14,1,2.0],[14,2,29.0],[14,3,14.0],[14,4,5.0],[14,5,29.0],[14,6,8.0],[14,7,51.0],[14,8,12.0],[14,9,11.0],[14,10,2.0],[14,11,1.0],[14,12,4.0],[14,13,8.0],[14,14,6.0],[14,15,1.0],[14,16,2.0],[14,17,4.0],[15,0,45.0],[15,1,1.0],[15,2,1.0],[15,3,231.0],[15,4,7.0],[15,6,46.0],[15,9,14.0],[15,10,370.0],[15,12,8.0],[15,13,1.0],[15,14,2.0],[15,16,99.0],[15,17,4.0],[16,0,23.0],[16,2,6.0],[16,3,11.0],[16,4,73.0],[16,5,1.0],[16,6,1.0],[16,10,84.0],[16,12,29.0],[16,13,7.0],[16,16,11.0],[16,17,8.0],[17,0,22.0],[17,2,64.0],[17,3,39.0],[17,4,47.0],[17,5,62.0],[17,6,51.0],[17,7,12.0],[17,8,13.0],[17,9,46.0],[17,10,52.0],[17,12,12.0],[17,13,18.0],[17,14,1.0],[17,15,4.0],[17,16,49.0],[17,17,29.0],[18,0,16.0],[18,4,6.0],[18,5,8.0],[18,6,51.0],[18,8,5.0],[18,9,6.0],[18,12,22.0],[18,16,12.0],[18,17,8.0],[19,0,16.0],[19,2,9.0],[19,4,3.0],[19,5,11.0],[19,6,10.0],[19,8,6.0],[19,9,12.0],[19,10,4.0],[19,11,2.0],[19,12,8.0],[19,14,3.0],[19,15,1.0],[19,16,5.0],[19,17,8.0],[20,0,32.0],[20,3,46.0],[20,4,8.0],[20,6,46.0],[20,9,13.0],[20,10,60.0],[20,12,6.0],[20,16,13.0],[21,0,3.0],[21,1,1.0],[21,2,7.0],[21,3,46.0],[21,4,1.0],[21,5,3.0],[21,7,2.0],[21,8,12.0],[21,9,5.0],[21,10,86.0],[21,11,2.0],[21,13,1.0],[21,14,1.0],[21,16,5.0],[22,0,33.0],[22,2,24.0],[22,3,12.0],[22,4,3.0],[22,5,15.0],[22,6,56.0],[22,7,15.0],[22,8,16.0],[22,9,20.0],[22,10,34.0],[22,11,3.0],[22,12,5.0],[22,13,8.0],[22,14,3.0],[22,16,11.0],[22,17,8.0],[23,0,22.0],[23,1,6.0],[23,2,18.0],[23,3,68.0],[23,4,26.0],[23,5,35.0],[23,6,74.0],[23,7,49.0],[23,8,93.0],[23,9,34.0],[23,10,55.0],[23,11,24.0],[23,12,35.0],[23,13,27.0],[23,14,35.0],[23,15,13.0],[23,16,43.0],[23,17,13.0],[24,0,82.0],[24,1,71.0],[24,2,147.0],[24,3,387.0],[24,4,339.0],[24,5,131.0],[24,6,218.0],[24,7,393.0],[24,8,295.0],[24,9,116.0],[24,10,326.0],[24,11,178.0],[24,12,153.0],[24,13,169.0],[24,14,118.0],[24,15,37.0],[24,16,113.0],[24,17,74.0],[25,0,5.0],[25,1,5.0],[25,2,1.0],[25,3,17.0],[25,4,27.0],[25,5,2.0],[25,6,6.0],[25,7,15.0],[25,8,22.0],[25,9,8.0],[25,10,22.0],[25,12,8.0],[25,13,31.0],[25,14,5.0],[25,15,4.0],[25,16,3.0],[25,17,1.0],[26,0,48.0],[26,1,3.0],[26,2,6.0],[26,3,38.0],[26,4,11.0],[26,5,4.0],[26,6,23.0],[26,7,8.0],[26,8,9.0],[26,9,41.0],[26,10,37.0],[26,11,2.0],[26,12,23.0],[26,13,2.0],[26,14,11.0],[26,16,18.0],[27,0,8.0],[27,3,7.0],[27,6,3.0],[27,7,1.0],[27,9,2.0],[27,10,28.0],[27,14,2.0],[27,16,4.0],[28,0,4.0],[28,2,2.0],[28,3,28.0],[28,5,5.0],[28,6,5.0],[28,7,1.0],[28,8,2.0],[28,10,8.0],[28,12,8.0],[28,13,1.0],[28,14,16.0],[28,15,2.0],[28,16,19.0],[28,17,2.0],[29,0,5.0],[29,2,3.0],[29,3,4.0],[29,4,1.0],[29,5,2.0],[29,6,5.0],[29,8,4.0],[29,9,5.0],[29,10,8.0],[29,11,1.0],[29,13,8.0],[29,14,1.0],[29,16,4.0],[29,17,1.0],[30,0,12.0],[30,1,2.0],[30,2,97.0],[30,3,11.0],[30,4,26.0],[30,5,70.0],[30,6,11.0],[30,7,40.0],[30,8,101.0],[30,9,32.0],[30,10,23.0],[30,11,14.0],[30,12,3.0],[30,13,57.0],[30,14,9.0],[30,15,7.0],[30,16,4.0],[30,17,37.0],[31,0,9.0],[31,1,2.0],[31,2,6.0],[31,3,3.0],[31,4,10.0],[31,5,10.0],[31,6,4.0],[31,7,12.0],[31,8,114.0],[31,9,5.0],[31,10,3.0],[31,11,9.0],[31,12,3.0],[31,13,6.0],[31,14,10.0],[31,15,2.0],[31,16,2.0],[31,17,7.0],[32,0,1.0],[32,2,1.0],[32,3,2.0],[32,5,18.0],[32,8,1.0],[32,9,4.0],[32,10,1.0],[32,12,1.0],[32,16,4.0],[32,17,7.0],[33,0,5.0],[33,2,121.0],[33,4,132.0],[33,5,12.0],[33,6,3.0],[33,9,15.0],[33,11,11.0],[33,13,45.0],[33,15,32.0],[33,17,3.0],[34,0,70.0],[34,1,2.0],[34,2,12.0],[34,3,30.0],[34,4,32.0],[34,5,28.0],[34,6,26.0],[34,7,17.0],[34,8,10.0],[34,9,10.0],[34,10,32.0],[34,11,2.0],[34,12,20.0],[34,13,17.0],[34,14,3.0],[34,15,5.0],[34,16,17.0],[34,17,17.0],[35,0,21.0],[35,1,2.0],[35,2,7.0],[35,3,30.0],[35,4,4.0],[35,5,1.0],[35,6,3.0],[35,7,19.0],[35,8,17.0],[35,9,9.0],[35,10,16.0],[35,11,5.0],[35,12,40.0],[35,13,7.0],[35,14,11.0],[35,16,3.0],[35,17,1.0],[36,0,21.0],[36,1,5.0],[36,2,38.0],[36,3,8.0],[36,4,70.0],[36,5,9.0],[36,6,7.0],[36,7,33.0],[36,8,30.0],[36,9,3.0],[36,10,15.0],[36,11,28.0],[36,12,13.0],[36,13,19.0],[36,14,19.0],[36,16,1.0],[36,17,8.0],[37,0,1.0],[37,5,2.0],[38,0,7.0],[38,2,15.0],[38,4,3.0],[38,5,1.0],[38,6,1.0],[38,7,15.0],[38,8,50.0],[38,9,4.0],[38,10,7.0],[38,11,10.0],[38,12,6.0],[38,13,13.0],[38,14,2.0],[38,16,5.0],[39,0,4.0],[39,3,1.0],[39,6,2.0],[39,9,2.0],[39,12,8.0],[39,13,4.0],[40,0,9.0],[40,2,10.0],[40,3,6.0],[40,4,2.0],[40,5,17.0],[40,6,2.0],[40,8,31.0],[40,10,7.0],[40,12,20.0],[40,13,5.0],[40,15,2.0],[40,16,1.0],[40,17,10.0],[41,0,3.0],[41,2,15.0],[41,3,2.0],[41,5,1.0],[41,6,1.0],[41,7,6.0],[41,8,6.0],[41,9,1.0],[41,10,7.0],[41,11,1.0],[41,12,3.0],[41,13,4.0],[41,14,3.0],[41,16,2.0],[41,17,4.0],[42,0,13.0],[42,1,3.0],[42,2,15.0],[42,3,17.0],[42,4,8.0],[42,5,6.0],[42,6,4.0],[42,7,4.0],[42,8,23.0],[42,9,1.0],[42,10,12.0],[42,11,6.0],[42,12,9.0],[42,13,22.0],[42,14,9.0],[42,16,7.0],[42,17,3.0],[43,0,10.0],[43,1,3.0],[43,2,25.0],[43,3,52.0],[43,4,26.0],[43,5,91.0],[43,6,16.0],[43,7,13.0],[43,8,24.0],[43,9,60.0],[43,10,75.0],[43,11,10.0],[43,12,10.0],[43,13,21.0],[43,14,9.0],[43,15,1.0],[43,16,9.0],[43,17,15.0],[44,0,19.0],[44,2,10.0],[44,3,2.0],[44,5,48.0],[44,6,1.0],[44,8,1.0],[44,9,7.0],[44,10,3.0],[44,12,15.0],[44,13,5.0],[44,15,3.0],[44,16,9.0],[44,17,20.0],[45,0,4.0],[46,0,1.0],[46,1,1.0],[46,2,1.0],[46,3,2.0],[46,4,1.0],[46,5,2.0],[46,6,2.0],[46,7,1.0],[46,8,6.0],[46,9,6.0],[46,10,1.0],[46,11,2.0],[46,16,9.0],[46,17,2.0],[47,0,12.0],[47,1,1.0],[47,2,34.0],[47,3,34.0],[47,4,2.0],[47,5,17.0],[47,6,7.0],[47,7,18.0],[47,8,38.0],[47,9,8.0],[47,10,34.0],[47,11,4.0],[47,12,6.0],[47,13,7.0],[47,14,1.0],[47,15,3.0],[47,16,7.0],[47,17,8.0],[48,0,1.0],[48,2,14.0],[48,5,3.0],[48,6,2.0],[48,8,4.0],[48,10,2.0],[48,12,8.0],[48,13,5.0],[48,17,1.0],[49,0,13.0],[49,8,10.0],[49,13,6.0],[49,15,1.0],[49,16,1.0],[49,17,4.0],[50,0,5.0],[50,1,27.0],[50,2,87.0],[50,3,82.0],[50,4,146.0],[50,5,34.0],[50,6,52.0],[50,7,202.0],[50,8,215.0],[50,9,5.0],[50,10,39.0],[50,11,65.0],[50,12,32.0],[50,13,158.0],[50,14,114.0],[50,15,14.0],[50,16,4.0],[50,17,16.0],[51,0,1.0],[51,7,2.0],[51,8,1.0],[51,10,1.0],[51,13,2.0],[51,14,3.0],[52,0,15.0],[52,1,4.0],[52,2,24.0],[52,3,27.0],[52,4,4.0],[52,5,68.0],[52,6,45.0],[52,7,15.0],[52,8,44.0],[52,9,21.0],[52,10,71.0],[52,11,10.0],[52,12,26.0],[52,13,32.0],[52,14,3.0],[52,15,2.0],[52,16,26.0],[52,17,24.0],[53,0,4.0],[53,2,22.0],[53,3,5.0],[53,4,3.0],[53,5,10.0],[53,6,8.0],[53,7,20.0],[53,8,16.0],[53,9,5.0],[53,10,20.0],[53,11,7.0],[53,12,2.0],[53,13,12.0],[53,14,4.0],[53,17,3.0],[54,0,1.0],[54,3,1.0],[54,9,1.0],[54,10,1.0],[54,12,3.0],[54,14,1.0],[54,17,2.0],[55,0,16.0],[55,2,1.0],[55,3,4.0],[55,5,1.0],[55,6,2.0],[55,7,3.0],[55,9,2.0],[55,10,18.0],[55,12,4.0],[55,13,2.0],[55,15,1.0],[55,16,2.0],[55,17,2.0],[56,0,4.0],[56,3,4.0],[56,4,16.0],[56,5,12.0],[56,6,2.0],[56,7,11.0],[56,9,2.0],[56,10,10.0],[56,11,1.0],[56,12,3.0],[56,13,1.0],[57,0,18.0],[57,3,11.0],[57,4,45.0],[57,6,18.0],[57,7,60.0],[57,8,1.0],[57,9,10.0],[57,10,33.0],[57,11,5.0],[57,12,6.0],[57,13,1.0],[57,14,9.0],[57,16,11.0],[57,17,3.0],[58,0,4.0],[58,1,2.0],[58,2,57.0],[58,3,8.0],[58,4,4.0],[58,5,48.0],[58,6,13.0],[58,7,11.0],[58,8,35.0],[58,9,14.0],[58,10,17.0],[58,11,2.0],[58,12,6.0],[58,13,18.0],[58,14,4.0],[58,15,3.0],[58,16,2.0],[58,17,6.0],[59,0,7.0],[59,3,10.0],[59,4,3.0],[59,7,2.0],[59,8,5.0],[59,9,2.0],[59,10,6.0],[59,11,1.0],[59,12,55.0],[59,14,10.0],[59,16,1.0],[60,0,31.0],[60,2,19.0],[60,3,12.0],[60,4,2.0],[60,6,69.0],[60,7,2.0],[60,8,1.0],[60,9,4.0],[60,10,6.0],[60,12,84.0],[60,13,3.0],[60,14,3.0],[60,16,7.0],[60,17,1.0],[61,0,24.0],[61,2,10.0],[61,3,8.0],[61,4,2.0],[61,5,6.0],[61,6,9.0],[61,7,7.0],[61,8,2.0],[61,9,11.0],[61,10,4.0],[61,11,1.0],[61,12,10.0],[61,13,3.0],[61,16,7.0],[61,17,8.0],[62,0,38.0],[62,2,1.0],[62,3,12.0],[62,5,41.0],[62,6,13.0],[62,9,3.0],[62,10,11.0],[62,12,5.0],[62,16,12.0],[62,17,8.0],[63,0,8.0],[63,2,27.0],[63,3,21.0],[63,4,8.0],[63,5,19.0],[63,6,26.0],[63,7,20.0],[63,8,6.0],[63,9,4.0],[63,10,9.0],[63,11,2.0],[63,12,22.0],[63,13,14.0],[63,14,1.0],[63,15,2.0],[63,16,7.0],[63,17,11.0],[64,0,2.0],[64,2,4.0],[64,8,2.0],[64,10,1.0],[64,12,3.0],[64,13,7.0],[64,15,1.0],[64,17,4.0],[65,0,2.0],[65,2,1.0],[65,3,2.0],[65,5,8.0],[65,6,7.0],[65,9,1.0],[65,10,1.0],[65,12,3.0],[65,16,1.0],[65,17,1.0],[66,0,3.0],[66,2,24.0],[66,3,10.0],[66,5,16.0],[66,6,23.0],[66,7,4.0],[66,8,63.0],[66,9,6.0],[66,10,5.0],[66,11,19.0],[66,12,1.0],[66,13,4.0],[66,14,2.0],[66,15,1.0],[66,16,1.0],[66,17,4.0],[67,0,1.0],[67,1,1.0],[67,2,2.0],[67,3,4.0],[67,5,4.0],[67,6,4.0],[67,7,2.0],[67,9,2.0],[67,10,17.0],[67,11,1.0],[67,13,4.0],[67,16,1.0],[67,17,1.0],[68,0,1.0],[68,3,1.0],[68,12,1.0],[68,15,1.0],[69,0,6.0],[69,6,1.0],[69,8,1.0],[69,11,4.0],[69,12,6.0],[69,17,1.0],[70,0,4.0],[70,12,23.0],[71,0,7.0],[72,0,7.0],[72,1,1.0],[72,2,3.0],[72,3,9.0],[72,5,6.0],[72,6,8.0],[72,8,6.0],[72,9,3.0],[72,10,13.0],[72,12,2.0],[72,13,2.0],[72,14,4.0],[72,16,2.0],[72,17,9.0],[73,0,14.0],[73,2,3.0],[73,3,21.0],[73,5,1.0],[73,6,32.0],[73,8,2.0],[73,10,31.0],[73,13,2.0],[73,16,3.0],[73,17,2.0],[74,0,18.0],[74,10,9.0],[74,12,6.0],[75,0,3.0],[75,2,6.0],[75,3,3.0],[75,5,9.0],[75,6,5.0],[75,8,5.0],[75,9,11.0],[75,10,4.0],[75,12,7.0],[75,16,4.0],[76,0,1.0],[76,4,1.0],[76,10,1.0],[76,12,13.0],[76,17,3.0],[77,0,5.0],[77,2,6.0],[77,3,12.0],[77,4,3.0],[77,5,34.0],[77,6,6.0],[77,7,15.0],[77,8,22.0],[77,9,2.0],[77,10,8.0],[77,11,9.0],[77,12,4.0],[77,13,2.0],[77,14,6.0],[77,16,1.0],[77,17,17.0],[78,0,16.0],[78,2,16.0],[78,3,13.0],[78,4,1.0],[78,5,55.0],[78,6,38.0],[78,7,7.0],[78,8,14.0],[78,9,11.0],[78,10,13.0],[78,11,2.0],[78,12,5.0],[78,13,9.0],[78,14,3.0],[78,15,1.0],[78,16,8.0],[78,17,15.0],[79,0,4.0],[79,1,1.0],[79,2,8.0],[79,3,13.0],[79,4,4.0],[79,5,6.0],[79,6,2.0],[79,7,6.0],[79,8,20.0],[79,9,6.0],[79,10,21.0],[79,11,4.0],[79,12,1.0],[79,13,10.0],[79,14,2.0],[79,15,1.0],[79,16,5.0],[79,17,5.0],[80,0,2.0],[81,0,1.0],[81,2,1.0],[81,13,1.0],[82,0,5.0],[82,1,1.0],[82,2,20.0],[82,3,13.0],[82,4,1.0],[82,5,54.0],[82,6,22.0],[82,7,8.0],[82,8,15.0],[82,9,11.0],[82,10,50.0],[82,12,2.0],[82,13,9.0],[82,14,4.0],[82,15,3.0],[82,16,1.0],[82,17,8.0],[83,0,1.0],[83,10,5.0],[83,12,4.0],[84,0,6.0],[84,2,2.0],[84,3,12.0],[84,6,6.0],[84,7,6.0],[84,8,3.0],[84,10,10.0],[84,11,3.0],[84,12,7.0],[84,13,8.0],[84,14,2.0],[84,15,1.0],[84,16,3.0],[85,0,4.0],[85,2,2.0],[85,3,5.0],[85,5,8.0],[85,6,7.0],[85,7,1.0],[85,8,1.0],[85,9,5.0],[85,10,2.0],[85,11,1.0],[85,13,1.0],[85,16,2.0],[85,17,1.0],[86,0,2.0],[87,0,10.0],[87,1,3.0],[87,2,2.0],[87,3,29.0],[87,4,2.0],[87,6,9.0],[87,7,1.0],[87,10,8.0],[87,12,1.0],[87,16,7.0],[88,0,2.0],[88,13,1.0],[89,0,13.0],[89,2,2.0],[89,3,3.0],[89,5,9.0],[89,6,2.0],[89,7,2.0],[89,9,6.0],[89,10,10.0],[89,11,1.0],[89,12,4.0],[89,13,5.0],[89,14,3.0],[89,15,2.0],[89,16,1.0],[89,17,2.0],[90,0,2.0],[90,5,6.0],[90,6,1.0],[90,8,2.0],[90,10,1.0],[90,13,1.0],[90,16,1.0],[90,17,1.0],[91,0,4.0],[91,2,4.0],[91,3,5.0],[91,4,2.0],[91,5,1.0],[91,6,1.0],[91,8,1.0],[91,9,1.0],[91,10,1.0],[91,17,1.0],[92,0,3.0],[92,3,1.0],[92,5,1.0],[92,6,1.0],[92,9,1.0],[92,10,1.0],[92,17,1.0],[93,0,2.0],[93,2,2.0],[93,3,2.0],[93,4,5.0],[93,7,1.0],[93,10,6.0],[94,0,1.0],[94,2,5.0],[94,4,1.0],[94,7,1.0],[94,8,2.0],[94,12,1.0],[95,0,2.0],[95,5,2.0],[95,6,2.0],[95,9,2.0],[95,13,2.0],[95,17,4.0],[96,0,5.0],[96,1,1.0],[96,2,42.0],[96,3,11.0],[96,4,7.0],[96,5,1.0],[96,6,3.0],[96,7,6.0],[96,8,23.0],[96,9,4.0],[96,10,4.0],[96,11,2.0],[96,12,8.0],[96,13,1.0],[96,14,6.0],[96,15,1.0],[96,17,1.0],[97,0,10.0],[97,2,3.0],[97,3,31.0],[97,4,7.0],[97,5,3.0],[97,6,11.0],[97,7,13.0],[97,8,22.0],[97,9,5.0],[97,10,24.0],[97,11,4.0],[97,12,7.0],[97,13,1.0],[97,14,3.0],[97,15,1.0],[97,16,8.0],[97,17,2.0],[98,0,3.0],[98,1,2.0],[98,3,7.0],[98,4,19.0],[98,6,4.0],[98,7,67.0],[98,8,13.0],[98,10,15.0],[98,11,1.0],[98,12,3.0],[98,13,15.0],[98,14,8.0],[98,16,1.0],[99,0,2.0],[99,2,7.0],[99,3,6.0],[99,4,1.0],[99,5,3.0],[99,6,8.0],[99,7,7.0],[99,8,11.0],[99,9,4.0],[99,10,16.0],[99,11,2.0],[99,12,4.0],[99,13,4.0],[99,14,1.0],[99,16,1.0],[99,17,6.0],[100,0,1.0],[100,1,12.0],[100,2,23.0],[100,3,3.0],[100,4,31.0],[100,5,2.0],[100,6,7.0],[100,7,29.0],[100,8,50.0],[100,9,5.0],[100,10,7.0],[100,11,31.0],[100,12,6.0],[100,13,44.0],[100,14,28.0],[100,15,1.0],[100,17,2.0],[101,0,1.0],[101,1,1.0],[101,3,1.0],[101,6,1.0],[101,7,2.0],[101,8,6.0],[101,10,3.0],[101,12,1.0],[101,13,1.0],[101,14,2.0],[101,16,4.0],[102,0,5.0],[102,12,1.0],[103,0,2.0],[104,0,2.0],[104,3,2.0],[104,4,1.0],[104,5,1.0],[104,6,2.0],[104,8,6.0],[104,10,1.0],[104,11,4.0],[104,13,4.0],[104,16,2.0],[105,0,3.0],[106,0,4.0],[106,3,1.0],[106,4,2.0],[106,6,1.0],[106,8,4.0],[106,9,2.0],[106,10,2.0],[106,11,4.0],[106,12,6.0],[106,13,2.0],[106,14,2.0],[106,17,2.0],[107,0,4.0],[107,2,1.0],[107,3,4.0],[107,4,17.0],[107,6,3.0],[107,8,2.0],[107,9,5.0],[107,10,3.0],[107,12,2.0],[107,16,7.0],[108,0,3.0],[108,2,2.0],[108,3,3.0],[108,5,2.0],[108,6,2.0],[108,7,3.0],[108,8,1.0],[108,9,1.0],[108,11,1.0],[108,12,2.0],[108,14,1.0],[108,17,1.0],[109,0,2.0],[109,11,1.0],[109,12,7.0],[109,17,6.0],[110,0,2.0],[110,3,1.0],[110,10,1.0],[110,12,1.0],[110,15,1.0],[110,16,1.0],[111,0,3.0],[111,2,8.0],[111,3,4.0],[111,4,10.0],[111,5,8.0],[111,7,10.0],[111,8,5.0],[111,9,2.0],[111,10,1.0],[111,11,3.0],[111,12,2.0],[111,13,11.0],[111,14,2.0],[112,0,4.0],[112,1,3.0],[112,2,101.0],[112,3,40.0],[112,4,13.0],[112,5,60.0],[112,6,72.0],[112,7,46.0],[112,8,129.0],[112,9,32.0],[112,10,35.0],[112,11,17.0],[112,13,26.0],[112,14,24.0],[112,15,10.0],[112,16,14.0],[112,17,4.0],[113,0,2.0],[113,2,6.0],[113,3,1.0],[113,5,1.0],[113,6,4.0],[113,8,5.0],[113,9,3.0],[113,10,2.0],[113,11,2.0],[113,12,7.0],[113,13,1.0],[113,15,6.0],[113,17,1.0],[114,0,2.0],[114,2,5.0],[114,3,3.0],[114,8,5.0],[114,10,4.0],[114,13,3.0],[114,17,2.0],[115,0,3.0],[116,0,2.0],[116,1,13.0],[116,2,14.0],[116,3,21.0],[116,4,8.0],[116,5,54.0],[116,6,16.0],[116,7,90.0],[116,8,253.0],[116,9,2.0],[116,10,4.0],[116,11,20.0],[116,12,4.0],[116,13,79.0],[116,14,52.0],[116,15,21.0],[116,16,1.0],[116,17,22.0],[117,0,1.0],[117,2,2.0],[117,5,1.0],[117,6,4.0],[117,9,1.0],[117,10,1.0],[118,0,3.0],[118,1,13.0],[118,2,11.0],[118,3,12.0],[118,4,2.0],[118,6,1.0],[118,7,6.0],[118,8,49.0],[118,10,17.0],[118,11,4.0],[118,12,2.0],[118,13,2.0],[118,14,10.0],[118,16,6.0],[119,0,3.0],[119,2,1.0],[119,17,4.0],[120,0,1.0],[120,4,1.0],[120,7,8.0],[120,13,4.0],[120,15,1.0],[121,0,1.0],[121,5,10.0],[121,7,6.0],[122,0,2.0],[122,2,2.0],[122,3,5.0],[122,4,1.0],[122,5,3.0],[122,8,3.0],[122,9,6.0],[122,10,2.0],[122,13,3.0],[122,14,1.0],[122,16,3.0],[122,17,3.0],[123,0,1.0],[123,3,3.0],[123,5,10.0],[123,9,5.0],[123,10,1.0],[123,12,1.0],[123,17,1.0],[124,0,4.0],[125,0,2.0],[125,10,1.0],[125,16,4.0],[126,0,3.0],[126,2,9.0],[126,3,9.0],[126,4,2.0],[126,5,1.0],[126,6,3.0],[126,8,15.0],[126,10,7.0],[126,11,3.0],[126,12,1.0],[126,13,2.0],[126,15,1.0],[126,16,1.0],[126,17,1.0],[127,0,1.0],[127,1,1.0],[127,2,14.0],[127,4,3.0],[127,5,1.0],[127,7,10.0],[127,8,5.0],[127,13,6.0],[127,14,3.0],[127,17,7.0],[128,0,3.0],[128,1,1.0],[128,2,9.0],[128,3,6.0],[128,5,6.0],[128,6,33.0],[128,7,24.0],[128,8,41.0],[128,9,5.0],[128,10,14.0],[128,11,13.0],[128,12,5.0],[128,13,22.0],[128,14,16.0],[128,15,6.0],[128,16,6.0],[128,17,10.0],[129,0,1.0],[129,2,12.0],[129,3,3.0],[129,5,5.0],[129,6,1.0],[129,7,5.0],[129,8,5.0],[129,9,7.0],[129,10,13.0],[129,11,4.0],[129,12,2.0],[129,15,1.0],[129,16,2.0],[129,17,2.0],[130,0,1.0],[130,5,3.0],[130,6,1.0],[130,16,1.0],[131,0,1.0],[131,3,4.0],[131,10,2.0],[132,0,3.0],[132,12,1.0],[133,0,3.0],[133,12,2.0],[134,0,4.0],[134,11,1.0],[135,0,1.0],[135,2,1.0],[135,3,1.0],[135,10,2.0],[135,16,1.0],[136,0,1.0],[136,1,3.0],[136,2,7.0],[136,3,32.0],[136,4,6.0],[136,5,2.0],[136,6,20.0],[136,7,23.0],[136,8,8.0],[136,9,7.0],[136,10,27.0],[136,11,12.0],[136,12,5.0],[136,13,6.0],[136,14,7.0],[136,15,5.0],[136,16,6.0],[136,17,7.0],[137,0,1.0],[137,1,1.0],[137,2,3.0],[137,3,9.0],[137,4,1.0],[137,8,4.0],[137,10,4.0],[137,11,1.0],[137,12,1.0],[137,13,10.0],[137,14,1.0],[137,16,3.0],[138,0,1.0],[138,1,1.0],[138,2,3.0],[138,3,1.0],[138,4,1.0],[138,7,2.0],[138,8,2.0],[138,9,1.0],[138,11,1.0],[138,12,1.0],[138,14,1.0],[138,17,3.0],[139,0,1.0],[139,3,4.0],[139,5,2.0],[139,8,2.0],[139,10,6.0],[139,12,1.0],[139,13,1.0],[140,0,1.0],[140,2,5.0],[140,3,9.0],[140,4,2.0],[140,6,4.0],[140,7,6.0],[140,8,5.0],[140,10,1.0],[140,12,2.0],[140,13,2.0],[140,16,1.0],[140,17,1.0],[141,0,1.0],[141,4,1.0],[141,10,1.0],[141,13,4.0],[142,0,2.0],[142,1,20.0],[142,2,9.0],[142,3,34.0],[142,4,15.0],[142,5,1.0],[142,6,17.0],[142,7,136.0],[142,8,36.0],[142,9,19.0],[142,10,11.0],[142,11,15.0],[142,12,1.0],[142,13,18.0],[142,14,54.0],[142,15,2.0],[142,17,4.0],[143,0,2.0],[143,2,6.0],[143,5,2.0],[143,7,2.0],[143,10,2.0],[143,11,4.0],[143,13,2.0],[143,17,1.0],[144,0,1.0],[144,13,2.0],[145,0,1.0],[145,16,2.0],[146,0,1.0],[146,1,2.0],[146,3,1.0],[146,4,3.0],[146,7,1.0],[146,9,1.0],[146,12,2.0],[146,13,1.0],[146,16,1.0],[147,0,1.0],[147,12,2.0],[148,0,2.0],[148,2,4.0],[148,8,2.0],[148,10,2.0],[148,13,1.0],[149,0,1.0],[149,3,3.0],[149,12,5.0],[150,0,1.0],[150,1,6.0],[150,2,122.0],[150,3,60.0],[150,4,34.0],[150,5,10.0],[150,6,10.0],[150,7,48.0],[150,8,346.0],[150,9,73.0],[150,10,65.0],[150,11,104.0],[150,12,1.0],[150,13,52.0],[150,14,57.0],[150,15,67.0],[150,16,4.0],[150,17,11.0],[151,0,1.0],[151,2,2.0],[151,3,2.0],[151,7,3.0],[151,8,1.0],[151,10,1.0],[151,14,1.0],[152,0,1.0],[152,2,1.0],[152,3,2.0],[152,6,1.0],[152,8,7.0],[152,10,3.0],[152,11,1.0],[152,15,1.0],[153,0,1.0],[153,3,2.0],[153,17,3.0],[154,0,1.0],[154,2,3.0],[154,3,9.0],[154,4,4.0],[154,7,5.0],[154,8,13.0],[154,9,1.0],[154,10,4.0],[154,11,3.0],[154,12,2.0],[154,13,9.0],[154,15,11.0],[154,16,2.0],[155,1,5.0],[155,2,10.0],[155,3,6.0],[155,4,2.0],[155,5,1.0],[155,6,1.0],[155,7,9.0],[155,8,32.0],[155,9,5.0],[155,10,9.0],[155,11,2.0],[155,12,1.0],[155,13,9.0],[155,14,4.0],[155,15,7.0],[155,16,3.0],[155,17,5.0],[156,1,8.0],[156,2,1.0],[156,3,22.0],[156,4,28.0],[156,6,4.0],[156,7,36.0],[156,8,20.0],[156,9,14.0],[156,10,4.0],[156,11,6.0],[156,12,2.0],[156,13,7.0],[156,14,5.0],[157,1,1.0],[157,2,1.0],[157,3,1.0],[157,4,2.0],[157,5,2.0],[157,6,1.0],[157,7,11.0],[157,8,3.0],[157,9,1.0],[157,11,2.0],[157,13,2.0],[157,14,10.0],[157,15,2.0],[158,1,1.0],[158,4,26.0],[158,5,2.0],[158,7,9.0],[158,8,1.0],[158,10,2.0],[158,11,5.0],[158,12,1.0],[158,13,10.0],[158,14,3.0],[158,15,3.0],[159,1,2.0],[159,2,4.0],[159,4,1.0],[159,5,15.0],[159,6,3.0],[159,7,6.0],[159,8,23.0],[159,9,5.0],[159,10,1.0],[159,11,8.0],[159,13,7.0],[159,14,1.0],[159,17,13.0],[160,1,3.0],[160,3,1.0],[160,4,1.0],[160,8,7.0],[160,10,5.0],[160,14,2.0],[161,1,14.0],[161,2,22.0],[161,3,14.0],[161,4,7.0],[161,5,8.0],[161,7,34.0],[161,8,39.0],[161,9,9.0],[161,10,15.0],[161,11,4.0],[161,13,15.0],[161,14,12.0],[161,15,5.0],[161,16,5.0],[161,17,3.0],[162,1,2.0],[162,2,3.0],[162,3,2.0],[162,5,1.0],[162,7,1.0],[162,8,2.0],[162,9,6.0],[162,10,6.0],[162,11,1.0],[162,13,3.0],[162,14,1.0],[162,17,3.0],[163,1,1.0],[163,4,1.0],[163,5,1.0],[163,8,4.0],[163,13,2.0],[163,14,1.0],[164,1,3.0],[164,2,17.0],[164,3,4.0],[164,4,1.0],[164,5,18.0],[164,7,4.0],[164,8,6.0],[164,9,11.0],[164,10,7.0],[164,11,3.0],[164,15,1.0],[164,16,2.0],[164,17,12.0],[165,1,6.0],[165,2,1.0],[165,3,43.0],[165,4,7.0],[165,5,1.0],[165,6,4.0],[165,7,39.0],[165,8,7.0],[165,9,1.0],[165,10,18.0],[165,11,4.0],[165,12,22.0],[165,13,7.0],[165,14,14.0],[165,16,7.0],[165,17,1.0],[166,1,2.0],[166,2,1.0],[166,3,1.0],[166,4,6.0],[166,5,10.0],[166,6,11.0],[166,7,1.0],[166,9,9.0],[166,10,1.0],[166,12,1.0],[166,13,2.0],[166,14,1.0],[166,15,2.0],[166,16,3.0],[166,17,6.0],[167,1,5.0],[167,2,9.0],[167,3,1.0],[167,7,6.0],[167,8,17.0],[167,11,6.0],[167,13,6.0],[167,14,23.0],[167,15,1.0],[167,17,2.0],[168,1,4.0],[168,2,3.0],[168,3,4.0],[168,4,5.0],[168,5,1.0],[168,7,8.0],[168,8,4.0],[168,11,8.0],[168,13,9.0],[168,14,15.0],[168,17,1.0],[169,1,2.0],[169,2,1.0],[169,4,3.0],[169,6,1.0],[169,8,1.0],[169,11,3.0],[169,13,1.0],[169,16,6.0],[170,1,1.0],[170,3,4.0],[170,8,8.0],[170,10,2.0],[170,11,8.0],[170,13,2.0],[170,14,3.0],[170,17,1.0],[171,1,4.0],[171,2,13.0],[171,3,4.0],[171,4,4.0],[171,5,2.0],[171,6,7.0],[171,7,2.0],[171,8,32.0],[171,10,2.0],[171,11,8.0],[171,13,3.0],[171,14,3.0],[171,15,4.0],[171,17,2.0],[172,1,1.0],[172,3,1.0],[172,14,1.0],[173,1,1.0],[173,5,6.0],[173,7,4.0],[173,8,2.0],[173,13,1.0],[174,1,1.0],[174,2,6.0],[174,4,1.0],[174,7,3.0],[174,8,3.0],[174,10,2.0],[174,13,2.0],[174,16,1.0],[174,17,1.0],[175,1,1.0],[175,2,1.0],[175,4,2.0],[175,9,1.0],[175,10,1.0],[175,12,4.0],[175,15,1.0],[176,1,1.0],[176,3,1.0],[176,5,1.0],[176,8,4.0],[176,9,1.0],[176,10,2.0],[176,13,4.0],[177,1,1.0],[177,3,10.0],[177,4,5.0],[177,5,5.0],[177,6,5.0],[177,7,2.0],[177,8,9.0],[177,9,22.0],[177,10,6.0],[177,11,3.0],[177,13,3.0],[177,14,6.0],[177,16,1.0],[177,17,3.0],[178,1,1.0],[178,8,1.0],[178,10,1.0],[178,14,1.0],[179,1,1.0],[179,2,24.0],[179,3,9.0],[179,4,6.0],[179,5,5.0],[179,6,9.0],[179,7,6.0],[179,8,10.0],[179,9,1.0],[179,10,11.0],[179,11,4.0],[179,12,2.0],[179,13,7.0],[179,14,2.0],[179,17,1.0],[180,2,8.0],[180,5,5.0],[180,6,2.0],[180,8,4.0],[180,9,1.0],[180,10,1.0],[180,13,4.0],[180,17,2.0],[181,2,20.0],[181,4,2.0],[181,7,1.0],[181,8,6.0],[181,11,1.0],[181,13,12.0],[181,15,3.0],[182,1,1.0],[182,4,2.0],[182,5,1.0],[182,8,11.0],[182,10,1.0],[182,11,1.0],[182,14,1.0],[182,16,2.0],[182,17,1.0],[183,2,13.0],[183,4,5.0],[183,5,9.0],[183,6,4.0],[183,9,3.0],[183,11,1.0],[183,12,3.0],[183,13,7.0],[183,15,2.0],[183,16,7.0],[183,17,8.0],[184,2,4.0],[184,5,2.0],[184,9,1.0],[184,13,1.0],[185,2,2.0],[185,3,6.0],[185,6,5.0],[185,8,3.0],[185,10,18.0],[186,2,2.0],[186,3,5.0],[186,6,4.0],[186,10,5.0],[187,2,6.0],[187,4,7.0],[187,8,4.0],[187,9,1.0],[187,11,3.0],[187,13,8.0],[187,15,1.0],[187,16,1.0],[188,2,17.0],[188,6,9.0],[188,8,19.0],[188,10,3.0],[188,13,2.0],[188,17,2.0],[189,2,4.0],[189,4,46.0],[189,5,1.0],[189,6,1.0],[189,10,6.0],[189,11,3.0],[189,12,1.0],[189,13,18.0],[189,15,5.0],[189,16,5.0],[189,17,7.0],[190,2,6.0],[190,8,7.0],[190,11,3.0],[190,12,4.0],[190,15,1.0],[191,2,12.0],[191,3,3.0],[191,5,4.0],[191,6,2.0],[191,10,3.0],[191,11,2.0],[191,12,4.0],[191,13,1.0],[191,16,3.0],[191,17,3.0],[192,2,71.0],[192,5,5.0],[192,6,1.0],[192,8,53.0],[192,9,4.0],[192,11,1.0],[192,13,15.0],[192,15,1.0],[193,2,2.0],[194,2,24.0],[194,3,6.0],[194,5,1.0],[194,6,5.0],[194,7,1.0],[194,8,128.0],[194,9,2.0],[194,10,3.0],[194,11,6.0],[194,12,3.0],[194,14,1.0],[194,16,2.0],[194,17,1.0],[195,2,5.0],[195,3,3.0],[195,4,1.0],[195,5,3.0],[195,6,3.0],[195,7,21.0],[195,8,20.0],[195,9,4.0],[195,10,4.0],[195,11,6.0],[195,12,22.0],[195,13,6.0],[195,14,13.0],[195,15,1.0],[195,16,1.0],[195,17,7.0],[196,2,7.0],[196,3,1.0],[196,4,4.0],[196,6,1.0],[196,7,8.0],[196,8,18.0],[196,9,1.0],[196,10,4.0],[196,11,5.0],[196,12,14.0],[196,13,3.0],[196,14,1.0],[196,15,2.0],[197,2,7.0],[197,4,1.0],[197,5,1.0],[198,2,21.0],[198,3,6.0],[198,5,1.0],[198,6,1.0],[198,7,1.0],[198,8,23.0],[198,9,11.0],[198,10,8.0],[198,11,15.0],[198,14,2.0],[198,15,5.0],[198,17,1.0],[199,2,1.0],[199,4,5.0],[199,5,1.0],[199,6,1.0],[199,8,4.0],[199,13,4.0],[199,15,1.0],[200,2,25.0],[200,4,6.0],[200,5,10.0],[200,8,3.0],[200,9,7.0],[200,11,3.0],[200,13,6.0],[200,14,1.0],[200,15,4.0],[200,16,10.0],[200,17,4.0],[201,2,5.0],[201,3,1.0],[201,13,1.0],[202,2,15.0],[202,3,3.0],[202,7,2.0],[202,8,31.0],[202,13,2.0],[202,17,1.0],[203,2,11.0],[203,5,13.0],[203,7,3.0],[203,8,34.0],[203,9,2.0],[203,10,2.0],[203,12,1.0],[203,13,1.0],[203,15,1.0],[203,16,3.0],[203,17,3.0],[204,2,8.0],[204,3,6.0],[204,4,2.0],[204,6,4.0],[204,8,16.0],[204,10,6.0],[204,11,2.0],[204,12,2.0],[204,13,16.0],[204,16,3.0],[204,17,1.0],[205,2,2.0],[205,11,1.0],[205,13,1.0],[206,2,1.0],[206,8,3.0],[206,14,1.0],[207,2,4.0],[207,3,4.0],[207,4,2.0],[207,5,1.0],[207,7,2.0],[207,8,2.0],[207,9,2.0],[207,10,6.0],[207,12,1.0],[207,13,4.0],[207,14,4.0],[207,15,1.0],[207,16,1.0],[207,17,1.0],[208,2,1.0],[208,6,1.0],[208,7,1.0],[208,12,3.0],[209,2,1.0],[209,10,1.0],[210,2,8.0],[210,3,11.0],[210,4,4.0],[210,5,2.0],[210,7,2.0],[210,8,3.0],[210,10,6.0],[210,11,1.0],[210,13,10.0],[210,14,1.0],[210,16,3.0],[210,17,3.0],[211,2,10.0],[211,3,3.0],[211,4,9.0],[211,5,2.0],[211,10,4.0],[211,17,2.0],[212,2,6.0],[212,3,3.0],[212,4,12.0],[212,5,5.0],[212,8,2.0],[212,9,3.0],[212,10,6.0],[212,12,1.0],[212,13,10.0],[212,14,1.0],[212,15,1.0],[212,16,10.0],[212,17,3.0],[213,2,4.0],[213,6,1.0],[213,7,1.0],[213,11,2.0],[213,13,2.0],[213,14,1.0],[213,16,2.0],[213,17,1.0],[214,2,4.0],[214,5,1.0],[214,8,4.0],[215,2,3.0],[215,10,3.0],[215,13,1.0],[215,15,1.0],[215,16,5.0],[216,2,3.0],[216,3,2.0],[216,7,6.0],[216,8,13.0],[216,11,3.0],[216,13,1.0],[216,14,2.0],[217,2,3.0],[218,2,2.0],[219,2,3.0],[219,8,3.0],[219,15,1.0],[219,17,1.0],[220,2,1.0],[220,11,2.0],[221,2,2.0],[221,3,2.0],[221,4,1.0],[221,9,1.0],[221,10,6.0],[221,13,2.0],[221,15,4.0],[221,16,1.0],[221,17,3.0],[222,2,2.0],[222,10,4.0],[222,13,2.0],[223,2,1.0],[223,3,1.0],[223,5,4.0],[223,8,1.0],[223,10,4.0],[223,13,3.0],[223,17,3.0],[224,2,1.0],[224,5,1.0],[224,6,2.0],[224,9,3.0],[224,10,3.0],[224,14,1.0],[224,15,1.0],[225,2,3.0],[225,3,1.0],[225,4,1.0],[225,6,1.0],[225,9,2.0],[225,17,1.0],[226,2,1.0],[226,3,1.0],[226,5,2.0],[227,2,1.0],[227,7,4.0],[227,8,1.0],[227,10,3.0],[227,13,1.0],[227,14,2.0],[228,2,1.0],[228,5,2.0],[228,6,6.0],[228,10,2.0],[228,11,1.0],[228,12,2.0],[228,13,2.0],[228,16,1.0],[228,17,2.0],[229,2,3.0],[229,3,3.0],[229,8,1.0],[229,10,1.0],[230,2,1.0],[230,7,2.0],[230,8,8.0],[230,11,3.0],[230,14,5.0],[230,15,3.0],[231,2,3.0],[231,8,5.0],[231,13,1.0],[232,2,1.0],[232,5,1.0],[233,2,2.0],[233,3,2.0],[233,7,1.0],[233,8,1.0],[233,10,2.0],[233,13,1.0],[234,2,2.0],[235,2,1.0],[235,9,2.0],[236,2,10.0],[236,3,4.0],[236,4,2.0],[236,5,27.0],[236,6,4.0],[236,8,19.0],[236,9,6.0],[236,10,7.0],[236,12,6.0],[236,13,2.0],[236,14,1.0],[236,16,5.0],[236,17,2.0],[237,2,4.0],[237,5,3.0],[237,6,1.0],[237,7,4.0],[237,8,2.0],[237,9,1.0],[237,13,2.0],[237,17,1.0],[238,2,1.0],[238,8,6.0],[239,2,2.0],[239,7,30.0],[239,8,7.0],[239,10,1.0],[239,13,9.0],[239,14,3.0],[240,2,2.0],[240,3,5.0],[240,4,4.0],[240,7,5.0],[240,8,5.0],[240,10,3.0],[240,11,2.0],[240,12,1.0],[240,13,3.0],[240,14,1.0],[241,2,1.0],[241,3,30.0],[241,10,5.0],[241,12,2.0],[241,16,2.0],[242,2,1.0],[242,3,1.0],[242,5,2.0],[243,2,5.0],[243,10,1.0],[244,2,1.0],[244,3,1.0],[244,9,1.0],[244,12,1.0],[244,16,2.0],[245,2,3.0],[245,3,1.0],[245,4,3.0],[245,9,3.0],[245,12,1.0],[245,15,1.0],[245,16,1.0],[245,17,1.0],[246,2,2.0],[246,4,2.0],[246,5,5.0],[246,13,2.0],[246,15,1.0],[247,2,1.0],[247,5,2.0],[247,7,2.0],[247,8,4.0],[247,14,1.0],[248,2,1.0],[248,3,1.0],[248,10,2.0],[248,11,2.0],[249,2,1.0],[249,6,3.0],[249,7,1.0],[249,8,1.0],[249,13,1.0],[249,14,1.0],[250,2,3.0],[250,4,2.0],[250,5,1.0],[250,13,6.0],[250,17,1.0],[251,2,1.0],[251,5,1.0],[251,6,1.0],[251,9,3.0],[251,10,3.0],[251,17,6.0],[252,2,3.0],[252,8,3.0],[252,9,1.0],[252,16,1.0],[253,2,2.0],[254,2,1.0],[254,4,1.0],[254,7,1.0],[254,8,2.0],[254,13,1.0],[254,14,2.0],[255,2,1.0],[255,8,1.0],[255,13,1.0],[255,17,1.0],[256,2,2.0],[256,12,1.0],[257,2,2.0],[257,3,1.0],[257,5,1.0],[257,6,28.0],[257,8,3.0],[257,9,2.0],[257,10,6.0],[257,11,1.0],[257,12,6.0],[257,13,7.0],[257,15,1.0],[257,17,5.0],[258,2,1.0],[258,11,1.0],[258,13,3.0],[258,16,1.0],[258,17,4.0],[259,2,2.0],[259,13,1.0],[259,16,2.0],[260,2,1.0],[260,5,2.0],[260,10,1.0],[260,13,1.0],[261,2,1.0],[261,5,1.0],[261,7,4.0],[261,8,6.0],[261,13,6.0],[261,14,2.0],[261,16,1.0],[262,2,1.0],[262,5,1.0],[262,9,2.0],[262,14,1.0],[262,17,1.0],[263,2,2.0],[264,2,2.0],[264,4,1.0],[264,10,1.0],[264,13,1.0],[265,2,1.0],[265,8,2.0],[265,9,1.0],[266,2,2.0],[266,4,20.0],[266,7,14.0],[266,8,3.0],[266,9,1.0],[266,11,5.0],[266,13,26.0],[266,14,1.0],[266,16,2.0],[267,2,1.0],[267,3,1.0],[267,5,80.0],[267,9,10.0],[267,10,3.0],[267,17,37.0],[268,2,2.0],[269,2,1.0],[269,5,6.0],[269,6,1.0],[269,8,3.0],[269,9,2.0],[269,12,1.0],[269,17,2.0],[270,2,1.0],[270,4,1.0],[270,5,5.0],[270,7,1.0],[270,8,1.0],[270,10,1.0],[270,17,1.0],[271,2,1.0],[271,4,1.0],[271,7,10.0],[271,11,1.0],[271,13,4.0],[272,2,1.0],[272,5,2.0],[272,7,2.0],[272,8,9.0],[272,11,2.0],[272,14,2.0],[272,15,1.0],[273,2,1.0],[273,3,3.0],[273,5,1.0],[273,6,3.0],[273,7,6.0],[273,8,6.0],[273,10,1.0],[273,11,1.0],[273,12,1.0],[273,13,1.0],[273,15,1.0],[274,3,8.0],[274,4,1.0],[274,11,1.0],[274,13,1.0],[274,15,1.0],[274,16,1.0],[274,17,3.0],[275,3,2.0],[276,3,3.0],[276,6,1.0],[276,10,4.0],[276,12,4.0],[276,16,3.0],[277,3,2.0],[277,10,4.0],[278,3,1.0],[278,5,5.0],[278,13,1.0],[279,3,3.0],[280,3,2.0],[280,16,17.0],[281,3,6.0],[281,10,10.0],[281,16,3.0],[282,3,7.0],[282,9,3.0],[282,10,5.0],[282,16,2.0],[283,3,6.0],[284,3,2.0],[285,3,3.0],[285,4,1.0],[285,5,1.0],[285,8,1.0],[285,13,6.0],[285,14,1.0],[285,16,1.0],[285,17,5.0],[286,3,2.0],[286,9,1.0],[286,10,1.0],[287,3,3.0],[288,3,10.0],[288,4,8.0],[288,5,16.0],[288,6,1.0],[288,10,13.0],[288,11,9.0],[288,13,2.0],[288,17,2.0],[289,3,1.0],[289,8,8.0],[289,13,3.0],[289,14,1.0],[289,15,1.0],[290,3,2.0],[290,4,1.0],[290,8,4.0],[290,17,1.0],[291,3,2.0],[291,10,2.0],[291,13,1.0],[292,3,2.0],[293,3,3.0],[293,13,2.0],[293,16,2.0],[294,3,3.0],[294,6,1.0],[294,8,2.0],[294,17,1.0],[295,3,3.0],[295,6,1.0],[295,11,2.0],[296,3,3.0],[297,3,1.0],[297,9,2.0],[297,11,1.0],[297,13,2.0],[297,16,1.0],[297,17,11.0],[298,3,2.0],[298,5,9.0],[298,9,9.0],[298,10,7.0],[299,3,2.0],[299,8,1.0],[299,12,1.0],[300,3,3.0],[300,6,1.0],[300,7,1.0],[300,8,5.0],[300,10,2.0],[300,13,2.0],[300,14,2.0],[301,3,5.0],[301,5,2.0],[301,6,2.0],[301,7,7.0],[301,8,4.0],[301,9,1.0],[301,10,4.0],[301,12,4.0],[301,17,2.0],[302,3,1.0],[302,5,2.0],[302,7,2.0],[302,8,2.0],[302,12,3.0],[302,15,1.0],[303,3,1.0],[303,17,2.0],[304,3,1.0],[304,4,1.0],[304,7,2.0],[304,8,6.0],[304,10,2.0],[304,11,1.0],[304,14,1.0],[305,3,4.0],[306,3,1.0],[306,10,3.0],[307,3,1.0],[307,6,1.0],[307,7,1.0],[307,8,2.0],[307,9,1.0],[307,10,2.0],[307,13,1.0],[308,3,1.0],[308,8,4.0],[309,3,3.0],[310,3,5.0],[310,4,1.0],[310,6,1.0],[310,8,1.0],[310,9,1.0],[310,10,1.0],[310,11,2.0],[310,13,1.0],[310,14,1.0],[311,3,3.0],[311,10,1.0],[312,3,2.0],[312,4,3.0],[312,5,1.0],[312,6,1.0],[312,16,5.0],[312,17,4.0],[313,3,4.0],[314,3,2.0],[315,3,1.0],[315,12,3.0],[316,3,1.0],[316,6,1.0],[316,8,1.0],[316,14,2.0],[317,3,1.0],[317,4,1.0],[317,6,3.0],[317,7,1.0],[317,8,2.0],[317,9,5.0],[317,10,3.0],[317,12,3.0],[317,13,11.0],[318,3,1.0],[318,4,7.0],[318,5,8.0],[318,11,3.0],[318,12,2.0],[318,13,11.0],[318,16,2.0],[318,17,1.0],[319,3,1.0],[319,6,2.0],[320,3,1.0],[320,10,1.0],[321,3,1.0],[321,5,12.0],[321,6,3.0],[321,9,3.0],[321,16,1.0],[322,3,3.0],[322,6,2.0],[322,10,1.0],[322,12,10.0],[323,3,2.0],[323,4,2.0],[323,6,1.0],[323,14,1.0],[324,3,1.0],[324,8,5.0],[324,9,1.0],[324,12,1.0],[325,3,1.0],[325,13,5.0],[325,14,2.0],[325,16,5.0],[326,3,1.0],[326,4,4.0],[326,5,2.0],[326,8,4.0],[326,10,1.0],[326,11,1.0],[326,12,1.0],[326,13,18.0],[326,16,11.0],[326,17,4.0],[327,3,1.0],[327,4,1.0],[327,5,2.0],[327,6,1.0],[327,10,1.0],[328,4,3.0],[328,17,3.0],[329,4,5.0],[330,4,8.0],[330,5,7.0],[330,9,1.0],[330,11,8.0],[330,13,5.0],[330,15,1.0],[330,16,18.0],[330,17,2.0],[331,4,2.0],[331,5,6.0],[331,7,1.0],[331,8,7.0],[331,10,1.0],[331,13,2.0],[332,4,1.0],[332,5,4.0],[332,9,7.0],[332,16,2.0],[332,17,8.0],[333,4,2.0],[333,13,2.0],[334,4,1.0],[334,11,1.0],[334,13,3.0],[334,15,1.0],[334,16,1.0],[335,4,2.0],[336,4,7.0],[336,13,2.0],[337,4,2.0],[338,4,1.0],[338,17,2.0],[339,4,1.0],[339,8,1.0],[339,9,1.0],[339,11,1.0],[340,4,2.0],[340,8,3.0],[341,4,2.0],[342,4,1.0],[342,13,3.0],[343,4,1.0],[343,7,6.0],[343,11,1.0],[344,4,2.0],[344,13,1.0],[344,15,2.0],[344,16,3.0],[345,4,1.0],[345,9,1.0],[345,10,1.0],[345,12,2.0],[345,13,8.0],[345,16,2.0],[345,17,16.0],[346,4,1.0],[346,5,1.0],[346,8,2.0],[346,13,1.0],[347,5,2.0],[348,5,2.0],[349,5,3.0],[350,5,2.0],[351,5,2.0],[351,7,1.0],[351,8,4.0],[352,5,4.0],[352,9,1.0],[352,13,1.0],[352,16,1.0],[353,5,2.0],[353,10,2.0],[353,12,3.0],[353,13,10.0],[353,15,2.0],[353,16,1.0],[353,17,1.0],[354,5,8.0],[355,5,1.0],[355,6,2.0],[355,10,1.0],[356,5,1.0],[356,17,2.0],[357,5,2.0],[358,5,1.0],[358,6,5.0],[358,7,2.0],[358,8,14.0],[358,11,5.0],[358,13,2.0],[358,14,5.0],[359,5,5.0],[359,9,1.0],[359,13,2.0],[359,17,2.0],[360,5,2.0],[360,10,2.0],[360,11,2.0],[360,13,6.0],[361,5,1.0],[361,17,2.0],[362,5,2.0],[362,8,1.0],[363,5,8.0],[363,9,1.0],[363,17,2.0],[364,5,2.0],[364,6,1.0],[364,9,1.0],[364,16,3.0],[365,5,9.0],[366,5,7.0],[366,12,7.0],[366,16,7.0],[367,5,13.0],[367,17,1.0],[368,5,1.0],[368,11,1.0],[368,13,1.0],[369,5,2.0],[369,8,2.0],[370,5,1.0],[370,13,2.0],[371,5,6.0],[371,9,1.0],[371,12,3.0],[371,16,2.0],[372,5,3.0],[372,9,1.0],[372,13,2.0],[373,5,1.0],[373,11,1.0],[373,13,2.0],[373,16,6.0],[373,17,2.0],[374,6,11.0],[374,8,10.0],[374,10,1.0],[374,12,7.0],[375,6,5.0],[375,10,2.0],[375,16,1.0],[375,17,1.0],[376,6,2.0],[376,13,3.0],[377,6,4.0],[377,12,2.0],[377,17,1.0],[378,6,3.0],[378,7,2.0],[378,12,36.0],[379,6,2.0],[379,17,1.0],[380,6,2.0],[380,10,2.0],[381,6,2.0],[381,10,1.0],[381,16,1.0],[382,6,2.0],[383,6,1.0],[383,9,1.0],[383,12,1.0],[384,6,2.0],[384,7,1.0],[384,14,1.0],[385,6,1.0],[385,8,5.0],[385,10,1.0],[386,7,2.0],[386,8,1.0],[387,7,2.0],[387,13,1.0],[388,7,2.0],[389,7,1.0],[389,8,1.0],[389,10,1.0],[389,15,1.0],[390,7,2.0],[391,7,3.0],[391,8,6.0],[391,10,2.0],[391,12,2.0],[391,14,4.0],[391,17,1.0],[392,7,3.0],[392,13,2.0],[393,7,1.0],[393,8,2.0],[393,10,1.0],[393,11,1.0],[393,12,1.0],[394,7,1.0],[394,10,2.0],[395,7,4.0],[395,8,10.0],[395,11,1.0],[395,13,1.0],[396,7,2.0],[397,7,1.0],[397,8,1.0],[397,13,13.0],[398,7,3.0],[398,14,3.0],[399,7,4.0],[399,8,1.0],[400,7,1.0],[400,11,2.0],[401,7,1.0],[401,8,1.0],[402,7,1.0],[402,8,3.0],[402,14,3.0],[403,8,2.0],[404,8,4.0],[404,11,1.0],[404,14,1.0],[405,8,2.0],[406,8,2.0],[407,8,3.0],[407,10,1.0],[407,12,1.0],[407,14,1.0],[408,8,1.0],[408,13,2.0],[408,14,1.0],[409,8,2.0],[410,8,2.0],[411,8,2.0],[411,13,2.0],[412,8,4.0],[413,8,4.0],[414,8,2.0],[415,8,1.0],[415,10,1.0],[415,11,1.0],[416,8,1.0],[416,10,1.0],[417,9,4.0],[418,9,4.0],[419,9,2.0],[420,9,2.0],[421,9,1.0],[421,11,1.0],[421,17,4.0],[422,9,4.0],[423,9,1.0],[423,11,2.0],[423,15,1.0],[424,9,3.0],[424,17,3.0],[425,9,1.0],[425,12,1.0],[425,13,2.0],[426,10,2.0],[427,10,1.0],[427,16,7.0],[427,17,1.0],[428,10,2.0],[429,10,2.0],[429,12,2.0],[429,17,6.0],[430,10,3.0],[431,10,3.0],[431,16,2.0],[432,10,1.0],[432,16,1.0],[433,11,2.0],[434,11,3.0],[435,11,2.0],[435,15,11.0],[436,11,2.0],[437,11,1.0],[437,13,2.0],[438,11,2.0],[439,11,1.0],[439,13,2.0],[439,17,1.0],[440,11,1.0],[440,12,2.0],[440,17,2.0],[441,12,8.0],[442,12,9.0],[443,12,1.0],[443,13,2.0],[444,12,3.0],[445,12,5.0],[445,16,1.0],[446,12,8.0],[447,12,3.0],[448,12,2.0],[449,12,6.0],[450,12,3.0],[451,13,11.0],[451,15,1.0],[451,16,1.0],[451,17,4.0],[452,13,6.0],[452,17,1.0],[453,13,2.0],[453,17,1.0],[454,13,3.0],[455,13,2.0],[456,13,4.0],[457,13,3.0],[458,13,2.0],[459,16,2.0],[459,17,1.0],[460,16,4.0],[461,16,11.0],[462,16,2.0],[463,17,2.0],[464,17,2.0]],"rows": [{"id": "OTU_2", "metadata": null},{"id": "OTU_188", "metadata": null},{"id": "OTU_94", "metadata": null},{"id": "OTU_87", "metadata": null},{"id": "OTU_312", "metadata": null},{"id": "OTU_43", "metadata": null},{"id": "OTU_257", "metadata": null},{"id": "OTU_5", "metadata": null},{"id": "OTU_463", "metadata": null},{"id": "OTU_4", "metadata": null},{"id": "OTU_12", "metadata": null},{"id": "OTU_38", "metadata": null},{"id": "OTU_93", "metadata": null},{"id": "OTU_14", "metadata": null},{"id": "OTU_285", "metadata": null},{"id": "OTU_6", "metadata": null},{"id": "OTU_24", "metadata": null},{"id": "OTU_16", "metadata": null},{"id": "OTU_73", "metadata": null},{"id": "OTU_70", "metadata": null},{"id": "OTU_29", "metadata": null},{"id": "OTU_31", "metadata": null},{"id": "OTU_44", "metadata": null},{"id": "OTU_8", "metadata": null},{"id": "OTU_1", "metadata": null},{"id": "OTU_235", "metadata": null},{"id": "OTU_127", "metadata": null},{"id": "OTU_62", "metadata": null},{"id": "OTU_47", "metadata": null},{"id": "OTU_78", "metadata": null},{"id": "OTU_11", "metadata": null},{"id": "OTU_33", "metadata": null},{"id": "OTU_197", "metadata": null},{"id": "OTU_15", "metadata": null},{"id": "OTU_247", "metadata": null},{"id": "OTU_67", "metadata": null},{"id": "OTU_23", "metadata": null},{"id": "OTU_345", "metadata": null},{"id": "OTU_39", "metadata": null},{"id": "OTU_168", "metadata": null},{"id": "OTU_75", "metadata": null},{"id": "OTU_140", "metadata": null},{"id": "OTU_61", "metadata": null},{"id": "OTU_156", "metadata": null},{"id": "OTU_37", "metadata": null},{"id": "OTU_443", "metadata": null},{"id": "OTU_74", "metadata": null},{"id": "OTU_191", "metadata": null},{"id": "OTU_58", "metadata": null},{"id": "OTU_82", "metadata": null},{"id": "OTU_3", "metadata": null},{"id": "OTU_206", "metadata": null},{"id": "OTU_19", "metadata": null},{"id": "OTU_57", "metadata": null},{"id": "OTU_338", "metadata": null},{"id": "OTU_85", "metadata": null},{"id": "OTU_423", "metadata": null},{"id": "OTU_344", "metadata": null},{"id": "OTU_34", "metadata": null},{"id": "OTU_115", "metadata": null},{"id": "OTU_28", "metadata": null},{"id": "OTU_145", "metadata": null},{"id": "OTU_69", "metadata": null},{"id": "OTU_55", "metadata": null},{"id": "OTU_167", "metadata": null},{"id": "OTU_198", "metadata": null},{"id": "OTU_26", "metadata": null},{"id": "OTU_175", "metadata": null},{"id": "OTU_452", "metadata": null},{"id": "OTU_124", "metadata": null},{"id": "OTU_106", "metadata": null},{"id": "OTU_262", "metadata": null},{"id": "OTU_170", "metadata": null},{"id": "OTU_30", "metadata": null},{"id": "OTU_95", "metadata": null},{"id": "OTU_113", "metadata": null},{"id": "OTU_114", "metadata": null},{"id": "OTU_65", "metadata": null},{"id": "OTU_46", "metadata": null},{"id": "OTU_48", "metadata": null},{"id": "OTU_415", "metadata": null},{"id": "OTU_333", "metadata": null},{"id": "OTU_35", "metadata": null},{"id": "OTU_182", "metadata": null},{"id": "OTU_60", "metadata": null},{"id": "OTU_343", "metadata": null},{"id": "OTU_353", "metadata": null},{"id": "OTU_59", "metadata": null},{"id": "OTU_310", "metadata": null},{"id": "OTU_83", "metadata": null},{"id": "OTU_459", "metadata": null},{"id": "OTU_238", "metadata": null},{"id": "OTU_311", "metadata": null},{"id": "OTU_116", "metadata": null},{"id": "OTU_171", "metadata": null},{"id": "OTU_199", "metadata": null},{"id": "OTU_137", "metadata": null},{"id": "OTU_417", "metadata": null},{"id": "OTU_32", "metadata": null},{"id": "OTU_71", "metadata": null},{"id": "OTU_17", "metadata": null},{"id": "OTU_196", "metadata": null},{"id": "OTU_223", "metadata": null},{"id": "OTU_442", "metadata": null},{"id": "OTU_111", "metadata": null},{"id": "OTU_282", "metadata": null},{"id": "OTU_200", "metadata": null},{"id": "OTU_133", "metadata": null},{"id": "OTU_219", "metadata": null},{"id": "OTU_180", "metadata": null},{"id": "OTU_298", "metadata": null},{"id": "OTU_159", "metadata": null},{"id": "OTU_10", "metadata": null},{"id": "OTU_193", "metadata": null},{"id": "OTU_136", "metadata": null},{"id": "OTU_460", "metadata": null},{"id": "OTU_9", "metadata": null},{"id": "OTU_370", "metadata": null},{"id": "OTU_41", "metadata": null},{"id": "OTU_230", "metadata": null},{"id": "OTU_123", "metadata": null},{"id": "OTU_104", "metadata": null},{"id": "OTU_437", "metadata": null},{"id": "OTU_92", "metadata": null},{"id": "OTU_291", "metadata": null},{"id": "OTU_339", "metadata": null},{"id": "OTU_218", "metadata": null},{"id": "OTU_88", "metadata": null},{"id": "OTU_18", "metadata": null},{"id": "OTU_259", "metadata": null},{"id": "OTU_414", "metadata": null},{"id": "OTU_287", "metadata": null},{"id": "OTU_441", "metadata": null},{"id": "OTU_221", "metadata": null},{"id": "OTU_226", "metadata": null},{"id": "OTU_258", "metadata": null},{"id": "OTU_99", "metadata": null},{"id": "OTU_225", "metadata": null},{"id": "OTU_381", "metadata": null},{"id": "OTU_435", "metadata": null},{"id": "OTU_147", "metadata": null},{"id": "OTU_240", "metadata": null},{"id": "OTU_13", "metadata": null},{"id": "OTU_457", "metadata": null},{"id": "OTU_400", "metadata": null},{"id": "OTU_422", "metadata": null},{"id": "OTU_428", "metadata": null},{"id": "OTU_373", "metadata": null},{"id": "OTU_185", "metadata": null},{"id": "OTU_166", "metadata": null},{"id": "OTU_7", "metadata": null},{"id": "OTU_215", "metadata": null},{"id": "OTU_192", "metadata": null},{"id": "OTU_408", "metadata": null},{"id": "OTU_190", "metadata": null},{"id": "OTU_50", "metadata": null},{"id": "OTU_20", "metadata": null},{"id": "OTU_165", "metadata": null},{"id": "OTU_81", "metadata": null},{"id": "OTU_453", "metadata": null},{"id": "OTU_132", "metadata": null},{"id": "OTU_27", "metadata": null},{"id": "OTU_174", "metadata": null},{"id": "OTU_307", "metadata": null},{"id": "OTU_229", "metadata": null},{"id": "OTU_25", "metadata": null},{"id": "OTU_100", "metadata": null},{"id": "OTU_89", "metadata": null},{"id": "OTU_120", "metadata": null},{"id": "OTU_178", "metadata": null},{"id": "OTU_125", "metadata": null},{"id": "OTU_51", "metadata": null},{"id": "OTU_372", "metadata": null},{"id": "OTU_184", "metadata": null},{"id": "OTU_148", "metadata": null},{"id": "OTU_251", "metadata": null},{"id": "OTU_194", "metadata": null},{"id": "OTU_40", "metadata": null},{"id": "OTU_462", "metadata": null},{"id": "OTU_66", "metadata": null},{"id": "OTU_150", "metadata": null},{"id": "OTU_79", "metadata": null},{"id": "OTU_131", "metadata": null},{"id": "OTU_77", "metadata": null},{"id": "OTU_303", "metadata": null},{"id": "OTU_80", "metadata": null},{"id": "OTU_96", "metadata": null},{"id": "OTU_149", "metadata": null},{"id": "OTU_54", "metadata": null},{"id": "OTU_56", "metadata": null},{"id": "OTU_98", "metadata": null},{"id": "OTU_420", "metadata": null},{"id": "OTU_22", "metadata": null},{"id": "OTU_432", "metadata": null},{"id": "OTU_21", "metadata": null},{"id": "OTU_36", "metadata": null},{"id": "OTU_103", "metadata": null},{"id": "OTU_294", "metadata": null},{"id": "OTU_151", "metadata": null},{"id": "OTU_144", "metadata": null},{"id": "OTU_45", "metadata": null},{"id": "OTU_250", "metadata": null},{"id": "OTU_64", "metadata": null},{"id": "OTU_269", "metadata": null},{"id": "OTU_143", "metadata": null},{"id": "OTU_244", "metadata": null},{"id": "OTU_249", "metadata": null},{"id": "OTU_102", "metadata": null},{"id": "OTU_416", "metadata": null},{"id": "OTU_322", "metadata": null},{"id": "OTU_336", "metadata": null},{"id": "OTU_86", "metadata": null},{"id": "OTU_84", "metadata": null},{"id": "OTU_374", "metadata": null},{"id": "OTU_186", "metadata": null},{"id": "OTU_126", "metadata": null},{"id": "OTU_90", "metadata": null},{"id": "OTU_337", "metadata": null},{"id": "OTU_376", "metadata": null},{"id": "OTU_205", "metadata": null},{"id": "OTU_281", "metadata": null},{"id": "OTU_129", "metadata": null},{"id": "OTU_275", "metadata": null},{"id": "OTU_134", "metadata": null},{"id": "OTU_320", "metadata": null},{"id": "OTU_213", "metadata": null},{"id": "OTU_239", "metadata": null},{"id": "OTU_142", "metadata": null},{"id": "OTU_324", "metadata": null},{"id": "OTU_321", "metadata": null},{"id": "OTU_91", "metadata": null},{"id": "OTU_242", "metadata": null},{"id": "OTU_385", "metadata": null},{"id": "OTU_254", "metadata": null},{"id": "OTU_335", "metadata": null},{"id": "OTU_361", "metadata": null},{"id": "OTU_49", "metadata": null},{"id": "OTU_169", "metadata": null},{"id": "OTU_288", "metadata": null},{"id": "OTU_52", "metadata": null},{"id": "OTU_101", "metadata": null},{"id": "OTU_305", "metadata": null},{"id": "OTU_268", "metadata": null},{"id": "OTU_431", "metadata": null},{"id": "OTU_301", "metadata": null},{"id": "OTU_360", "metadata": null},{"id": "OTU_203", "metadata": null},{"id": "OTU_455", "metadata": null},{"id": "OTU_397", "metadata": null},{"id": "OTU_309", "metadata": null},{"id": "OTU_220", "metadata": null},{"id": "OTU_119", "metadata": null},{"id": "OTU_246", "metadata": null},{"id": "OTU_366", "metadata": null},{"id": "OTU_278", "metadata": null},{"id": "OTU_387", "metadata": null},{"id": "OTU_308", "metadata": null},{"id": "OTU_72", "metadata": null},{"id": "OTU_295", "metadata": null},{"id": "OTU_280", "metadata": null},{"id": "OTU_347", "metadata": null},{"id": "OTU_110", "metadata": null},{"id": "OTU_342", "metadata": null},{"id": "OTU_359", "metadata": null},{"id": "OTU_224", "metadata": null},{"id": "OTU_267", "metadata": null},{"id": "OTU_164", "metadata": null},{"id": "OTU_42", "metadata": null},{"id": "OTU_393", "metadata": null},{"id": "OTU_179", "metadata": null},{"id": "OTU_237", "metadata": null},{"id": "OTU_97", "metadata": null},{"id": "OTU_292", "metadata": null},{"id": "OTU_350", "metadata": null},{"id": "OTU_465", "metadata": null},{"id": "OTU_430", "metadata": null},{"id": "OTU_160", "metadata": null},{"id": "OTU_243", "metadata": null},{"id": "OTU_260", "metadata": null},{"id": "OTU_357", "metadata": null},{"id": "OTU_141", "metadata": null},{"id": "OTU_112", "metadata": null},{"id": "OTU_117", "metadata": null},{"id": "OTU_283", "metadata": null},{"id": "OTU_375", "metadata": null},{"id": "OTU_138", "metadata": null},{"id": "OTU_252", "metadata": null},{"id": "OTU_255", "metadata": null},{"id": "OTU_53", "metadata": null},{"id": "OTU_118", "metadata": null},{"id": "OTU_391", "metadata": null},{"id": "OTU_398", "metadata": null},{"id": "OTU_364", "metadata": null},{"id": "OTU_444", "metadata": null},{"id": "OTU_264", "metadata": null},{"id": "OTU_233", "metadata": null},{"id": "OTU_299", "metadata": null},{"id": "OTU_128", "metadata": null},{"id": "OTU_121", "metadata": null},{"id": "OTU_371", "metadata": null},{"id": "OTU_289", "metadata": null},{"id": "OTU_107", "metadata": null},{"id": "OTU_330", "metadata": null},{"id": "OTU_424", "metadata": null},{"id": "OTU_214", "metadata": null},{"id": "OTU_352", "metadata": null},{"id": "OTU_236", "metadata": null},{"id": "OTU_273", "metadata": null},{"id": "OTU_436", "metadata": null},{"id": "OTU_429", "metadata": null},{"id": "OTU_395", "metadata": null},{"id": "OTU_302", "metadata": null},{"id": "OTU_403", "metadata": null},{"id": "OTU_286", "metadata": null},{"id": "OTU_317", "metadata": null},{"id": "OTU_411", "metadata": null},{"id": "OTU_241", "metadata": null},{"id": "OTU_108", "metadata": null},{"id": "OTU_152", "metadata": null},{"id": "OTU_261", "metadata": null},{"id": "OTU_328", "metadata": null},{"id": "OTU_139", "metadata": null},{"id": "OTU_222", "metadata": null},{"id": "OTU_440", "metadata": null},{"id": "OTU_202", "metadata": null},{"id": "OTU_245", "metadata": null},{"id": "OTU_253", "metadata": null},{"id": "OTU_279", "metadata": null},{"id": "OTU_399", "metadata": null},{"id": "OTU_234", "metadata": null},{"id": "OTU_162", "metadata": null},{"id": "OTU_421", "metadata": null},{"id": "OTU_161", "metadata": null},{"id": "OTU_266", "metadata": null},{"id": "OTU_232", "metadata": null},{"id": "OTU_346", "metadata": null},{"id": "OTU_163", "metadata": null},{"id": "OTU_409", "metadata": null},{"id": "OTU_406", "metadata": null},{"id": "OTU_426", "metadata": null},{"id": "OTU_227", "metadata": null},{"id": "OTU_410", "metadata": null},{"id": "OTU_349", "metadata": null},{"id": "OTU_157", "metadata": null},{"id": "OTU_386", "metadata": null},{"id": "OTU_146", "metadata": null},{"id": "OTU_284", "metadata": null},{"id": "OTU_407", "metadata": null},{"id": "OTU_331", "metadata": null},{"id": "OTU_456", "metadata": null},{"id": "OTU_384", "metadata": null},{"id": "OTU_207", "metadata": null},{"id": "OTU_297", "metadata": null},{"id": "OTU_181", "metadata": null},{"id": "OTU_155", "metadata": null},{"id": "OTU_383", "metadata": null},{"id": "OTU_329", "metadata": null},{"id": "OTU_368", "metadata": null},{"id": "OTU_76", "metadata": null},{"id": "OTU_177", "metadata": null},{"id": "OTU_446", "metadata": null},{"id": "OTU_405", "metadata": null},{"id": "OTU_277", "metadata": null},{"id": "OTU_122", "metadata": null},{"id": "OTU_195", "metadata": null},{"id": "OTU_173", "metadata": null},{"id": "OTU_217", "metadata": null},{"id": "OTU_158", "metadata": null},{"id": "OTU_418", "metadata": null},{"id": "OTU_327", "metadata": null},{"id": "OTU_314", "metadata": null},{"id": "OTU_183", "metadata": null},{"id": "OTU_449", "metadata": null},{"id": "OTU_201", "metadata": null},{"id": "OTU_68", "metadata": null},{"id": "OTU_189", "metadata": null},{"id": "OTU_434", "metadata": null},{"id": "OTU_204", "metadata": null},{"id": "OTU_63", "metadata": null},{"id": "OTU_433", "metadata": null},{"id": "OTU_363", "metadata": null},{"id": "OTU_458", "metadata": null},{"id": "OTU_351", "metadata": null},{"id": "OTU_356", "metadata": null},{"id": "OTU_325", "metadata": null},{"id": "OTU_228", "metadata": null},{"id": "OTU_306", "metadata": null},{"id": "OTU_355", "metadata": null},{"id": "OTU_334", "metadata": null},{"id": "OTU_369", "metadata": null},{"id": "OTU_439", "metadata": null},{"id": "OTU_176", "metadata": null},{"id": "OTU_454", "metadata": null},{"id": "OTU_216", "metadata": null},{"id": "OTU_354", "metadata": null},{"id": "OTU_135", "metadata": null},{"id": "OTU_380", "metadata": null},{"id": "OTU_130", "metadata": null},{"id": "OTU_209", "metadata": null},{"id": "OTU_293", "metadata": null},{"id": "OTU_390", "metadata": null},{"id": "OTU_464", "metadata": null},{"id": "OTU_367", "metadata": null},{"id": "OTU_326", "metadata": null},{"id": "OTU_270", "metadata": null},{"id": "OTU_319", "metadata": null},{"id": "OTU_318", "metadata": null},{"id": "OTU_392", "metadata": null},{"id": "OTU_271", "metadata": null},{"id": "OTU_394", "metadata": null},{"id": "OTU_447", "metadata": null},{"id": "OTU_313", "metadata": null},{"id": "OTU_461", "metadata": null},{"id": "OTU_212", "metadata": null},{"id": "OTU_448", "metadata": null},{"id": "OTU_365", "metadata": null},{"id": "OTU_341", "metadata": null},{"id": "OTU_231", "metadata": null},{"id": "OTU_211", "metadata": null},{"id": "OTU_402", "metadata": null},{"id": "OTU_438", "metadata": null},{"id": "OTU_378", "metadata": null},{"id": "OTU_332", "metadata": null},{"id": "OTU_210", "metadata": null},{"id": "OTU_265", "metadata": null},{"id": "OTU_401", "metadata": null},{"id": "OTU_425", "metadata": null},{"id": "OTU_290", "metadata": null},{"id": "OTU_362", "metadata": null},{"id": "OTU_445", "metadata": null},{"id": "OTU_348", "metadata": null},{"id": "OTU_256", "metadata": null},{"id": "OTU_340", "metadata": null},{"id": "OTU_413", "metadata": null},{"id": "OTU_323", "metadata": null},{"id": "OTU_105", "metadata": null},{"id": "OTU_388", "metadata": null},{"id": "OTU_412", "metadata": null},{"id": "OTU_377", "metadata": null},{"id": "OTU_315", "metadata": null},{"id": "OTU_389", "metadata": null},{"id": "OTU_153", "metadata": null},{"id": "OTU_154", "metadata": null},{"id": "OTU_276", "metadata": null},{"id": "OTU_304", "metadata": null},{"id": "OTU_208", "metadata": null},{"id": "OTU_316", "metadata": null},{"id": "OTU_263", "metadata": null},{"id": "OTU_419", "metadata": null},{"id": "OTU_272", "metadata": null},{"id": "OTU_274", "metadata": null},{"id": "OTU_109", "metadata": null},{"id": "OTU_187", "metadata": null},{"id": "OTU_382", "metadata": null},{"id": "OTU_300", "metadata": null},{"id": "OTU_358", "metadata": null},{"id": "OTU_450", "metadata": null},{"id": "OTU_396", "metadata": null},{"id": "OTU_404", "metadata": null},{"id": "OTU_296", "metadata": null},{"id": "OTU_248", "metadata": null},{"id": "OTU_172", "metadata": null},{"id": "OTU_379", "metadata": null},{"id": "OTU_427", "metadata": null},{"id": "OTU_451", "metadata": null}],"columns": [{"id": "W1", "metadata": null},{"id": "W2", "metadata": null},{"id": "W3", "metadata": null},{"id": "W4", "metadata": null},{"id": "W5", "metadata": null},{"id": "W6", "metadata": null},{"id": "M1", "metadata": null},{"id": "M2", "metadata": null},{"id": "M3", "metadata": null},{"id": "M4", "metadata": null},{"id": "M5", "metadata": null},{"id": "M6", "metadata": null},{"id": "E1", "metadata": null},{"id": "E2", "metadata": null},{"id": "E3", "metadata": null},{"id": "E4", "metadata": null},{"id": "E5", "metadata": null},{"id": "E6", "metadata": null}]}
