# Supplementary material for: Bacterial and Fungal Communities in a Degraded Ombrotrophic Peatland Undergoing Natural and Managed Re-Vegetation
Source: PLoS One. 2015 May 13;10(5):e0124726. doi: 10.1371/journal.pone.0124726 (PMC4430338; doi:10.1371/journal.pone.0124726)
Supplement: S1 Protocol — UPARSE clusters, dereplicated DNA sequences, full taxonomic assignments, OTU abundance tables and sample data are provided. Outputs from the analyses are also provided, including statistical tables and the number of sequences for each sample. (ZIP) [file pone.0124726.s001.zip › S1_Protocol/data/hb_uparse/otus.fa]

>OTU_1
TGGGGAATATTGGACAATGGGCGCAAGCCTGATCCAGCCATGCCGCGTGGGTGATGAAGGCCCTAGGGTTGTAAAGCCCT
TTCGGCGGGGAAGATAATGACGGTACCCGCAGAAGAAGCCCCGGCTAACTTCGTGCCAGCAGCCGCGGTAATACGAAGGg
ggCTAGCGTTGCTCGGAATCACTGGGCGTAAAGCGCACGTAGGCGGCTTtttAAGTCAGGGGTGAAATCCTGGAGCTCAA
CTCCAGAACT
>OTU_2
TGGGGAATTTTGCGCAATGGgggAAACCCTGACGCAGCAACGCCGCGTGGAGGATGAAGCCCCTTGGGGCGTAAACTCCT
TTCGACCAAGACGATAATGACGGTACTGGTGGAAGAAGCACCGGCTAACTCTGTGCCAGCAGCCGCGGTAATACAGAGGG
TGCAAGCGTTGTTCGGAATTATTGGGCGTAAAGGGCGCGTAGGCGGCGCGACAAGTCACCTGTGAAATCCCCGGGCTTAA
CTCGGGGCCT
>OTU_3
TGGGGAATATTGGACAATGGGCGCAAGCCTGATCCAGCCATGCCGCGTGAGTGATGAAGGCCTTAGGGTTGTAAAGCTCT
TTTACCCGGGAAGATAATGACGGTACCGGGAGAATAAGCCCCGGCTAACTTCGTGCCAGCAGCCGCGGTAATACGAAGGg
ggCTAGCGTTGTTCGGATTTACTGGGCGTAAAGCGCACGTAGGCGGATTCCTAAGTCAGGGGTGAAATGCCGAGGCTCAA
CCTCGGAACT
>OTU_4
TGGGGAATTTTGCGCAATGGgggAAACCCTGACGCAGCAACGCCGCGTGGAGGATGAAGCCCCTTGGGGCGTAAACTCCT
TTCGACCAAGACGATAATGACGGTACTGGTGGAAGAAGCACCGGCTAACTCTGTGCCAGCAGCCGCGGTAATACAGAGGG
TGCAAGCGTTGTTCGGAATTATTGGGCGTAAAGGGTGCGTAGGCGGCGCGGTAAGTCACCTGTGAAATCTCCAAGCTTAA
CTTGGAGCCT
>OTU_5
TGGGGAATATTGGACAATGGGCGCAAGCCTGATCCAGCCATGCCGCGTGAGTGATGAAGGCCCTAGGGTTGTAAAGCTCT
TTTGTGCGGGAAGATAATGACGGTACCGCAAGAATAAGCCCCGGCTAACTTCGTGCCAGCAGCCGCGGTAATACGAAGGg
ggCTAGCGTTGCTCGGAATCACTGGGCGTAAAGGGTGCGTAGGCGGGTCTTTAAGTCAGGGGTGAAATCCTGGAGCTCAA
CTCCAGAACT
>OTU_6
TGGGGAATTTTGCGCAATGGgggAAACCCTGACGCAGCAACGCCGCGTGGAGGATGAAGCCCCTTGGGGCGTAAACTCCT
TTCGACTGGGAAGATTATGACGGTACCAGTGGAAGAAGCACCGGCTAACTCTGTGCCAGCAGCCGCGGTAATACAGAGGG
TGCGAGCGTTGTTCGGAATTATTGGGCGTAAAGGGCGCGTAGGCGGTGTTGTAAGTCACCTGTGAAACCTCTAGGCTTAA
CCTAGAGCCT
>OTU_7
TGAGGAATCTTCCGCAATGGGCGAAAGCCTGACGGAGCAACGCCGCGTGTGGGATGAAGGCTCTAGGGTTGTAAACCACT
GTCGGAGGGGACGATCGTGACGGTACCCTCCAAGAAAGCCCCGGCTAACTACGTGCCAGCAGCCGCGGTAATACGTAGGg
ggCAAGCGTTATCCGGATTTACTGGGCGTAAAGCGCGTTAAGGCGGATGGCAAAGTTGGgggTGAAATTTCGGGGCTTAA
CCCCGAAACT
>OTU_8
TGGGGAATCTTGCACAATGGAGGAAACTCTGATGCAGCGACGCCGCGTGAGCGATGAAGCCCTTCGGGGTGTAAAGCTCT
TTCGACGGGAACGATAATGACGGTACCCGGAGAAGAAGCTGCGGCTAACTACGTGCCAGCAGCCGCGGTAATACGTAGGC
AGCAAGCGTTGTTCGGAATTACTGGGCGTAAAGAGTgtgtAGGCGGTTCTCTATGTTCGGTGTGAAATCTCCCGGCTTAA
CTGGGAGGGT
>OTU_9
TGGGGAATCTTGCGCAATGGGCGAAAGCCTGACGCAGCGACGCCGCGTGGgggATGAAGCTTTTCGGAGCGTAAACCCCT
TTCGACCCGGAAGAAAGCCCGCAAGGGTCTGACGGTACGGGTATAAGAAGCCCCGGCTAACTACGTGCCAGCAGCCGCGG
TAAAACGTAGGgggCCAGCGTTGCTCGGAATTACTGGGCGTAAAGGGTCTGTAGGCGGTGCGGCAAGTCGGAAGTGAAAT
TCCAGGGCTT
>OTU_10
TGGGGAATCTTGCGCAATGGGCGAAAGCCTGACGCAGCAACGCCGCGTGAGGGATGAAGGTCTTCGGGTTGTAAACCTCT
TTCGAGCAGGGACGATTGTGACGGTACCTGCAGAAGAAGCTCCGGCCAACTACGTGCCAGCAGCCGCGGTGATACGTAGG
GAGCGAGCGTTGTCCGGATTCATTGGGCGTAAAGAGCTCGTAGGCGGCTCAGTAAGTCAGGTGTGAAATCCTCAGGCTCA
ACCTGGGGCT
>OTU_11
TGGGGAATCTTGCGCAATGGGCGAAAGCCTGACGCAGCAACGCCGCGTGGAGGACGAAGGCTTTCTGAGTTGTAAACTCC
TTTCAGCAGGGACGATTGTGACGGTACCTGCAGAAGAAGCACCGGCCAACTACGTGCCAGCAGCCGCGGTGATACGTAGG
GTGCAAGCGTTGTCCGGATTTATTGGGCGTAAAGAGCTCGTAGGCGGTTTGATTAGTCGGGTGTGAAACCTCCAGGCTTA
ACCTGGAGCC
>OTU_12
TGGGGAATATTGGACAATGGGCGCAAGCCTGATCCAGCAATGCCGCGTGAGTGAAGAAGGTCTTCGGATTGTAAAGCTCT
TTCGACGGGGACGATGATGACGGTACCCGTAGAAGAAGCCCCGGCTAACTTCGTGCCAGCAGCCGCGGTAATACGAAGGg
ggCTAGCGTTGCTCGGAATGACTGGGCGTAAAGGGCGCGTAGGCGGATGACACAGTCAGGCGTGAAATTCCCGGGCTCAA
CCTGGgggCT
>OTU_13
TGGGGAATATTGGACAATGGGCGCAAGCCTGATCCAGCAATGCCGCGTGGGTGATGAAGGCCTTAGGGTTGTAAAGCCCT
TTCGGCGGGGACGATGATGACGGTACCCGCAGAAGAAGCCCCGGCTAACTTCGTGCCAGCAGCCGCGGTAATACGAAGGg
ggCGAGCGTTGTTCGGAATTACTGGGCGTAAAGGGCgcgcAGGCGGCGTCGGAAGTCGGGCGTGAAAGCCCCGGGCTCAA
CCTGGGAATT
>OTU_14
TGGGGAATATTGGACAATGGgggAAACCCTGATCCAGCGACGCCGCGTgtgtgAAGAAGGCCTGCGGGTTGTAAAGCACT
TTTAGTGGGGACAAaaaGCTACGGATTAATACTTCGTGGTCTTGATTTAACCCAAAGAAaaaGCACCGGCTAACTCTGTG
CCAGCAGCCGCGGTAATACAGAGGGTGCGAGCGTTAATCGGAATTACTGGGCGTAAAGCgcgcgTAGACGGTTTTGTAAG
TCAGATGTGA
>OTU_15
TGGGGAATTTTCCGCAATGGGCGAAAGCCTGACGGAGCAATGCCGCGTGGAGGTAGAAGGCCCACGGGTCGTAAACTCCT
TTTCTCAGAGAAGAAGCAATGACGGTATCTGAGGAATAAGCATCGGCTAACTCTGTGCCAGCAGCCGCGGTAAGACAGAG
GATGCAAGCGTTATCCGGAATGATTGGGCGTAAAGCGTCTGTAGGTGGCTTtttAAGTCTGCCGTCAAATCCCAGGGCTC
AACCCTGGAC
>OTU_16
TGGGGAATATTGGACAATGGGCGCAAGCCTGATCCAGCCATGCCGCGTGAGTGATGACGGCCTTAGGGTTGTAAAGCTCT
TTCGCTCGGGACGATAATGACGGTACCGAGATAAGAAGCCCCGGCTAACTTCGTGCCAGCAGCCGCGGTAATACGAAGGg
ggCTAGCGTTGTTCGGAATTACTGGGCGTAAAGCGCGTGTAGGCGGGCTTTTAAGTCAGGGGTGAAATGCCGAGGCTCAA
CCTCGGAACT
>OTU_17
TGGGGAATCTTGCGCAATGGGCGAAAGCCTGACGCAGCAACGCCGCGTGAGGGACGAAGGCTTTCTGAGTTGTAAACCTC
TTTCGACAGGAACGATTGTGACGGTACCTGTAGAAGAAGCACCGGCCAACTATGTGCCAGCAGCCGCGGTGATACATAGG
GTGCAAGCGTTATTCGGATTTATTGGGCGTAAAGAGCTCGTAGGCGGTTCAACAAGTCGGGTGTTAAACCcccAGGCTCA
ACCTGGGGCC
>OTU_18
TGGGGAATATTGGACAATGGgggCAACCCTGATCCAGCGACGCCGCGTgtgtgAAGAAGGCCTGCGGGTTGTAAAGCACT
TTTAGTGGGGATGAAAAGCTCAGGGCTAATACCTCTGGGTCTTGACCTAACCCACAGAAaaaGCACCGGCTAACTCTGTG
CCAGCAGCCGCGGTAATACAGAGGGTGCGAGCGTTAATCGGAATTACTGGGCGTAAAGCGTACGTAGACGGTCAGATAAG
TCGGGTGTGA
>OTU_19
TGGGGAATATTGGACAATGGGCGCAAGCCTGATCCAGCCATGCCGCGTGAGTGATGACGGCCTTAGGGTTGTAAAGCTCT
TTCGTCAGGGACGATAATGACGGTACCTGAAGAAGAAGCCCCGGCTAACTTCGTGCCAGCAGCCGCGGTAATACGAAGGg
ggCTAGCGTTGTTCGGAATTACTGGGCGTAAAGCGCGTGTAGGCGGGTCTTTAAGTCAGGGGTGAAATGCCAGGGCTCAA
CCTTGGAACT
>OTU_20
TAGGGAATATTGGACAATGGGCGCAAGCCTGATCCAGCCATGCCGCGTGAGTGATGAAGGCCTTAGGGTTGTAAAGCTCT
TTCGCACGCGAAGATGATGACGGTAGCGTGAGAAGAAGCCCCGGCTAACTTCGTGCCAGCAGCCGCGGTAATACGAAGGg
ggCTAGCGTTGTTCGGAATTACTGGGCGTAAAGGGCGCGTAGGCGGTCTGTTGCGTTGGGTGTGAAAGCCCTGGGCTCAA
CCCGGGATGT
>OTU_21
TGGGGAATATTGGACAATGGGCGCAAGCCTGATCCAGCAATGCCGCGTGAGTGATGAAGGCCTTAGGGTTGTAAAGCTCT
TTCGCACGCGACGATGATGACGGTAGCGTGAGAAGAAGCCCCGGCTAACTTCGTGCCAGCAGCCGCGGTAATACGAAGGg
ggCTAGCGTTGTTCGGAATTACTGGGCGTAAAGGGCGCGTAGGCGGCGCGAGAAGTTAGGCGTGAAAGCCCCGGGCTCAA
CCTGGGAATT
>OTU_22
TGGGGAATATTGGACAATGGgggAAACCCTGATCCAGCGACGCCGCGTgtgtgAAGAAGGCCTGCGGGTTGTAAAGCACT
TTTAGTGGGGATGAAAAGTGCAGAGCTAACACCTCTGCATCTTGACCTAACCCACAGAAaaaGCACCGGCTAACTCTGTG
CCAGCAGCCGCGGTAATACAGAGGGTGCGAGCGTTAATCGGAATTACTGGGCGTAAAGCGTGCGTAGACGGTAATGTAAG
TCGGGTGTGA
>OTU_23
TGGGGAATCTTGCACAATGGGCGAAAGCCTGATGCAGCAACGCCGCGTGAGGGACGAAGGCTTTCTGAGTTGTAAACCTC
TTTCAGCAGGGACGATTATGACGGTACCTGCAGAAGAAGCCCCGGCCAACTACGTGCCAGCAGCCGCGGTAATACGTAGG
gggCAAGCGTTGTCCGGATTTATTGGGCGTAAAGAGCTCGTAGGCGGCTTGGCAAGTCGAATGTGAAACCTCCAGGCTCA
ACCTGGAGAT
>OTU_24
TGGGGAATATTGGACAATGGGCGCAAGCCTGATCCAGCCATGCCGCGTGGATGATGAAGGCCCTAGGGTTGTAAAGTCCT
TTTAACGGGGAAGATAATGACGGTACCCGTAGAATAAGCCCCGGCTAACTTCGTGCCAGCAGCCGCGGTAATACGAAGGg
ggCTAGCGTTGCTCGGAATTACTGGGCGTAAAGCGCACGTAGGCGGCTTCTTAAGTCGGTGGTGAAATCCTGGAGCTCAA
CTCCAGAACT
>OTU_25
TGGGGAATCTTGCGCAATGGGCGAAAGCCTGACGCAGCAACGCCGCGTGGgggATGAAGCTTCTCGGAGTGTAAACCCCT
TTCGACCCGGAAGAATACCCGCAAGGGTATGACGGTACGGGTATAAGAAGCCCCGGCTAACTACGTGCCAGCAGCCGCGG
TAAAACGTAGGgggCCAGCGTTGCTCGGAATTACTGGGCGTAAAGGGTCCGTAGGCGGTGTGGCAAGTCGGAAGTGAAAT
CTTAGGGCTT
>OTU_26
TTAGGAATCTTGCGCAATGGGCGAAAGCCTGACGCAGCCATGCCGCGTGAATGATGAAGGTCTTAGGATTGTAAAATTCT
TTCAGTGGGGAAGATAATGACTGTACCCACAGAAGAAGCTCCGGCTAACTTCGTGCCAGCAGCCGCGGTAATACGAAGGg
ggCTAGCGTTGCTCGGAATTACTGGGCGTAAAGGGCGCGTAGGCGGACAGTTTAGTCGGgggTGAAAGCCCGGGGCTCAA
CCCCGGAACT
>OTU_27
TGGGGAATATTGGACAATGGGCGAAAGCCTGATCCAGCAATGCCGCGTGAGTGATGAAGGCCTTAGGGTTGTAAAGCTCT
TTCGGCGGGGACGATGATGACGGTACCCGCAGAAGAAGCCCCGGCTAACTTCGTGCCAGCAGCCGCGGTAATACGAAGGg
ggCAAGCGTTGTTCGGAATTACTGGGCGTAAAGGGCGCGTAGGCGGCTCTGGAAGTCAGACGTGAAAGCCCCGGGCTTAA
CCTGGGAACT
>OTU_28
TGGGGAATCTTGCACAATGGACGAAAGTCTGATGCAGCAACGCCGCGTGGgggATGAAGCTTTTCGGAGTGTAAACCCCT
TTCGACCCGGAAGAATGCCCGCAAGGGTTTGACGGTACGGGTATAAGAAGCCCCGGCTAACTACGTGCCAGCAGCCGCGG
TAATACGTAGGgggCCAGCGTTGCTCGGAATTACTGGGCGTAAAGGGTCCGTAGGCGGTGTGGCAAGTCGGGAGTGAAAT
CTCTGGGCTT
>OTU_29
TGGGGAATTTTGCACAATGGgggAAACCCTGATGCAGCAACGCCGCGTGGAGGATGAAGTCCCTTGGGATGTAAACTCCT
TTCGACCGGGACGATAATGACGGTACCGGTGGAAGAAGCCCCGGCTAACTCTGTGCCAGCAGCCGCGGTAATACAGAGGg
ggCAAGCGTTGTTCGGAATTATTGGGCGTAAAGGGTGCGTAGGCGGTGCGGTAAGTCTTCTGTGAAATCTCCGGGCTCAA
CTCGGAGTCT
>OTU_30
TGGGGAATATTGGACAATGGGCGCAAGCCTGATCCAGCAATGCCGCGTGAGTGAAGAAGGTCTTCGGATTGTAAAGCTCT
TTCGGCGGGGACGATGATGACGGTACCCGCAGAAGAAGCCCCGGCTAACTTCGTGCCAGCAGCCGCGGTAATACGAAGGg
ggCTAGCGTTGCTCGGAATGACTGGGCGTAAAGGGCGCGTAGGCGGCTGTCATAGTCAGATGTGAAATTCCTGGGCTTAA
CCTGGgggCT
>OTU_31
TGGGGAATATTGGACAATGGgggCAACCCTGATCCAGCAATGCCGCGTGAGTGATGAAGGCCTTAGGGTTGTAAAGCTCT
TTCGGCGGGGACGATGATGACGGTACCCGCAGAAGAAGCCCCGGCTAACTTCGTGCCAGCAGCCGCGGTAATACGAAGGg
ggCAAGCGTTGTTCGGAATTACTGGGCGTAAAGGGCgcgcAGGCGGCCATCCTAGTCAGGCGTGAAAGCCCCGGGCTTAA
CCTGGGAATT
>OTU_32
TGGGGAATCTTGCACAATGGgggAAACCCTGATGCAGCGACGCCGCGTGAGCGATGAAGCCCTTCGGGGTGTAAAGCTCT
TTCGGCAGGGACGATTATGACGGTACCTGCAGAAGCAGCTGCGGCTAACTACGTGCCAGCAGCCGCGGTAATACGTAGGC
AGCAAGCGTTGTTCGGAGTTACTGGGCGTAAAGGGTgtgtAGGCGGCCTGTTAAGTTCCGTGTGAAATCTCCCGGCTCAA
CTGGGAGGGT
>OTU_33
TAGGGAATCTTGCGCAATGGGCGAAAGCCTGACGCAGCCATGCCGCGTGAATGATGAAGGTCTTAGGATTGTAAAATTCT
TTCAGCAGGGAAGATAATGACTGTACCTGCAGAAGAAGCCCCGGCTAACTTCGTGCCAGCAGCCGCGGTAATACGAAGGg
ggCTAGCGTTGCTCGGAATTACTGGGCGTAAAGGGCGCGTAGGCGGGTGTTTAAGTCAGAGGTTAAATCCCAGGGCTCAA
CCCTGGAACT
>OTU_34
TGGGGAATATTGGACAATGGGCGCAAGCCTGATCCAGCAATGCCGCGTGGGTGAAGAAGGTCTTCGGATTGTAAAGCCCT
TTCGGCGGGGACGATGATGACGGTACCCGCAGAAGAAGCCCCGGCTAACTTCGTGCCAGCAGCCGCGGTAATACGAAGGg
ggCTAGCGTTGCTCGGAATGACTGGGCGTAAAGGGCGCGTAGGCGGTTCATACAGTCAGGCGTGAAATTCCTGGGCTCAA
CCTGGgggCT
>OTU_35
TGGGGAATCTTGCGCAATGGGCGAAAGCCTGACGCAGCAACGCCGCGTGAGGGACGAAGGCCTTCTGGGTTGTAAACCTC
TTTCAGCAGGGACGATGATGACGGTACCTGCAGAAGAAGCCCCGGCCAACTACGTGCCAGCAGCCGCGGTAATACGTAGG
gggCGAGCGTTGTCCGGATTCATTGGGCGTAAAGAGCTCGTAGGCGGCTTGGCAAGTCGGGTGTGAAACCTCCAGGCTCA
ACCTGGAGCC
>OTU_36
TGGGGAATATTGGACAATGGGCGCAAGCCTGATCCAGCAATGCCGCGTGAGTGATGAAGGCCTTAGGGTTGTAAAGCTCT
TTCGCACGCGACGATGATGACGGTAGCGTGAGAAGAAGCCCCGGCTAACTTCGTGCCAGCAGCCGCGGTAATACGAAGGg
ggCGAGCGTTGTTCGGAATTACTGGGCGTAAAGGGCgcgcAGGCGGCCGATGAAGTCAGGCGTGAAAGCCCCGGGCTCAA
CCTGGGAATA
>OTU_37
TAAGGAATATTGGTCAATGGACGCAAGTCTGAACCAGCCATGCCGCGTGGAGGATGAAGGCCCTCTGGGTTGTAAACTTC
TTTTATTGGGGAAGAAACCCATCTTTTCTAAGGTGGTTGACGGTACCCGATGAATAAGCACCGGCTAACTCCGTGCCAGC
AGCCGCGGTAATACGGAGGGTGCAAGCGTTATCCGGATTCACTGGGTTTAAAGGGTGCGTAGGTGGGCAGGTAAGTCAGT
GGTGAAATCT
>OTU_38
TGGGGAATCTTGCGCAATGGGCGAAAGCCTGACGCAGCGACGCCGCGTGGgggATGAAGCTTCTCGGAGTGTAAACCCCT
TTCGACCCGGACGAAACGCCCGCAAGGGCTTGACGGTACGGGTATAAGAAGCCCCGGCTAACTACGTGCCAGCAGCCGCG
GTAAGACGTAGGgggCCAGCGTTGCTCGGAATTACTGGGCGTAAAGGGTTCGTAGGCGGTGCGGTAAGTCGGAAGTGAAA
TCTCTGGGCT
>OTU_39
TTTCGAATCATTCACAATGGGCGAAAGCCTGATGGTGCGACGCCGCGTGAGGGATGAAGGTCTTCGGATTGTAAACCTCT
GTCACTGGGGAAGAAACGCTTCACTTTAATACAGTGAAGCCTGACTTAACCCGGAGAGGAAGCAGTGGCTAACTCTGTGC
CAGCAGCCGCGGTAATACAGAGACTGCAAGCGTTATTCGGATTCACTGGGCGTAAAGGGTGCGCAGGTGGCCAAGTgtgt
gAGGCGTGAA
>OTU_40
TGGGGAATCTTGCGCAATGGGCGAAAGCCTGACGCAGCGACGCCGCGTGGgggATGACGCTTTTCGGAGTGTAAACCCCT
TTCGATCGGGACGAATGCCCCGCAAGGGGAGTGACGGTACCGGTAGAAGAAGCCCCGGCTAACTACGTGCCAGCAGCCGC
GGTAATACGTAGGgggCCAGCGTTGCTCGGAATAACTGGGCGTAAAGGGTTCGTAGGCGGTGTGGAAAGTTGGGAGTGAA
ATCTCTGGGC
>OTU_41
TGGGGAATCTTGCACAATGGgggAAACCCTGATGCAGCGACGCCGCGTGAGCGATGAAGCCCTTCGGGGTGTAAAGCTCT
TTCGACGGGAACGATAATGACGGTACCCGGAGAAGAAGCTGCGGCTAACTACGTGCCAGCAGCCGCGGTAATACGTAGGC
AGCAAGCGTTGTTCGGAGTTACTGGGCGTAAAGAGTGCGTAGGCGGTGCTCCAAGTCTGGTGTGAAATCTCCCGGCTTAA
CTGGGAGGGT
>OTU_42
TGGGGAATATTGGACAATGGgggCAACCCTGATCCAGCAATGCCGCGTgtgtgAAGAAGGCCTGCGGGTTGTAAAGCACT
TTCGGTGGGGACAAaaaGTGGCGGGATAACACCCTGCTATCTTGATTTAACCCATAGAAGAAGCACCGGCTAACTCTGTG
CCAGCAGCCGCGGTAATACAGAGGGTGCAAGCGTTAATCGGAATTACTGGGCGTAAAGCGCACGTAGGCGGCGTGATAAG
TTGGATGTGA
>OTU_43
TGGGGAATCTTGCACAATGGAGGAAACTCTGATGCAGCGACGCCGCGTGAGCGATGAAGCCCTTCGGGGTGTAAAGCTCT
TTCGACGGGAACGATAATGACGGTACCCGAAGAAGAAGCTGCGGCTAACTACGTGCCAGCAGCCGCGGTAATACGTAGGC
AGCGAGCGTTGTTCGGAATTACTGGGCGTAAAGAGTgtgtAGGCGGTGTTCTAAGTCTGGTGTGAAATCTCCCGGCTCAA
CTGGGAGGGT
>OTU_44
TGGGGAATATTGGACAATGGGCGAAAGCCTGATCCAGCAATGCCGCGTGGGTGAAGAAGGTCTTCGGATTGTAAAGCCCT
TTCGACGGGGACGATGATGACGGTACCCGTAGAAGAAGCCCCGGCTAACTTCGTGCCAGCAGCCGCGGTAATACGAAGGg
ggCTAGCGTTACTCGGAATGACTGGGCGTAAAGGGCGCGTAGGCGGTTCGTACAGTTGGATGTGAAATTCCTGGGCTCAA
CCTGGgggCT
>OTU_45
TGAGGAATTTTCCGCAATGGGCGAAAGCCTGACGGAGCAATGCCGCGTGGAGGAAGACGGCCCGTGGGTTGTAAACTCCT
TTTCTCAGAGAAGAAGTTCTGACGGTATCTGAGGAATAAGCATCGGCTAACTCCGTGCCAGCAGCCGCGGTAATACGGAG
GATGCAAGCGTTATCCGGAATCATTGGGCGTAAAGGGTCCTGAGGTGGTTTGCCCAGTCTACTGTGAAAGATCAGGGCTC
AACCCTGAAA
>OTU_46
TGGGGAATATTGGACAATGGgggAAACCCTGATCCAGCGACGCCGCGTgtgtgAAGAAGGCCTGCGGGTTGTAAAGCACT
TTTAGTGGGGACAAaaaGTCACGGGCGAATACCTCGTGATCTTGATTTAACTCACAGAAaaaGCACCGGCTAACTCTGTG
CCAGCAGCCGCGGTAATACAGAGGGTGCGAGCGTTAATCGGAATTACTGGGCGTAAAGCgcgcgTAGACGGTTTGGTAAG
TCAGATGTGA
>OTU_47
TGGGGAATTTTGCGCAATGGgggAAACCCTGACGCAGCAACGCCGCGTGGAGGATGAAGCCCCTTGGGGTGTAAACTCCT
TTCGACCGGGAAAATTATGATGGTACCGGTGGAAGAAGCACCGGCTAACTCTGTGCCAGCAGCCGCGGTAATACAGAGGG
TGCGAGCGTTGTTCGGAATTATTGGGCGTAAAGGGCGCGTAGGCGGTATGGTAAGTCACCTGTGAAACCTCTGGGCTTAA
CTCAGAGCCT
>OTU_48
TGGGGAATCTTGCACAATGGgggAAACCCTGATGCAGCGACGCCGCGTGAGCGATGAAGCCCCTCGGGGTGTAAAGCTCT
TTCGGCAGGGAAGATTATGACGGTACCTGCAAAAGCAGCTGCGGCTAACTACGTGCCAGCAGCCGCGGTAATACGTAGGC
AGCAAGCGTTGTTCGGAGTTACTGGGCGTAAAGGGTGCGTAGGCGGCTTtttAAGTTTGGTGTGAAATCTCCCGGCTCAA
CTGGGAGGGT
>OTU_49
TAGGGAATATTGGACAATGGGCGAAAGCCTGATCCAGCAATGCCGCGTGAGTGAGGAAGGCCTTAGGGTTGTAAAGCTCT
TTCGGCGGGGACGATGATGACGGTACCCGCAGAAGAAGCCCCGGCTAACTTCGTGCCAGCAGCCGCGGTAATACGAAGGg
ggCGAGCGTTGTTCGGAATTACTGGGCGTAAAGGGCGCGTAGGCGGCCATCTTTGTCAGGCGTGAAAGCCCTGGGCTCAA
CCCAGGAATT
>OTU_50
TTTCGAATCATTCACAATGGGCGAAAGCCTGATGGTGCGACGCCGCGTGAGGGATGAAGGTCTTCGGATTGTAAACCTCT
GTCACTGGGGAAGAAACGCTTTGAGTTAATAGTTCAAAGCCTGACTTAACCCGGAGAGGAAGCAGTGGCTAACTCTGTGC
CAGCAGCCGCGGTAATACAGAGACTGCGAGCGTTATTCGGATTCACTGGGCGTAAAGGGTGCGCAGGCGGCCGTgtgtgt
gGGGCGTGAA
>OTU_51
TAGGGAATCTTGCGCAATGGGCGAAAGCCTGACGCAGCAACGCCGCGTGAGGGACGAAGGCTTTCTGAGTTGTAAACCTC
TTTCAGCAGGGACGATAATGACGGTACCTGCAGAAGAAGCACCGGCCAACTACGTGCCAGCAGCCGCGGTGATACGTAGG
GTGCGAGCGTTGTCCGGATTTATTGGGCGTAAAGAGCTCGTAGGCGGTTCGATAAGTCGGGTGTGAAATCTCCAGGCTCA
ACCTGGAGTC
>OTU_52
TGGGGAATATTGGACAATGGGCGCAAGCCTGATCCAGCAATGCCGCGTGGATGAAGAAGGTTTTCGGATTGTAAAGTCCT
TTCGGCGGGGACGATGATGACGGTACCCGCAGAAGAAGCCCCGGCTAACTTCGTGCCAGCAGCCGCGGTAATACGAAGGg
ggCTAGCGTTGCTCGGAATGACTGGGCGTAAAGGGCGCGTAGGCGGACAACTTTGTCGGGCGTGAAATTCCAGGGCTCAA
CCTTGGGTGG
>OTU_53
TGGGGAATTTTCCGCAATGGGCGAAAGCCTGACGGAGCAATGCCGCGTGGAGGTGGAAGGCCTACGGGTCGTCAACTTCT
TTTCTCGGAGAAGAAACAATGACGGTATCTGAGGAATAAGCATCGGCTAACTCTGTGCCAGCAGCCGCGGTAAGACAGAG
GATGCAAGCGTTATCCGGAATGATTGGGCGTAAAGCGTCTGTAGGTGGCTTTTCAAGTCCGCCGTCAAATCCCAGGGCTC
AACCCTGGAC
>OTU_54
TGGGGAATCTTGCGCAATGGGCGAAAGCCTGACGCAGCAACGCCGCGTgtgtgATGAAGGTCTTCGGATCGTAAAGCACT
GTCGCGAGGGACGAGAGGCCACGGGTGAACAATCCGTGGATAGGACGGTACCTCGAGAGGAAGCACCGGCTAACTCTGTG
CCAGCAGCCGCGGTAATACAGAGGGTGCGAGCGTTGTTCGGAATTATTGGGCGTAAAGCGCTTGTAGGCGGCACGATAAG
TCTACTGTGA
>OTU_55
TGGGGAATATTGGACAATGGGCGAAAGCCTGATCCAGCAATGCCGCGTgtgtgAAGAAGGTCTTCGGATTGTAAAGCACT
TTCGACAGGGACGATGATGACGGTACCTGTAGAAGAAGCCCCGGCTAACTTCGTGCCAGCAGCCGCGGTAATACGAAGGg
ggCTAGCGTTGCTCGGAATGACTGGGCGTAAAGGGCGCGTAGGCGGATGGCACAGTCAGATGTGAAATTCCCGGGCTTAA
CCTGGgggCT
>OTU_56
TGGGGAATATTGGACAATGGGCGCAAGCCTGATCCAGCCATGCCGCGTGAGTGATGACGGCCTTAGGGTTGTAAAGCTCT
TTCGCACGCGACGATAATGACGGTAGCGTGAGAAGAAGCCCCGGCTAACTTCGTGCCAGCAGCCGCGGTAATACGAAGGg
ggCTAGCGTTGTTCGGAATCACTGGGCGTAAAGGGTGCGTAGGCGGATTtttAAGTCAGGGGTGAAATCCCGAGGCTCAA
CCTCGGAACT
>OTU_57
TGGGGAATCTTGCGCAATGCGCGAAAGCGTGACGCAGCAACGCCGCGTGGgggAAGAAGGCTTTCGGGTTGTAAACCCCT
TTCAGTTGGGACGAAGCTTCTCCGGTGAATAGCCGGATGGAGTGACGGTACCTTCACAAGAAGCACCGGCTAACTACGTG
CCAGCAGCCGCGGTAATACGTAGGGTGCAAGCGTTGTCCGGAATTATTGGGCGTAAAGAGCGTGTAGGCGGCCCCATTAG
TCCGCTGTGA
>OTU_58
TGGGGAATATTGGACAATGGGCGCAAGCCTGATCCAGCAATGCCGCGTGAGTGAAGAAGGTCTTAGGATTGTAAAGCTCT
TTCGGTGGGGACGATGATGACGGTACCCACAGAAGAAGCCCCGGCTAACTTCGTGCCAGCAGCCGCGGTAATACGAAGGg
ggCTAGCGTTGCTCGGAATGACTGGGCGTAAAGGGCGCGTAGGCGGCTTGTATAGTCAGATGTGAAATTCCTGGGCTCAA
CCTGGGGACT
>OTU_59
TGGGGAATATTGGACAATGGgggCAACCCTGATCCAGCAATGCCGCGTGAGTGATGAAGGCCTTAGGGTTGTAAAGCTCT
TTCGGCGGGGACGATGATGACGGTACCCGCAGAAGAAGCCCCGGCTAACTTCGTGCCAGCAGCCGCGGTAATACGAAGGg
ggCGAGCGTTGTTCGGAATTACTGGGCGTAAAGGGCgcgcAGGCGGCCTTAGAAGTCAGGCGTGAAAGCCCCGGGCTCAA
CCTGGGAGGT
>OTU_60
TGGGGAATCTTGCGCAATGGGCGAAAGCCTGACGCAGCAACGCCGCGTGTGGGACGAAGGCCTTCTGGGTTGTAAACCAC
TTTCAGCAGGGACGATTGTGACGGTACCTGCAGAAGAAGCCCCGGCCAACTACGTGCCAGCAGCCGCGGTAATACGTAGG
gggCGAGCGTTGTCCGGAATTATTGGGCGTAAAGAGCTCGTAGGCGGCTTGGCAAGTCACGTGTGAAATCTCCAGGCTCA
ACCTGGTGAT
>OTU_61
TAGGGAATCTTGCGCAATGGGCGAAAGCCTGACGCAGCCATGCCGCGTGAATGATGAAGGTCTTAGGATTGTAAAATTCT
TTCAGCGGGGACGATAATGACGGTACCCGCAGAAGAAGCCCCGGCTAACTTCGTGCCAGCAGCCGCGGTAATACGAAGGg
ggCTAGCGTTGCTCGGAATTACTGGGCGTAAAGGGCGCGTAGGCGGATGTTTAAGTCAGAGGTGAAAGCCCAGGGCTCAA
CCTTGGAACT
>OTU_62
TGGGGAATCTTGCACAATGGgggCAACCCTGATGCAGCGACGCCGCGTGAACGATGAAGCCCTTCGGGGTGTAAAGTTCT
TTCGGCAGGGAAGAAACATGACGGTACCTGCAGAAGCAGCTGCGGCTAACTACGTGCCAGCAGCCGCGGTAATACGTAGG
CAGCGAGCGTTGTTCGGAGTTACTGGGCGTAAAGGGTgtgtAGGCGGTCCTCTAAGTTTGGTGTGAAATCTCCCGGCTTA
ACCGGGAGGG
>OTU_63
TGGGGAATCTTGCACAATGGAGGAAACTCTGATGCAGCGACGCCGCGTGAGTGATGAAGCCCTTCGGGGTGTAAAGCTCT
TTCGGCAGGAACGATAATGACGGTACCTGCAGAAGAAGCTGCGGCTAACTACGTGCCAGCAGCCGCGGTAATACGTAGGC
AGCAAGCGTTGTTCGGAATTACTGGGCGTAAAGAGTgtgtAGGCGGTTCTCTAAGTTCCGTGTGAAATCTCCCGGCTCAA
CTGGGAGGGT
>OTU_64
TAGGGAATATTGGACAATGGgggCAACCCTGATCCAGCAATGCCGCGTGAGTGATGAAGGCCTTAGGGTTGTAAAGCTCT
TTCGGCGGGGACGATGATGACGGTACCCGCAGAAGAAGCCCCGGCTAACTTCGTGCCAGCAGCCGCGGTAATACGAAGGg
ggCGAGCGTTGTTCGGAATTACTGGGCGTAAAGGGCGCGTAGGCGGCGCCGGAAGTCAGGCGTGAAAGCCCTGGGCTCAA
CCTGGGAACT
>OTU_65
TGGGGAATATTGGACAATGGGCGAAAGCCTGATCCAGCAATGCCGCGTGGATGAAGAAGGTCTTCGGATTGTAAAGTCCT
TTCGGCGGGGACGATGATGACGGTACCCGCAGAAGAAGCCCCGGCTAACTTCGTGCCAGCAGCCGCGGTAATACGAAGGg
ggCTAGCGTTGCTCGGAATGACTGGGCGTAAAGGGCGCGTAGGCGGTTTGGACAGTTGGGCGTGAAATTCCTGGGCTTAA
CCCGGgggCT
>OTU_66
TGGGGAATATTGGACAATGGGCGCAAGCCTGATCCAGCAATGCCGCGTGGGTGAAGAAGGTCTTCGGATTGTAAAGCCCT
TTCGGCGGGGACGATGATGACGGTACCCGCAGAAGAAGCCCCGGCTAACTTCGTGCCAGCAGCCGCGGTAATACGAAGGg
ggCTAGCGTTGCTCGGAATGACTGGGCGTAAAGGGCGCGTAGGCGGCCTGGACAGTCGGATGTGAAATTCCTGGGCTCAA
CCTGGgggCT
>OTU_67
TGGGGAATATTGCGCAATGGGCGAAAGCCTGACGCAGCGACGCCGCGTGGgggATGAAGCTTCTCGGAGTGTAAACCCCT
TTCGACCCGGACGAATGACCCGCAAGGGTTTGACGGTACGGGTATAAGAAGCCCCGGCTAACTACGTGCCAGCAGCCGCG
GTAATACGTAGGgggCCAGCGTTGCTCGGAATTACTGGGCGTAAAGGGTTCGTAGGTGGTGCGGCAAGTTGGAAGTGAAA
TCTCTGGGCT
>OTU_68
TGGGGAATATTGGACAATGGGCGCAAGCCTGATCCAGCCATGCCGCGTGAGTGACGAAGGCCTTAGGGTTGTAAAGCTCT
TTCGCAAGCGACGATAATGACGGTAGCTTGAGAAGAAGCCCCGGCTAACTCCGTGCCAGCAGCCGCGGTAAGACGGAGGg
ggCTAGCGTTGTTCGGAATTACTGGGCGTAAAGCGCACGTAGGCGGCGTTGCAAGTTGGgggTGAAATCCCGGGGCTCAA
CCCCGGAATT
>OTU_69
TGGGGAATTTTGCGCAATGGgggAAACCCTGACGCAGCAACGCCGCGTGGAGGATGAAGCCCTTTGGGGTGTAAACTCCT
TTCGATCGGGACGATTATGACGGTACCGGATGAAGAAGCACCGGCTAACTCTGTGCCAGCAGCCGCGGTAATACAGAGGG
TGCAAGCGTTGTTCGGAATTATTGGGCGTAAAGGGTGCGTAGGCGGTGCGGTAAGTCTGTTGTGAAATCTCCGGGCTCAA
CTCGGAGCCT
>OTU_70
TGGGGAATATTGGACAATGGGCGAAAGCCTGATCCAGCAATGCCGCGTgtgtgAAGAAGGTCTTCGGATTGTAAAGCACT
TTCGACGGGGACGATGATGACGGTACCCGTAGAAGAAGCCCCGGCTAACTTCGTGCCAGCAGCCGCGGTAATACGAAGGg
ggCTAGCGTTGCTCGGATTGACTGGGCGTAAAGGGCGCGTAGGCGGTTTGTACAGTCAGACGTGAAATTCCTGGGCTCAA
CCTGGgggCT
>OTU_71
TGGGGAATCTTGCACAATGGAGGAAACTCTGATGCAGCGACGCCGCGTGAGCGATGAAGCCCTTCGGGGTGTAAAGCTCT
TTCGGCAGGGAAGATTATGACGGTACCTGCAGAAGCAGCTGCGGCTAACTACGTGCCAGCAGCCGCGGTAATACGTAGGC
AGCAAGCGTTGTTCGGAGTTACTGGGCGTAAAGGGTGCGTAGGCGGCCTTGTAAGTATGGTGTGAAATCTCCCGGCTTAA
CTGGGAGGGT
>OTU_72
TGGGGAATATTGGACAATGGGCGCAAGCCTGATCCAGCAATGCCGCGTGGGTGAAGAAGGTCTTCGGATTGTAAAGCCCT
TTCGACGGGGACGATGATGACGGTACCCGTAGAAGAAGCCCCGGCTAACTTCGTGCCAGCAGCCGCGGTAATACGAAGGg
ggCTAGCGTTGCTCGGAATGACTGGGCGTAAAGGGCGCGTAGGCGGCGATGATAGTCAGGCGTGAAATTCCTGGGCTCAA
CCTGGGGACT
>OTU_73
TACGGAATTTTCCGCAATGGGCGAAAGCCTGACGGAGCAATGCCGCGTGGAGGTAGAAGGCCCACGGGTCATGAACTTCT
TTTCCCGGAGAAGAAGCAATGACGGTATCTGGGGAATAAGCATCGGCTAACTCTGTGCCAGCAGCCGCGGTAAGACAGAG
GATGCAAGCGTTATCCGGAATGATTGGGCGTAAAGCGTCTGTAGGTGGCTTtttAAGTCCGCCGTCAAATCCCAGGGCTC
AACCCTGGAC
>OTU_74
TAAGGAATATTGGTCAATGGACGCAAGTCTGAACCAGCCATGCCGCGTGCAGGATGAAGGCCCTCTGGGTCGTAAACTGC
TTTTATCTATGAAGAAATCACCTGTTTCTACGGGTGTTGACGGTAATAGAGGAATAAGCACCGGCTAACTCCGTGCCAGC
AGCCGCGGTAATACGGAGGGTGCAAGCGTTATCCGGATTTACTGGGTTTAAAGGGTGCGTAGGCGGGTTGGTAAGTCAGT
GGTGAAAGCC
>OTU_75
TTAGGAATCTTGCGCAATGGGCGAAAGCCTGACGCAGCCATGCCGCGTGAATGATGAAGGTCTTAGGATTGTAAAATTCT
TTCAGCGGGGACGATAATGACGGTACCCGCAGAAGAAGCTCCGGCTAACTTCGTGCCAGCAGCCGCGGTAATACGAAGGg
ggCTAGCGTTGCTCGGAATTACTGGGCGTAAAGGGCGCGTAGGCGGACAGCTAAGTTAGAGGTGAAAGCCCAGGGCTCAA
CCTTGGAACT
>OTU_76
TAAGGAATATTGGTCAATGGACGCAAGTCTGAACCAGCCATGCCGCGTGGAGGATGAAGGCCCTCTGGGTTGTAAACTTC
TTTTATTGGGGAAGAAACCGGTTtttCTAAAGCCGTTGACGGTACCCATTGAATAAGCACCGGCTAACTCCGTGCCAGCA
GCCGCGGTAATACGGAGGGTGCAAGCGTTATCCGGATTCACTGGGTTTAAAGGGTGCGTAGGTGGGCAGGTAAGTCAGTG
GTGAAATCTC
>OTU_77
TGAGGAATTTTCCGCAATGGGCGAAAGCCTGACGGAGCAATGCCGCGTGGAGGATGACGGCCCGTGGGTTGTAAACTCCT
TTTCTTGGAGAAGAATAACTGACGGTATCCAAGGAATAAGCATCGGCTAACTCCGTGCCAGCAGCCGCGGTAATACGGAG
GATGCAAGCGTTATCCGGATTCATTGGGCGTAAAGGGTCCTGAGGTGGCCTGCTTAGTCTACTGTGAAAGCTCAGGGCTT
AACCCTGACA
>OTU_78
TGGGGAATCTTGCACAATGGgggCAACCCTGATGCAGCGACGCCGCGTGAGCGATGAAGCCCTTCGGGGTGTAAAGCTCT
TTCGGCAGGAACGATAATGACGGTACCTGAAGAAGAAGCTGCGGCTAACTACGTGCCAGCAGCCGCGGTAATACGTAGGC
AGCGAGCGTTGTTCGGAGTTACTGGGCGTAAAGAGTgtgtAGGCGGTTCTCTAAGTTCGGTGTGAAATCTCCCGGCTCAA
CTGGGAGGGT
>OTU_79
TGAGGAATTTTCCGCAATGGGCGAAAGCCTGACGGAGCAATGCCGCGTGGAGGATGACAGCCTGTGGGTCGTAAACTCCT
TTTCTCAGAGAAGAAGTTCTGACGGTATCTGAGGAATAAGCATCGGCTAACTCCGTGCCAGCAGCCGCGGTAAGACGGAG
GATGCAAGCGTTATCCGGAATGATTGGGCGTAAAGCGTCTGTAGGTGGTTTATTAAGTCTACTGTTAAAGATCAGGGCTT
AACCCTGAGT
>OTU_80
TGGGGAATCTTGCGCAATGGGCGAAAGCCTGACGCAGCAACGCCGCGTGGgggATGAATGCCTTCGGGTTGTAAACCCCT
TTCAGTGGGAACGAAATTGACGGTACCCACAGAAGAAGCCCCGGCCAACTACGTGCCAGCAGCCGCGGTGATACGTAGGg
ggCGAGCGTTGTCCGGATTCATTGGGCGTAAAGAGCTCGTAGGCGGCTTGGTAAGTCGGGTGTGAAACCTCCAGGCTCAA
CCTGGAGACG
>OTU_81
TGAGGAATATTGCGCAATGGACGAAAGTCTGACGCAGCAACGCCGCGTGAAGGATGACGGTCTTCGGATTGTAAACTTCT
GTTAAGTGGGAAGAAaaaTCCGTTTCTAATACAGACGGTAATGACGGTACCATTAGAGAAAGCACCGGCTAACTTCGTGC
CAGCAGCCGCGGTAATACGAGGGGTGCAAGCGTTATTCGGAATTATTGGGCGTAAAGGGTGCGTAGACGGCATATTAAGT
CAACTGTTAA
>OTU_82
TAAGGAATATTGGACAATGGTGGCAACACTGATCCAGCCATGCCGCGTGCAGGATGAAGGCGCTACGCGTTGTAAACTGC
TTTTGTACCAGAGAAAACCTATCTACGTGTAGATAGCTGATAGTATGGTAAGAATAAGCATCGGCTAACTTCGTGCCAGC
AGCCGCGGTAATACGAAGGATGCAAGCGTTATCCGGATTTATTGGGTTTAAAGGGTGCGTAGGCGGACTTATAAGTCAGT
GGTGAAATCT
>OTU_83
TGGGGAATCTTGCACAATGGgggAAACCCTGATGCAGCGACGCCGCGTGAGCGATGAAGCCCTTCGGGGTGTAAAGCTCT
TTCGTCAGGGAAGATAGTGACGGTACCTGGAGAAGCAGCTGCGGCTAACTACGTGCCAGCAGCCGCGGTAATACGTAGGC
AGCGAGCGTTGTTCGGAGTTACTGGGCGTAAAGGGTgtgtAGGCGGTTGTTTAAGTTTGGTGTGAAATCTCCCGGCTCAA
CTGGGAGGGT
>OTU_84
TGGGGAATCTTGGACAATGGAGGAAACTCTGATCCAGCCATGCCGCGTGAGTGATGAAGGCCTTAGGGTTGTAAAACTCT
TTCGGCGGGGACGATAATGACGGTACCCGCAGAAGAAGCTCCGGCTAACTTCGTGCCAGCAGCCGCGGTAATACGAAGGg
ggCTAGCGTTGTTCGGAATTACTGGGCGTAAAGCgcgcgcAGGCGGCCTTTCAAGTCAGGGGTGAAAGCCCGGAGCTCAA
CTCCGGAATT
>OTU_85
TGGGGAATTTTGCGCAATGGgggAAACCCTGACGCAGCAACGCCGCGTGGAGGATGAAGTCCCTTGGGACGTAAACTCCT
TTCGACCAAGACGATAATGACGGTACTGGTGGAAGAAGCACCGGCTAACTCTGTGCCAGCAGCCGCGGTAATACAGAGGG
TGCGAGCGTTGTTCGGAATTATTGGGCGTAAAGGGCGCGTAGGCGGTGCCACAAGTCACCTGTGAAATCTCCCGGCTTAA
CCGGGAGCCT
>OTU_86
TGGGGAATATTGGACAATGGgggCAACCCTGATCCAGCAATGCCGCGTGAGTGATGAAGGCCTTAGGGTTGTAAAGCTCT
TTCGCCCACGACGATGATGACGGTAGTGGGAGAAGAAGCCCCGGCTAACTTCGTGCCAGCAGCCGCGGTAATACGAAGGg
ggCGAGCGTTGTTCGGAATTACTGGGCGTAAAGGGCGCGTAGGCGGCTCTTGAAGTCAGGCGTGAAAGCCCCGGGCTCAA
CCTGGGAATT
>OTU_87
TGGGGAATCTTGCACAATGGGCGAAAGCCTGATGCAGCGACGCCGCGTGAGCGATGAAGCCCTTCGGGGTGTAAAGCTCT
TTCGACGGGAACGATAATGACGGTACCCGGAGAAGAAGCTGCGGCTAACTACGTGCCAGCAGCCGCGGTAATACGTAGGC
AGCGAGCGTTGTTCGGAATTACTGGGCGTAAAGAGTgtgtAGGCGGTGTTCCCAGTCTGTTGTGAAATCTCCCGGCTTAA
CTGGGAGGGT
>OTU_88
TGGGGAATATTGGACAATGGGCGCAAGCCTGATCCAGCAATGCCGCGTGGGTGAAGAAGGTTTTCGGATTGTAAAGCCCT
TTTGGCGGGGAAGATAATGACGGTACCCGCAGAATAAGCCCCGGCTAACTTCGTGCCAGCAGCCGCGGTAATACGAAGGg
ggCTAGCGTTGCTCGGAATGACTGGGCGTAAAGGGCGCGTAGGCGGCGGCCAAAGTCAGGCGTGAAATTCCTGGGCTCAA
CCTGGgggCT
>OTU_89
TGGGGAATATTGGACAATGGgggAAACCCTGATCCAGCGACGCCGCGTgtgtgAAGAAGGCCTGCGGGTTGTAAAGCACT
TTTAGTGGGGATGAAAAGCTCAGGGCGAATACCCTTGGGTCTTGACCTAACCCACAGAAaaaGCACCGGCTAACTCTGTG
CCAGCAGCCGCGGTAATACAGAGGGTGCGAGCGTTAATCGGAATTACTGGGCGTAAAGCGTGCGTAGACGGTAGCGTAAG
TCGGGTGTGA
>OTU_90
TAGGGAATCTTGCGCAATGGGCGAAAGCCTGACGCAGCAACGCCGCGTGGgggATGAAGGCTCTCGGGTTGTAAACCCCT
TTCGACAGGGACGAAATTGACGGTACCTGTGGAAGAAGCCCCGGCCAACTACGTGCCAGCAGCCGCGGTAATACGTAGGg
ggCGAGCGTTGTCCGGATTTATTGGGCGTAAAGAGCTCGTAGGCGGCTTGGCAAGTCGGGTGTGAAAACTCCAGGCTCAA
CCTGGAGACG
>OTU_91
TGGGGAATCTTGCGCAATGGGCGAAAGCCTGACGCAGCGACGCCGCGTGGAGGATGAAGGTCTTCGGATTGTAAACTTCT
GTTAAGTGGGAAGAAATGCCCATCCTTAATACGGATGGGAGCTGACTGTACCATTAGAGAAAGCACCGGCTAAACTCGTG
CCAGCAGCCGCGGTAATACGAGTGGTGCAAGCGTTATTCGGAATCATTGGGCGTAAAGGGTgtgtAGACGGCATATCAAG
TCAACTGTTT
>OTU_92
TAAGGAATCTTCCACAATGGACGAAAGTCTGATGGAGCAACGCCGCGTGCAGGATGACGGTCTTCGGATTGTAAACTGCT
TTTATATGGGAAGATTATGACGGTACCATATGAATAAGGACCGGCTAACTACGTGCCAGCAGCCGCGGTAATACGTAGGG
TCCAAGCGTTATCCGGAATCACTGGGCGTAAAGCGTGCGTAGGTGGCGTGTTAAGTGAGATGTTAAATCGTGTGGCTCAA
CCATATCGAT
>OTU_93
TAAGGAATATTGGTCAATGGACGCAAGTCTGAACCAGCCATGCCGCGTGAAGGATGAAGGTCCTCTGGATTGTAAACTTC
TTTTATCTGGGAAGAAACCCATAGTTTCTACTGTGGTTGACGGTACCAGTTGAATAAGCACCGGCTAACTCCGTGCCAGC
AGCCGCGGTAATACGGAGGGTGCAAGCGTTATCCGGATTCACTGGGTTTAAAGGGTGCGTAGGTGGGCAGGTAAGTCAGT
GGTGAAATCT
>OTU_94
TGGGGAATATTGGACAATGGGCGCAAGCCTGATCCAGCCATGCCGCGTGAGTGATGAAGGCCTTAGGGTTGTAAAGCTCT
TTCGCCCACGACGATAATGACGGTAGTGGGAGAAGAAGCCCCGGCTAACTTCGTGCCAGCAGCCGCGGTAATACGAAGGg
ggCTAGCGTTGTTCGGAATTACTGGGCGTAAAGCGCGTGTAGGCGGGTCCTTAAGTCAGGGGTGAAATGCCAAGGCTCAA
CCTTGGAACT
>OTU_95
TGGGGAATTTTGCGCAATGGGCGAAAGCCTGACGCAGCAACGCCGCGTGAGTGATGAAGGCTTTCGGGTCGTAAAGCTCT
GTCAAGGGGAAAGAAATGCTTAGCGGTTAATACCCGTTATGCTTGACGGTACCCCTAAAGGAAGCACCGGCTAACTCCGT
GCCAGCAGCCGCGGTAATACGGAGGGTGCGAGCGTTGTTCGGAATTATTGGGCGTAAAGCGCGTGTAGGCGGTTTGGTAA
GTCTGATGTG
>OTU_96
TGGGGAATATTGGACAATGGGCGAAAGCCTGATCCAGCAATGCCGCGTGGGTGAAGAAGGTCTTCGGATTGTAAAGCCCT
TTCGGCGGGGACGATGATGACGGTACCCGCAGAAGAAGCCCCGGCTAACTTCGTGCCAGCAGCCGCGGTAATACGAAGGg
ggCTAGCGTTGCTCGGAATGACTGGGCGTAAAGGGCGCGTAGGCGGCGGACATAGTCAGGCGTGAAATTCCAGGGCTTAA
CCTTGGGGCT
>OTU_97
TGGGGAATATTGGACAATGGgggCAACCCTGATCCAGCAATGCCGCGTgtgtgAAGAAGGCCTTAGGGTTGTAAAGCACT
TTAGGTTGGGAAGAAGGTGCGGAGTTTAAGAGATACTGCATTTGACGGTACCAACAGAATAAGCACCGGCTAACTCTGTG
CCAGCAGCCGCGGTAATACAGAGGGTGCGAGCGTTAATCGGATTTACTGGGCGTAAAGGGCGCGTAGGTGGTTGTATAAG
TGAGAGGTGA
>OTU_98
TGAGGAATTTTCCGCAATGGGCGCACGCCTGACGGAGCAATGCCGCGTGGAGGATGACAGCCTATGGGTCGTAAACTCCT
TTTCTTGGAGAAGAAATTTTGACGGTATCTAAGGAATAAGCATCGGCTAACTCCGTGCCAGCAGCCGCGGTAATACGGAG
GATGCAAGCGTTGTCCGGAATCATTGGGCGTAAAGGGTCCTGAGGTGGTTTGCTTAGTCCAGTGTGAAAGTTCAGGGCTT
ACCCTTGAAA
>OTU_99
TGGGGAATCTTGCGCAATGGGCGAAAGCCTGACGCAGCGACGCCGCGTGGgggATGAAGCTTCTCGGAGTGTAAACCCCT
TTCGATCCGGACGAATGTCCCGCAAGGGATTGACGGTACGGGTAGAAGAAGCCCCGGCTAACTACGTGCCAGCAGCCGCG
GTAAGACGTAGGgggCCAGCGTTGCTCGGAATTACTGGGCGTAAAGGGTTCGTAGGCGGTGCGGCAAGTCGGGAGTGAAA
TCTCTGGGCT
>OTU_100
TCAGGAATATTGCGCAATGGAGGAAACTCTGACGCAGCGACGCCGCGTGGGTGATGAAGGCCTTCGGGTCGTAAAGCCCT
GTCGGAGGGGAAGAAAAGTACTGTTGGCTAATATCCAGCGGACCTTTGACGGTACCCTCAAAGGAAGCACCGGCTAACTC
CGTGCCAGCAGCCGCGGTAAGACGGAGGGTGCAAGCGTTGTTCGGATTGACTGGGCGTAAAGGGCGTGTAGGCGGTTTGT
CAAGTCGGGT
>OTU_101
TGGGGAATCTTGCGCAATGCGCGAAAGCGTGACGCAGCAACGCCGCGTGGgggAAGAAGGCTTTCGGGTTGTAAACCCCT
TTCAGTTGGGACGAAGCTCCGGCGGTGAACAGCCGTCTGGGGTGACGGTACCTTCACAAGAAGCACCGGCTAACTACGTG
CCAGCAGCCGCGGTAATACGTAGGGTGCAAGCGTTGTCCGGAATTATTGGGCGTAAAGAGCGTGTAGGCGGCCCGATTAG
TCCGCTGTGA
>OTU_102
TAGGGAATATTGGACAATGGGCGCAAGCCTGATCCAGCCATCCCGCGTGAAGGATTAAGGTCCTATGGATTGTAAACTTC
TTTTCTCTGGGAATAAaaaGTGGGATTTATCCTGCCTTGAAGGTACCAGAGGAATAAGCACCGGCTAACTCCGTGCCAGC
AGCCGCGGTAATACGGAGGGTGCAAGCGTTATCCGGATTCACTGGGTTTAAAGGGTGCGTAGGTGGCTTTGTAAGTCAGT
GGTGAAAGCC
>OTU_103
TGGGGAATTTTGGACAATGGGCGAAAGCCTGATCCAGCAACTCTGCGTGAGGGACGAAGGTCTTCGGATCGTAAACCTCT
TTTACATGGGACGAAATCCCGCAAGGGTCTGACGGTACCATGCGAATAAGCAACGGCTAACTATGTGCCAGCAGCCGCGG
TAAGACATAGGTTGCGAGCGTTATTCGGAATTACTAGGCGTAAAGCGAGTGTAGGCGGACCCTTAAGTCTGACGTTAAAT
CTCCTGGCTT
>OTU_104
TGGGGAATATTGGACAATGGGCGCAAGCCTGATCCAGCAATGCCGCGTGAGTGACGAAGGCCTTAGGGTTGTAAAGCTCT
TTCGGCGGgggCGATGATGACGGTACCCGCAGAAGAAGCCCCGGCTAACTTCGTGCCAGCAGCCGCGGTAATACGAAGGg
ggCGAGCGTTGTTCGGATTTACTGGGCGTAAAGGGCgcgcAGGCGGCCATTTAAGTCAGGCGTGAAAGCCCCGGGCTCAA
CCTGGGAGGT
>OTU_105
TGGGGAATATTGGACAATGGGCGAAAGCCTGATCCAGCAATGCCGCGTGAGTGACGAAGGCCTTAGGGTTGTAAAGCTCT
TTTACCCGGGATGATAATGACAGTACCGGGAGAATAAGCTCCGGCTAACTCCGTGCCAGCAGCCGCGGTAATACGGAGGG
AGCTAGCGTTGTTCGGAATTACTGGGCGTAAAGCGTACGTAGGCGGTGATTCAAGTCAGAGGTGAAAGCCTGGAGCTCAA
CTCCAGAACT
>OTU_106
TGGGGAATCTTGCACAATGGGCGAAAGCCTGATGCAGCGACGCCGCGTGGgggATGAAGCATTTCGGTgtgtAAACCCCT
TTCGACCGGGAAGAATGCCTCGCAAGAGGAGTGACGGTACCGGTATAAGAAGCCCCGGCTAACTACGTGCCAGCAGCCGC
GGTAAGACGTAGGgggCCAGCGTTGTTCGGAATTACTGGGTGTAAAGGGTTCGTAGGCGGTGTGGCAAGTTGGGAGTGAA
ATCTCTGGGC
>OTU_107
TGGGGAATCTTGCGCAATGGGCGAAAGCCTGACGCAGCGACGCCGCGTGGgggATGAAGCATTTCGGTgtgtAAACCCCT
TTCGACCCGGAAGAATGTCCCGCAAGGGATTGACGGTACGGGTATAAGAAGCCCCGGCTAACTACGTGCCAGCAGCCGCG
GTAAGACGTAGGgggCCAGCGTTGCTCGGAATTACTGGGCGTAAAGGGTTCGTAGGCGGTGCGGCAAGTCGGAAGTGAAA
TCTCCAGGCT
>OTU_108
TGGGGAATATTGGACAATGGgggAAACCCTGATCCAGCAATGCCGCGTGAGTGATGAAGGCCTTAGGGTTGTAAAGCTCT
TTCGGCGGGGACGATGATGACGGTACCCGCAGAAGAAGCCCCGGCTAACTTCGTGCCAGCAGCCGCGGTAATACGAAGGg
ggCTAGCGTTGTTCGGAATTACTGGGCGTAAAGCGCACGCAGGCGGCTCGCTAAATTAGAAGTGAAAGCCCTGGGCTCAA
CCCGGGAATT
>OTU_109
TGGGGAATATTGGACAATGGGCGCAAGCCTGATCCAGCCATGCCGCGTGAGTGATGAAGGCCCTAGGGTTGTAAAGCTCT
TTCAACGGTGAAGATAATGACGGTAACCGTAGAAGAAGCCCCGGCTAACTTCGTGCCAGCAGCCGCGGTAATACGAAGGg
ggCTAGCGTTGTTCGGAATTACTGGGCGTAAAGCGCACGTAGGCGGATTGTTAAGTTAGGGGTGAAATCCCAGGGCTCAA
CCCTGGAACT
>OTU_110
TGGGGAATATTGCGCAATGGGCGAAAGCCTGACGCAGCAACGCCGCGTGAGGGATGAATGCCTTCGGGTTGTAAACCTCT
TTCGAGCAGGGACGATAATGACGGTACCTGCAGAAGAAGCTCCGGCCAACTACGTGCCAGCAGCCGCGGTAATACGTAGG
GAGCGAGCGTTGTCCGGATTCATTGGGCGTAAAGAGCTCGTAGGCGGCTTGGTAAGTCGGATGTGAAACCTCCAGGCTCA
ACCTGGAGTC
>OTU_111
TGGGGAATCTTGCACAATGGGCGGAAGCCTGATGCAGCGACGCCGCGTGAGGGAAGAAGGCTTTCGGGTTGTAAACCTCT
TTCAGGTGGGACGAAGCTCCTCGGGTTAATAGCCCAGAGGGTGACGGTACTGCCAGAAGAAGCCCCGGCTAACTACGTGC
CAGCAGCCGCGGTAATACGTAGGgggCAAGCGTTGTCCGGATTTATTGGGCGTAAAGAGCGTGTAGGCGGCCAGATAGGT
CTGTTGTGAA
>OTU_112
TAAGGAATATTGGTCAATGGGCGGAAGCCTGAACCAGCCATGCCGCGTGCAGGAAGACGGCCCTACGGGTTGTAAACTGC
TTTTGCAGGGGAATAAAATCCCGGACGCGTTCCGGGGCTGAAAGTACCCTGAGAATAAGGATCGGCTAACTCCGTGCCAG
CAGCCGCGGTAATACGGAGGATCCGAGCGTTATCCGGATTTATTGGGTTTAAAGGGTGCGTAGGCGGCCTTGTAAGTCAG
GGGTGAAAGA
>OTU_113
TGGGGAATCTTGCACAATGGgggAAACCCTGATGCAGCGACGCCGCGTGAGTGATGAAGCCCCTCGGGGTGTAAAGCTCT
TTCGACGGGAAAGATTATGACGGTACCCGAAGAAGAAGCTGCGGCTAACTACGTGCCAGCAGCCGCGGTAATACGTAGGC
AGCAAGCGTTGTTCGGAATTACTGGGCGTAAAGAGTgtgtAGGCGGTGCTCTAAGTCTGTCGTGAAATCTCCCGGCTTAA
CTGGGAGGGT
>OTU_114
TAGGGAATATTGGACAATGGGTGAGAGCCTGATCCAGCCATGCCGCGTGCAGGAAGAAGGCCTTCTGGGTTGTAAACTGC
TTTTGCCAGGGGATAAAAGACCCTTGCGAGGGAAATTGAAGGTACCTGGTGAATAAGCCACGGCTAACTACGTGCCAGCA
GCCGCGGTAATACGTAGGTGGCAAGCGTTGTCCGGATTTATTGGGTTTAAAGGGTGCGTAGGCGGTCCATTAAGTCAGTT
GTGAAATACG
>OTU_115
TGGGGAATCTTGCACAATGGACGAAAGTCTGATGCAGCAACGCCGCGTGGgggATGAAGCTTCTCGGAGTGTAAACCCCT
TTCGACCTGGACGAATGCCCGCAAGGGTTTGACGGTACAGGTATAAGAAGCCCCGGCTAACTACGTGCCAGCAGCCGCGG
TAATACGTAGGgggCCAGCGTTGCTCGGAATTACTGGGCGTAAAGGGTCCGTAGGCGGTGTGATAAGTCGATAGTGAAAT
CTCTGGGCTT
>OTU_116
TAAGGAATATTGGTCAATGGACGCAAGTCTGAACCAGCCATGCCGCGTGCAGGATGAAGGTTCTATGGATTGTAAACTGC
TTTTGTACGGGAAaaaTCCCTGGTTTCTACCGGGGTTGATGGTACCGTAAGAATAAGGATCGGCTAACTCCGTGCCAGCA
GCCGCGGTAATACGGAGGATCCAAGCGTTATCCGGATTCACTGGGTTTAAAGGGTGCGTAGGTGGAATGTCAAGTCAGTG
GTGAAAACCT
>OTU_117
TGAGGAATATTGCTCAATGGACGAAAGTCTGAAGCAGCAACGCCGCGTGAGGGATGAAGGTGCTCTGCATCGTAAACCTC
TGTAGATGGGGACAAACTTCGAGTTACTACTCGATTGATGGTACCCATAAAGTAAGGATCGGCTAACTACGTGCCAGCAG
CCGCGGTAATACGTAGGATCCAAGCGTTGTCCGGATTTACTGGGTGTAAAGGGTGCGCAGGCGGGCTGGTTAGTCAGGAG
TGAAATCTCG
>OTU_118
TGGGGAATCTTGCACAATGGGCGAAAGCCTGATGCAGCGACGCCGCGTGGAGGATGAAGGTCTTCGGATTGTAAACTCCT
GTTAAGTGGGAAGAAAGACTGGTACCTAATACGTATCAGGGATGACGGTACCACTAGAGAAAGCACCGGCAAACTTCGTG
CCAGCAGCCGCGGTAATACGAAGGGTGCGAGCGTTATTCGGAATAACTGGGCGTAAAGAGCGTGTCGGCGGTTTGTTAAG
TCACCTGTTA
>OTU_119
TGAGGAATATTGCTCAATGGACGAAAGTCTGAAGCAGCAACGCCGCGTGAGGGATGAAGGTGCTCTGCATCGTAAACCTC
TGTAGAGGGAGACAAACTTCGAGTTACTACTCGATTGATGGTACCCCTAAAGTAAGGATCGGCTAACTACGTGCCAGCAG
CCGCGGTAATACGTAGGATCCAAGCGTTGTCCGGATTTACTGGGTGTAAAGGGTGCGCAGGCGGACCAATAAGTCAGGAG
TGAAATCTCG
>OTU_120
TCAGGAATATTGCGCAATGGAGGAAACTCTGACGCAGCGACGCCGCGTGGGTGATGAAGGCCTTCGGGTCGTAAAGCCCT
GTCGGAGGGGAAGAAAAGACGGTCTGGCTAATATCCAGGCCGCTCTTGACGGTACCCTCAAAGGAAGCACCGGCTAACTC
CGTGCCAGCAGCCGCGGTAAGACGGAGGGTGCAAGCGTTGTTCGGATTGACTGGGCGTAAAGGGCGTGTAGGCGGTTGGT
CAAGTCTGGT
>OTU_121
TGAGGAATTTTCGGCAATGGgggAAACCCTGACCGAGCAATACTACGTGAAGGAGGAAGGTCTACGGATTGTAAACTTCT
GTTAGCGCGGAAGAAGGGCTAAACGTGAGTTTAGTTTTGACGGTACGCGCAGAGAAAGCAACGACTAACTATGTGCCAGC
AGTCGCGGTAAGACATAGGTTGCGAACGTTATCCGGAATTATTGGGCGTAAAGGATGCGTAGATGGTTTGATAAGTTATC
AGTGGTAAAT
>OTU_122
TGGGGAATCTTGCGCAATGCGCGAAAGCGTGACGCAGCAACGCCGCGTGGgggAAGAAGGCTTTCGGGTTGTAAACCCCT
TTCAGTTGGGACGAAGCCTCATCGGTTAATAGCCGCGTGGGGTGACGGTACCTTCACAAGAAGCACCGGCTAACTACGTG
CCAGCAGCCGCGGTAATACGTAGGGTGCAAGCGTTGTCCGGAATTATTGGGCGTAAAGAGCGTGTAGGCGGCTTGATTAG
TCTGCTGTGA
>OTU_123
TGGGGAATATTGGACAATGGGCGAAAGCCTGATCCAGCAATGCCGCGTGAATGATGAAGGCCTTAGGGTTGTAAAGTTCT
TTCGGGTGGGACGATGATGACGGTACCACCAGAAGAAGCCCCGGCTAACTTCGTGCCAGCAGCCGCGGTAATACGAAGGg
ggCTAGCGTTGTTCGGAATTACTGGGCGTAAAGCGCACGCAGGCGGTCCGTTGAATTAGAAGTGAAAGCCCTGGGCTCAA
CCCGGGAATT
>OTU_124
TAAGGAATATTGGTCAATGGACGCAAGTCTGAACCAGCCATGCCGCGTGGAGGATGAAGGCCCTCTGGGTTGTAAACTTC
TTTTATCTGGGAAGAAACCACTCTTTTCTAAGGGTGTTGACGGTACCAGTTGAATAAGCACCGGCTAACTCCGTGCCAGC
AGCCGCGGTAATACGGAGGGTGCAAGCGTTATCCGGATTCACTGGGTTTAAAGGGTGCGTAGGTGGGCAGGTAAGTCAGT
GGTGAAATCT
>OTU_125
TTTGGAATATTCCACAATGGGCGCAAGCCTGATGGAGCGACACCGCGTGAAGGATGAAGGTCTTCGGATCGTAAACTTCT
TTAGACCTAGATGAAGATTGCAGGGTAAATAATCTTGCAATTTGACAGTATAGGTAGAATAAGCCACGGCTAACTCTGTG
CCAGCAGCCGCGGTAATACAGAGGTGGCAAACGTTGTCCGGATTTATTGGGTGTAAAGGGCATGTAGGTGGTCTTATAAG
TCAAAGGTGA
>OTU_126
TAAGGAATATTGGACAATGGgggCAACCCTGATCCAGCCATGCCGCGTGAAGGATGAAGGCGCTCTGCGTCGTAAACTTC
TTTTACTCGAGAAaaaTTGTTGGGTTTCTACCCGACTTGATTGTACCGAgagaATAAGGACCGGCTAACTTCGTGCCAGC
AGCCGCGGTAATACGAAGGGTCCAAGCGTTATCCGGATTTATTGGGTTTAAAGGGTGCGTAGGCGGGTTGTTAAGTCAGT
GGTGAAATCT
>OTU_127
TGGGGAATTTTGCGCAATGGgggAAACCCGTGACGCAGCAACGCCGCGTGGAGGATGAAGTCCCTTGGGACGTAAACTCC
TTTCGACCAAGACGATAATGACGGTACTGGTGGAAGAAGCACCGGCTAACTCTGTGCCAGCAGCCGCGGTAATACAGAGG
GTGCAAGCGTTGTTCGGAATTATTGGGCGTAAAGGGCGCGTAGGCGGCGCGACAAGTCACCTGTGAAATCTCCGGGCTTA
ACTCGGAGCC
>OTU_128
TGGGGAATATTGGACAATGGGCGCAAGCCTGATCCAGCCATGCCGCGTGAGTGATGACGGCCTTAGGGTTGTAAAGCTCT
TTTAACAGGGACGATAATGACGGTACCTGTAGAATAAGCCCCGGCTAACTTCGTGCCAGCAGCCGCGGTAATACGAAGGg
ggCTAGCGTTGTTCGGAATCACTGGGCGTAAAGCGCACGTAGGCGGATTCTTAAGTCGGgggTGAAATCCTGAGGCTCAA
CCTCAGAACT
>OTU_129
TGAGGAATATTGGTCAATGGACGCAAGTCTGAACCAGCCATGCCGCGTGAAGGATGAAGGCCTTCTGGGTTGTAAACTTC
TTTTACCTGGGAAGAAACCCCGATTTTCTAATCGGGTTGACGGTACCAGAGGAATAAGCACCGGCTAACTCCGTGCCAGC
AGCCGCGGTAATACGGAGGGTGCAAGCGTTATCCGGATTTACTGGGTTTAAAGGGTgtgtAGGCGGGCTTTTAAGTCAGT
GGTGAAATCT
>OTU_130
TGGGGAATATTGGACAATGGgggCAACCCTGATCCAGCAATGCCGCGTgtgtgAAGAAGGCCTTAGGGTTGTAAAGCACT
TTAGGCGGGGAAGAAGGTgtgtAGTTTAAGAGATGACACATTTGACGGTACCCGCAGAATAAGCACCGGCTAACTCTGTG
CCAGCAGCCGCGGTAATACAGAGGGTGCAAGCGTTAATCGGATTTACTGGGCGTAAAGGGCGCGTAGGTGGTTACGTAAG
TGAGATGTGA
>OTU_131
TAAGGAATATTGGTCAATGGAGGCAACTCTGAACCAGCCATGCCGCGTGCAGGATGAAGGCCCTCTGGGTTGTAAACTGC
TTTTATCAGGGAAGAAATCACCTATTTCTATGGGTGTTGCCGGTACCTGAGGAATAAGCACCGGCTAACTCCGTGCCAGC
AGCCGCGGTAATACGGAGGGTGCAAGCGTTATCCGGATTTACTGGGTTTAAAGGGTGCGTAGGCGGATTtttAAGTCAGT
GGTGAAAACT
>OTU_132
TGGGGAATATTGGACAATGGgggCAACCCTGATCCAGCAATGCCGCGTGAGTGAGGAAGGCCTTAGGGTTGTAAAGCTCT
TTCGCCCGCGACGATGATGACGGTAGCGGGAGAAGAAGCCCCGGCTAACTTCGTGCCAGCAGCCGCGGTAATACGAAGGg
ggCGAGCGTTGTTCGGAATTACTGGGCGTAAAGGGCgcgcAGGCGGCTCTGTTTGTCAGGCGTGAAAGCCCCGGGCTCAA
CCTGGGAGGT
>OTU_133
TGGGGAATCTTGGACAATGGgggAAACCCTGATCCAGCCATGCCGCGTGAGTGATGAAGGCCTTAGGGTTGTAAAACTCT
TTCGACGGGGACGATAATGACGGTACCCGTAGAAGAAGCTCCGGCTAACTTCGTGCCAGCAGCCGCGGTAATACGAAGGg
ggCTAGCGTTGTTCGGAATTACTGGGCGTAAAGCgcgcgcAGGCGGCCATTCAAGTCAGGGGTGAAAGCCCAGAGCTCAA
CTCTGGAACT
>OTU_134
TTAGGAATCTTGCGCAATGGGCGAAAGCCTGACGCAGCCATGCCGCGTGAATGATGAAGGTCTTAGGATTGTAAAATTCT
TTCAGCAGGGAAGATAATGACTGTACCTGCAGAAGAAGCTCCGGCTAACTTCGTGCCAGCAGCCGCGGTAATACGAAGGg
ggCTAGCGTTGCTCGGAATTACTGGGCGTAAAGGGCGCGTAGGCGGACAGTTAAGTTGGgggTGAAAGCCCGGGGCTCAA
CCTCGGAATT
>OTU_135
TGGGGAATATTGGACAATGGGCGAAAGCCTGATCCAGCAATGCCGCGTgtgtgAAGAAGGCCTTAGGGTTGTAAAGCACT
TTAGTGGgggAAGAAAGCTACGCAAGTAGTTTGACGGTACCCCAAGAATAAGCAACGGCTAACTCTGTGCCAGCAGCCGC
GGTAATACAGAGGTTGCGAGCGTTAATCGGAATGACTGGGCGTAAAGGGCGCGTAGGTGGATTGTTGTGTTGGATGTGAA
AGCCCCGGGC
>OTU_136
TTGGGAATATTGCGCAATGGGCGAAAGCCTGACGCAGCAACGCCGCGTGAGCGATGAAGGTCTTCGGATCGTAAAGCTCT
TTCGGCCGGGACGAAAACTCACCGTTTAATAAGCGGTGACTTGACGGTACCGGAAGAAGAAGCACCGGCTAACTCTGTGC
CAGCAGCCGCGGTAATACAGAGGGTGCAAGCGTTGTTCGGAATTATTGGGCGTAAAGCGCGTGTAGGCGGCTTTGtgtgt
CGGGTGTGAA
>OTU_137
TGGGGAATATTGGACAATGGGCGCAAGCCTGATCCAGCAATGCCGCGTgtgtgAAGAAGGTCTTCGGATTGTAAAGCACT
TTCGGCGGGGACGATGATGACGGTACCCGCAGAAGAAGCCCCGGCTAACTTCGTGCCAGCAGCCGCGGTAATACGAAGGg
ggCTAGCGTTGCTCGGAATGACTGGGCGTAAAGGGCGCGTAGGCGGATGACATAGTCGGGCGTGAAATTCCTGGGCTCAA
CCTGGGGACT
>OTU_138
TGGGGAATCTTGCGCAATGGGCGAAAGCCTGACGCAGCCATGCCGCGTGAATGATGAAGGTCTTAGGATTGTAAAATTCT
TTTAGCAGGGACGATAATGACGGTACCTGCAGAAaaaGCCCCGGCTAACTTCGTGCCAGCAGCCGCGGTAATACGAAGGg
ggCTAGCGTTGCTCGGAATTACTGGGCGTAAAGGGAGCGTAGGCGGGTTATCAAGTTGGAGGTGAAAGCCCAGGGCTCAA
CCTTGGAATT
>OTU_139
TGAGGAATTTTCCGCAATGGGCGCAAGCCTGACGGAGCGACGCCGCGTGTGGGATGAAGGCCTTCGGGTCGTAAACCACT
GTCGAAGGGGACGATATTGACGGTACCCTTGGAGGAAGCCCCGGCTAACTACGTGCCAGCAGCCGCGGTAAGACGTAGGg
ggCAAGCGTTGTCCGGAATTATTGGGCGTAAAGCGCTCGTAGGTGGATTTGCAAGTCCGCAAGGAAAGACCCGAGCTCAA
CTCGGGAACC
>OTU_140
TGGGGAATCTTGCGCAATGGGCGAAAGCCTGACGCAGCAACGCCGCGTGAGGGACGAAGGCTTTCTGAGTTGTAAACCTC
TTTCAGCAGGGACGATTGTGACGGTACCTGCAGAAGAAGCACCGGCCAACTACGTGCCAGCAGCCGCGGTGATACGTAGG
GTGCAAGCGTTGTCCGGATTTATTGGGCGTAAAGAGCTCGTAGGCGGTTTGATAAGTCGGATGTGAAATCCCCAGGCTTA
ACCTGGGGTC
>OTU_141
TGGGGAATATTGGACAATGGgggAAACCCTGATCCAGCAATGCCGCGTGGGTGAAGAAGGCCTGCGGGTTGTAAAGCCCT
TTCGGTGAGGACAAaaaGCGCCACATTAACACCGTGGTGTTTTGATTTAACTCACTAAAGAAGCACCGGCTAACTCTGTG
CCAGCAGCCGCGGTAATACAGAGGGTGCAAGCGTTAATCGGAATTACTGGGCGTAAAGCGCACGTAGGCGGCTTGGTAAG
TTGGATGTGA
>OTU_142
TGAGGAATCTTGGGCAATGAGCGAAAGCTTGACCCAGCGACGATTCGTAAGGGAgagaATGAAGGTCAATCTTTAGACTG
TAAAACTTtttCGGCGGGTTGAGATAATGACACAACCTGAGGCAAGAAGCACCGACCAAGCTCTGTGCCAGCAGCCGCGG
CAATACAGAGGGTGCGAGCGTTATTCGTGTTTAATGGGCGTAAAGGGTAAGTAGGCGGCTACAAGGCTTAACCAAGAAAA
GCTAGGGCTG
>OTU_143
TTTCGAATCATTCACAATGGGCGAAAGCCTGATGGTGCGACGCCGCGTGAGGGATGAAGGTCTTCGGATTGTAAACCTCT
GTCACTAGGGAAGAAACGCTTCAAGTTAACAGCTTGAAGCCTGACTTAACCTGGAGAGGAAGCAGTGGCTAACTCTGTGC
CAGCAGCCGCGGTAATACAGAGACTGCAAGCGTTATTCGGATTCACTGGGCGTAAAGGGTGCGCAGGTGGCCAGGTgtgt
gAGGCGTGAA
>OTU_144
TGGGGAATCTTGCGCAATGGGCGAAAGCCTGACGCAGCAACGCCGCGTgtgtgATGAAGGTCTTCGGATCGTAAAGCACT
GTCGCGAGGGACGAGAAGCCCATTACAAACAGTGATGGGATAGGACGGTACCTCGAGAGGAAGCACCGGCTAACTCTGTG
CCAGCAGCCGCGGTAATACAGAGGGTGCGAGCGTTGTTCGGAATTATTGGGCGTAAAGCGCTTGTAGGCGGCCTTATAAG
TCTACTGTGA
>OTU_145
TGGGGAATATTGGACAATGGgggAAACCCTGATCCAGCGACGCCGCGTgtgtgAAGAAGGCCTGCGGGTTGTAAAGCACT
TTTAGTGGGGATGAAAAGTTCAGGGCTAATACCTCTGGATCTTGACCTAACCCACAGAAaaaGCACCGGCTAACTCTGTG
CCAGCAGCCGCGGTAATACAGAGGGTGCAAGCGTTAATCGGAATTACTGGGCGTAAAGCGTGCGTAGGCGGTTTCGTAAG
TCGGGTGTGA
>OTU_146
TAAGGAATATTGGTCAATGGGCGCAAGCCTGAACCAGCCATGCCGCGTGCAGGAAGACGGCCCTACGGGTTGTAAACTGC
TTTTGCAGGGGAATAAACCTCATTACGTGTAATGAGTTGAATGTACTCTGAGAATAAGGATCGGCTAACTCCGTGCCAGC
AGCCGCGGTAATACGGAGGATCCAAGCGTTATCCGGATTTATTGGGTTTAAAGGGTGCGTAGGCGGCCTGTTAAGTCAGG
GGTGAAAGAC
>OTU_147
TGGGGAATATTGGACAATGGgggCAACCCTGATCCAGCAATGCCGCGTGGGTGAAGAAGGTCTTCGGATTGTAAAGCCCT
TTCGACGGGGACGATGATGACGGTACCCGTAGAAGAAGCCCCGGCTAACTTCGTGCCAGCAGCCGCGGTAATACGAAGGg
ggCTAGCGTTGCTCGGAATGACTGGGCGTAAAGGGCGCGTAGGCGGTTTGGACAGTCAGGCGTGAAATTCCTGGGCTTAA
CCTGGgggCT
>OTU_148
TGGGGAATCTTGCGCAATGGGCGAAAGCCTGACGCAGCAACGCCGCGTGAGGGACGAAGGCTTTCTGAGTTGTAAACCTC
TTTCGGCAGGAACGATTGTGACGGTACCTGCAGAAGAAGCACCGGCCAACTACGTGCCAGCAGCCGCGGTGATACGTAGG
GTGCAAGCGTTATTCGGATTTATTGGGCGTAAAGAGCTCGTAGGCGGTTCGAAAAGTCAGGTGTGAAACCcccAGGCTCA
ACTTGGGGCG
>OTU_149
TGGGGAATATTGGACAATGGGCGAAAGCCTGATCCAGCAATGCCGCGTgtgtgAAGAAGGTCTTCGGATTGTAAAGCACT
TTCGGCGGGGACGATGATGACGGTACCCGCAGAAGAAGCCCCGGCTAACTTCGTGCCAGCAGCCGCGGTAATACGAAGGg
ggCTAGCGTTGCTCGGAATGACTGGGCGTAAAGGGCGCGTAGGCGGTTTGCCAAGTTAGATGTGAAATTCCTGGGCTCAA
CCTGGGGACT
>OTU_150
TTGGGAATCTTGCACAATGGgggAAACCCTGATGCAGCGACGCCGCGTGGAGGATGACGGGTCTAGGCCTGTAAACTCCT
TTTACCAGGAAAGACTTAGGACGGTACCTGGTGAATAAGCACCGGCTAACTACGTGCCAGCAGCCGCGGTAAGACGTAGG
GTGCGAGCGTTGTCCGGATTTACTGGGCGTAAAGGGCGCGTAGGCGGCTCGTTAAGTGTGAAGTGAAATCCCCAGGGCTC
AACCCGGGAA
>OTU_151
TGAGGAATCTTCCGCAATGGGCGAAAGCCTGACGGAGCAACGCCGCGTGTGGGATGAAGACTTTAGGGTTGTAAACCACT
GTCGGAGGGGAAGACCGTGACGGTACCCTCCAAGAAAGCCCCGGCTAACTACGTGCCAGCAGCCGCGGTAATACGTAGGg
ggCGAGCGTTATCCGGATTCACTGGGCGTAAAGCGCGTTAAGGCGGATGGCAAAGTTCGCGGTGAAATTTCGGGGCTCAA
CCCCGAAACT
>OTU_152
TAAGGAATATTGGTCAATGGGCGGAAGCCTGAACCAGCCATGCCGCGTGCAGGAAGACGGCCCTACGGGTTGTAAACTGC
TTTTATACGGGAATAAACCTTGGTACGTGTACCAAGCTGAATGTACTGTAAGAATAAGGATCGGCTAACTCCGTGCCAGC
AGCCGCGGTAATACGGAGGATCCAAGCGTTATCCGGATTTATTGGGTTTAAAGGGTGCGTAGGTGGCCTGTTAAGTCAGG
GGTGAAAGAC
>OTU_153
TGGGGAATATTGGACAATGGGCGCAAGCCTGATCCAGCCATGCCGCGTGAGTGATGAAGGCCTTAGGGTTGTAAAGCTCT
TTTGCCGGGGACGATAATGACGGTACCCGGAGAATAAGTCCCGGCTAACTTCGTGCCAGCAGCCGCGGTAATACGAAGGG
GACTAGCGTTGTTCGGAATCACTGGGCGTAAAGCGCACGTAGGCGGATTTGTAAGTCAGGGGTGAAATCCCGGGGCTCAA
CCTCGGAACT
>OTU_154
TGGGGAATATTGGACAATGGGCGCAAGCCTGATCCAGCCATGCCGCGTGAGTGAAGAAGGCCTTAGGGTTGTAAAACTCT
TTTGGCGGGGACGATAATGACGGTACCCGCAGAATAAGCCCCGGCTAACTTCGTGCCAGCAGCCGCGGTAATACGAAGGg
ggCTAGCGTTGTTCGGAATCACTGGGCGTAAAGCGCACGCAGGCGGATTGATAAGTCAGGGGTGAAATCCCGGGGCTCAA
CCTCGGAATT
>OTU_155
TAGGGAATCTTGCGCAATGCGCGAAAGCGTGACGCAGCAACGCCGCGTGGgggAAGAAGGCTCTCGGGTTGTAAACCCCT
TTCAGTTGGGACGAAGCTTCGCGGGTTAATAGCCCGTTGGAGTGACGGTACCTTCACAAGAAGCACCGGCTAACTACGTG
CCAGCAGCCGCGGTAATACGTAGGGTGCAAGCGTTGTCCGGAATTATTGGGCGTAAAGAGCGTGTAGGCGGTCCGATCAG
TCCGCTGTGA
>OTU_156
TGGGGAATATTGGACAATGGGCGCAAGCCTGATCCAGCCATGCCGCGTGGATGATGAAGGCCTTAGGGTTGTAAAATCCT
TTCGACGGGGAAGATAATGACGGTACCCGTAGAAGAAGCCCCGGCTAACTTCGTGCCAGCAGCCGCGGTAATACGAAGGg
ggCGTAGCGTTGCTCGGAATCACTGGGCGTAAAGCGCACGTAGGCGGCTTtttAAGTCAGAGGTGAAATCCTGGAGCTCA
ACTCCAGAAC
>OTU_157
TGGGGAATATTGCACAATGGGCGCAAGCCTGATGCAGCGACGCCGCGTGGAGGATGAAGGTTTTCGGATTGTAAACTCCT
GTTAAGTGGGAAaaaGACGCGTACCTAATACGTACGTGGGATGATGGTACCACTAGAGAAAGCACCGGCAAACTTCGTGC
CAGCAGCCGCGGTAATACGAAGGGTGCGAGCGTTATTCGGAATAACTGGGTGTAAAGAGTgtgtCGGCGGTTCGGTAAGT
CAGTTGTTAA
>OTU_158
TAGGGAATATTGCGCAATGGGCGAAAGCCTGACGCAGCGACGCCGCGTGGgggATGAATGCCTTCGGGTTGTAAACCCCT
TTCAGCAGGGACGAAGCGTGAGTGACGGTACCTGCAGAAGAAGCGCCGGCTAACTACGTGCCAGCAGCCGCGGTAACACG
TAGGGCGCAAGCGTTGTCCGGAATTATTGGGCGTAAAGAGCTCGTAGGTGGTTCGTTGCGTCCGCTGTGAAATCTCGGGG
CTTAACCCCG
>OTU_159
TGGGGAATATTGGACAATGGGCGCAAGCCTGATCCAGCCATGCCGCGTGAGTGATGAAGGCCCTAGGGTTGTAAAGCTCT
TTTACCTGGGAAGATAATGACGGTACCAGGAGAATAAGCCCCGGCTAACTTCGTGCCAGCAGCCGCGGTAATACGAAGGg
ggCTAGCGTTGTTCGGAATCACTGGGCGTAAAGCGCACGTAGGCGGATCTTTAAGTCAGGGGTGAAATCCCGAGGCTCAA
CCTCGGAACT
>OTU_160
TAAGGAATATTGGTCAATGGGCGCAAGCCTGAACCAGCCATGCCGCGTGAAGGATGAAGGTCCTATGGATTGTAAACTTC
TTTTGTACGGGACAAAACTCCTGCTTTATAGCGGGACTGATGGTACCGTAAGAATAAGGATCGGCTAACTCCGTGCCAGC
AGCCGCGGTAATACGGAGGATCCGAGCGTTATCCGGATTTACTGGGTTTAAAGGGTGCGTAGGCGGAATGTCAAGTCAGT
GGTGAAATCC
>OTU_161
TGGGGAATATTGGACAATGGGCGCAAGCCTGATCCAGCCATGCCGCGTGAGTGATGAAGGCCCTAGGGTTGTAAAGCTCT
TTCACCGGAGAAGATAATGACGGTATCCGGAGAAGAAGCCCCGGCTAACTTCGTGCCAGCAGCCGCGGTAATACGAAGGg
ggCTAGCGTTGTTCGGATTTACTGGGCGTAAAGCGCACGTAGGCGGATCGATCAGTCAGGGGTGAAATCCCAGAGCTCAA
CTCTGGAACT
>OTU_162
TGGGGAATATTGGACAATGGGCGAAAGCCTGATCCAGCAATGCCGCGTGAGTGATGAAGGCCTTAGGGTTGTAAAGCTCT
TTTACCCGGGATGATAATGACAGTACCGGGAGAATAAGCTCCGGCTAACTCCGTGCCAGCAGCCGCGGTAATACGGAGGG
AGCTAGCGTTATTCGGAATTACTGGGCGTAAAGCGCACGTAGGCGGCTTTGTAAGTTAGAGGTGAAAGCCTGGTGCTCAA
CACCAGAACT
>OTU_163
TGAGGAATTTTCCGCAATGAGCGAAAGCTTGACGGAGCAATGCCGCGTGGAGGAAGAAAGCCTATGGGTTGTAAACTCCT
TTTCTCGGAGAAGAATACTGACGGTATCCGAGGAATAAGCATCGGCAAAATCTGTGCCAGCAGCCGCGGTAAGACAGGTG
ATGCAAGTGTTATCCGGAATGATTGGGCGTAAAGCGTCTGTAGGTGGTTTACCAAGTCTGTTGTTAAAACTCAGGGCTTA
ACCCTGATCC
>OTU_164
TGGGGAATATTGGACAATGGGCGCAAGCCTGATCCAGCAATGCCGCGTGGATGAAGAAGGTTTTCGGATTGTAAAGTCCT
TTCGACGGGGACGATGATGACGGTACCCGTAGAAGAAGCCCCGGCTAACTTCGTGCCAGCAGCCGCGGTAATACGAAGGg
ggCTAGCGTTGCTCGGAATGACTGGGCGTAAAGGGCGCGTAGGCGGAATGCTTTGTCGGGCGTGAAATTCCAGGGCTTAA
CCTTGGGACT
>OTU_165
TGAGGAATTTTCCGCAATGGGCGAAAAGCCTGACGGAGCGACGCCGCGTGTGGGATGAAGGCCTTCGGGTCGTAAACCAC
TGTCGAAGGGGACGATATTGACGGTACCCTTGGAGGAAGCCCCGGCTAACTACGTGCCAGCAGCCGCGGTAAGACGTAGG
gggCAAGCGTTGTCCGGAATTATTGGGCGTAAAGCGCTCGTAGGCGGGCGAACAAGTCTGCGAAGAAAGACCCGGGCTCA
ACTCGGGGAA
>OTU_166
CTAAGAATCTTCCGCAATGGGCGAAAGCCTGACGGAGCGATGCCGCGTGATCGATGAAGGTCGAgagaTTGTAAAGATCT
TTTCCAGTTGAGGAATAAGTCCAGGAGGGAATGCCTGGATGATGACGTTAAACTGGGAATAAGCCCCGGCTAATTACGTG
CCAGCAGCCGCGGTAATACGTAAGGGGCGAGCGTTGTTCGGAATTATTGGGCGTAAAGGGCACGCAGGCGGTTATGCAAG
TCTGGTGTGA
>OTU_167
TGGGGAATCTTGCGCAATGGGCGAAAGCCTGACGCAGCCATGCCGCGTGAATGATGAAGGTCTTAGGATTGTAAAATTCT
TTCAGCAGGGACGATAATGACGGTACCTGCAGAAGAAGCCCCGGCTAACTTCGTGCCAGCAGCCGCGGTAATACGAAGGg
ggCTAGCGTTGCTCGGAATTACTGGGCGTAAAGGGCGCGTAGGCGGGTCGTTTAGTTAGAGGTGAAAGCCCAGGGCTCAA
CCCTGGAATT
>OTU_168
TGGGGAATATTGGACAATGGGCGCAAGCCTGATCCAGCAATGCCGCGTGAGTGATGACGGCCTTAGGGTTGTAAAGCTCT
TTCGGCGGGGACGATGATGACGGTACCCGCAGAAGAAGCCCCGGCTAACTTCGTGCCAGCAGCCGCGGTAATACGAAGGg
ggCAAGCGTTGTTCGGAATTACTGGGCGTAAAGGGCgcgcAGGCGGCCAAGCAAGTCAGATGTGAAAGCCCCGGGCTCAA
CCTGGGAATA
>OTU_169
TGGGGAATCTTGCGCAATGGGCGAAAGCCTGACGCAGCAACGCCGCGTGAGGGATGAAGGTCTTCGGGTTGTAAACCTCT
TTCAAGCAGGGACGATAATGACGGTACCTGCAGAAGAAGCTCCGGCCAACTACGTGCCAGCAGCCGCGGTAATACGTAGG
GAGCGAGCGTTGTCCGGATTCATTGGGCGTAAAGAGCTCGTAGGTGGCTTGGTAAGTCGGGTGTGAAACCTCCAGGCTCA
ACCTGGAGAT
>OTU_170
TGGGGAATCTTGCACAATGGgggCAACCCTGATGCAGCGACGCCGCGTGAGCGATGAAGCCCTTCGGGGTGTAAAGCTCT
TTCGGCAGGGAAGAATGATGACGGTACCTGCAGAAGCAGCTGCGGCTAACTACGTGCCAGCAGCCGCGGTAATACGTAGG
CAGCGAGCGTTGTTCGGAGTTACTGGGCGTAAAGGGTgtgtAGGCGGCTCTCCAAGTTTGGTGTGAAATCTCCCGGCTCA
ACCGGGAGGG
>OTU_171
TGGGGAATATTGGACAATGGGCGAAAGCCTGATCCAGCCATGCCGCGTGAGTGATGAAGGCCTTAGGGTTGTAAAGCTCT
TTTGGCGGGGAAGATAATGACGGTACCCGCAGAATAAGCACCGGCTAACTTCGTGCCAGCAGCCGCGGTAATACGAAGGG
TGCTAGCGTTGTTCGGAATTACTGGGCGTAAAGCgcgcgTAGGCGGTGATGCAAGTCAGGGGTGAAATCCCGGAGCTTAA
CTCCGGAACT
>OTU_172
TGGGGAATATTGGACAATGGGCGCAAGCCTGATCCAGCAATGCCGCGTgtgtgAAGAAGGCCCTCGGGTTGTAAAGCACT
TTTATCAGGAACGAAATACCACGGGTTAATACCCTATGGGGCTGACGGTACCTGAGGAATAAGCACCGGCTAACTTCGTG
CCAGCAGCCGCGGTAATACGAAGGGTGCAAGCGTTAATCGGAATTACTGGGCGTAAAGGGTGCGTAGGCGGTTAGTTAAG
TCTGTTGTGA
>OTU_173
TAAGGAATATTGGTCAATGGACGCAAGTCTGAACCAGCCATGCCGCGTGGAGGATGAAGGCCCTCTGGGTTGTAAACTTC
TTTTATTGGGGAAGAAACCTCGACTTTCTAGTTGAGTTGACGGTACCCATTGAATAAGCACCGGCTAACTCCGTGCCAGC
AGCCGCGGTAATACGGAGGGTGCAAGCGTTATCCGGATTCACTGGGTTTAAAGGGTGCGTAGGTGGGCAGGTAAGTCAGT
GGTGAAATCT
>OTU_174
TGGGGAATCTTGCGCAATGGGCGAAAGCCTGACGCAGCAACGCCGCGTGGgggACGAAGGCTTTCTGAGTTGTAAACCCC
TTTCAGCAGGGACGATGATGACGGTACCTGCAGAAGAAGCACCGGCCAACTACGTGCCAGCAGCCGCGGTGATACGTAGG
GTGCAAGCGTTGTCCGGATTTATTGGGCGTAAAGAGCTCGTAGGCGGTTCGATAAGTCGGATGTGAAACCcccAGGCTCA
ACCTGGGGCC
>OTU_175
TGGGGAATTTTGCGCAATGGgggAAACCCGTACGACGCAGCAACGCCGCGTGGAGGATGAAGCCCCTTCGGGGCGGTAAA
CTACCTTTCGACCAAGACGATAATGACGGTACTGGTGGAAGAAGCACCGGCTAACTCTGTGCCAGCAGCCGCGGTAATAC
AGAGGGTGCAAGCGTTGTTCGGAATTATTGGGCGTAAAGGGTGCGTAGGCGGCGCGGTAAGTCACCTGTGAAATCTCCAA
GCTTAACTTG
>OTU_176
TGGGGAATATTGGACAATGGGCGCAAGCCTGATCCAGCAATGCCGCGTGAGTGAGGAAGGCCTTAGGGTTGTAAAGCTCT
TTCGCCCGCGACGATGATGACGGTAGCGGGAGAAGAAGCCCCGGCTAACTTCGTGCCAGCAGCCGCGGTAATACGAAGGg
ggCGAGCGTTGTTCGGATTTACTGGGCGTAAAGGGCgcgcAGGCGGCCTTGTTTGTCAGGCGTGAAAGCCCCGGGCTTAA
CCTGGGAACG
>OTU_177
TAAGGAATATTGGTCAATGGGCGCAAGCCTGAACCAGCCATGCCGCGTGGAGGATGAATGCCCTCTGGGTTGTAAACTCC
TTTTATCTGGGAAGAAACCCGCGATTTCTATTGCGGTTGACGGTACCAGTTGAATAAGCACCGGCTAACTCCGTGCCAGC
AGCCGCGGTAATACGGAGGGTGCAAGCGTTATCCGGATTCACTGGGTTTAAAGGGTGCGTAGGCGGGCAGGTAAGTCAGT
GGTGAAATCT
>OTU_178
TGAGGAATATTGCTCAATGGACGAAAGTCTGAAGCAGCAACGCCGCGTGAGGGATGAAGGTGCTCTGCATCGTAAACCTC
TGTAGTCGGGGACAAATGTGGGGTTACTACCCCATTGATGGTACCCGAAAAGTAAGGATCGGCTAACTACGTGCCAGCAG
CCGCGGTAATACGTAGGATCCAAGCGTTGTCCGGATTTACTGGGTGTAAAGGGTGCGCAGGCGGACTAATAAGTCAGAAG
TGAAATCTCG
>OTU_179
TAGGGAATATTGGACAATGGgggAAACCCTGATCCAGCGACGCCGCGTgtgtgAAGAAGGCCTGCGGGTTGTAAAGCACT
TTTAGTGGGGAGAAaaaGCTACGGACTAATAATCTGTGGTCTTGATTTAACCCAAAGAAaaaGCACCGGCTAACTCTGTG
CCAGCAGCCGCGGTAATACAGAGGGTGCGAGCGTTAATCGGAATTACTGGGCGTAAAGCGTGCGTAGACGGTTATGTAAG
TCGGATGTGA
>OTU_180
TAAGGAATATTGGTCAATGGACGCAAGTCTGAACCAGCCATGCCGCGTGGAGGATGAAGGTCCTCTGGATTGTAAACTTC
TTTTATTTGGGAAGAAACCACCGATTTCTATTGGTGTTGACGGTACCAGATGAATAAGCACCGGCTAACTCCGTGCCAGC
AGCCGCGGTAATACGGAGGGTGCAAGCGTTATCCGGATTCACTGGGTTTAAAGGGTGCGTAGGCGGGTTGGTAAGTCCGT
GGTGAAATCT
>OTU_181
TAAGGAATATTGGTCAATGGGCGGAAGCCTGAACCAGCCATGCCGCGTGCAGGAAGACGGCCCTACGGGTTGTAAACTGC
TTTTGCAGGGGAATAAACCTTCGTATGTATACGAAGCTGAATGTACTCTGAGAATAAGGATCGGCTAACTCCGTGCCAGC
AGCCGCGGTAATACGGAGGATCCGAGCGTTATCCGGATTTATTGGGTTTAAAGGGTGCGTAGGCGGCCTATTAAGTCAGG
GGTGAAAGAC
>OTU_182
TAGGGAATATTGGACAATGGGCGAGAGCCTGATCCAGCCATGCCGCGTGCAGGAAGAAGGCCTTCTGGGTTGTAAACTGC
TTTTGCCAGGGGATAAaaaGTCCCTGCGGGGAAAATTGAAGGTACCTGGTGAATAAGCCACGGCTAACTACGTGCCAGCA
GCCGCGGTAATACGTAGGTGGCAAGCGTTGTCCGGATTTATTGGGTTTAAAGGGTGCGTAGGCGGCCCTGTAAGTCAGTG
GTGAAATACG
>OTU_183
TGGGGAATATTGGACAATGGgggAAACCCTGATCCAGCGACGCCGCGTgtgtgAAGAAGGCCTGCGGGTTGTAAAGCACT
TTTAGTGGGGATGAAATGTGCAGGGTTAATACCTCTGCATTTTGACCTAACCCACAGAAaaaGCACCGGCTAACTCTGTG
CCAGCAGCCGCGGTAATACAGAGGGTGCAAGCGTTAATCGGAATTACTGGGCGTAAAGCGTGCGCAGACGGTTAtataAG
TCGGGTGTGA
>OTU_184
TAGGGAATCTTGCGCAATGGGCGAAAGCCTGACGCAGCAACGCCGCGTGAGGGATGAATGCCTTCGGGTTGTAAACCTCT
TTCAAGCAGGGACGATAATGACGGTACCTGCAGAAGAAGCTCCGGCCAACTACGTGCCAGCAGCCGCGGTAATACGTAGG
GAGCGAGCGTTGTCCGGAATCATTGGGCGTAAAGAGCTCGTAGGCGGTTTGCTAAGTCGGATGTTAAATCTCCAGGCTCA
ACCTGGAGCC
>OTU_185
TTTCGAATCATTCACAATGGGCGCAAGCCTGATGGTGCGACGCCGCGTGAGGGATGAAGGTCTTCGGATTGTAAACCTCT
GTCACCGGGGAAGAAACGCTTTGCGTTAACAGCGCAAAGCCTGACTTAACCCGGAGAGGAAGCAGTGGCTAACTCTGTGC
CAGCAGCCGCGGTAATACAGAGACTGCGAGCGTTATTCGGATTCACTGGGCGTAAAGGGTGCGCAGGCGGCCAGGTgtgt
TAGATGTGAA
>OTU_186
TGGGGAATATTGGACAATGGGCGAAAGCCTGATCCAGCCATGCCGCGTGAGTGATGAAGGCCTTAGGGTTGTAAAGCTCT
TTTGGCGGGGAAGATAATGACGGTACCCGCAGAATAAGCACCGGCTAACTTCGTGCCAGCAGCCGCGGTAATACGAAGGG
TGCTAGCGTTGTTCGGAATTACTGGGCGTAAAGCgcgcgTAGGCGGCCGTACTCGTCGGgggTGAAATCCCAGGGCTTAA
CCCTGGAACT
>OTU_187
TAGGGAATATTGGGCAATGGACGAAAGTCTGACCCAGCCATCCCGCGTGAAGGATGAAGGATCTATGGTTCGTAAACTTC
TTTTATTGGGGAAGAAaaaGTCTCGTTCTCGAGAAACTGACGGTACCCAATGAATAAGCACCGGCTAACTCCGTGCCAGC
AGCCGCGGCAATACGGAGGGTGCAAGCGTTATCCGGATTCACTGGGTTTAAAGGGTGCGTAGGCGGCTTGATAAGTCATT
GGTGAAAGCT
>OTU_188
TGGGGAATCTTGCACAATGGgggAAACCCTGATGCAGCGACGCCGCGTGAGCGATGAAGCCCTTCGGGGTGTAAAGCTCT
TTCGGCAGGGAAGATAATGACGGTACCTGCAGAAGCAGCTGCGGCTAACTACGTGCCAGCAGCCGCGGTAATACGTAGGC
AGCAAGCGTTGTTCGGAGTTACTGGGCGTAAAGGGTgtgtAGGCGGTTGGATAAGTGTGGTGTGAAATCTCCCGGCTTAA
CTGGGAGGGT
>OTU_189
TGAGGAATTTTCCGCAATGGgggCAACCCTGACGGAGCGACGCCGCGTGTGGGAAGAAGGCCTTCGGGTCGTAAACCACT
GTCGAAGGGGACGATATTGACGGTACCCTTGGAGGAAGCCCCGGCTAACTACGTGCCAGCAGCCGCGGTAAGACGTAGGg
ggCAAGCGTTGTCCGGAATCATTGGGCGTAAAGCGCTCGTAGGCGGGTATTTAAGTCCGTGAAGAAAGACCTGGGCTCAA
CTCAGGGAAC
>OTU_190
TTTCGAATCATTCACGATGGGCGAAAGCCTGATGGTGCGACGCCGCGTGAGGGATGAAGGTCTTCGGATTGTAAACCTCT
GTCACCGGGGAAGAAACGCTTCAAGTTAACAGCCTGAAGCCTGACCTAACCCGGAGAGGAAGCAGTGGCTAACTCTGTGC
CAGCAGCCGCGGTAATACAGAGACTGCGAGCGTTATTCGGATTCACTGGGCGTAAAGGGTGCGCAGGCGGCCAGGTgtgt
gAGGCGTGAA
>OTU_191
TGGGGAATCTTGCACAATGGAGGAAACTCTGATGCAGCGACGCCGCGTGAGCGATGAAGCCCCTCGGGGTGTAAAGCTCT
TTCGGCAGGGACGATAATGACGGTACCTGAAGAAGAAGCTGCGGCTAACTACGTGCCAGCAGCCGCGGTAATACGTAGGC
AGCGAGCGTTGTTCGGAATTACTGGGCGTAAAGAGTgtgtAGGCGGTGCTCTAAGTTTGGTGTGAAATCTCCCGGCTTAA
CTGGGAGGGT
>OTU_192
TGGGGAATCTTGCGCAATGGGCGAAAGCCTGACGCAGCGACGCCGCGTGTGCGATGAAGGTCTTCGGATCGTAAAGCACT
GTCGCGAGGGAAGAAACCTGACGGTACCTCGAGAGGAAGCACCGGCTAACTCTGTGCCAGCAGCCGCGGTAATACAGAGG
GTGCGAGCGTTGTTCGGAATTATTGGGCGTAAAGCGCTGGTAGGTGGCCTGACAAGTCGCGTGTGAAAGCTCCCGGCTCA
ACCGGGAAAG
>OTU_193
TGGGGAATATTGGACAATGGGCGAAAGCCTGATCCAGCAATGCCGCGTgtgtgAAGAAGGTCTTCGGATTGTAAAGCACT
TTCGGTGGGGACGATGATGACGGTACCCACAGAAGAAGCCCCGGCTAACTTCGTGCCAGCAGCCGCGGTAATACGAAGGg
ggCTAGCGTTGCTCGGAATGACTGGGCGTAAAGGGCGCGTAGGCGGTTCGTACAGTCAGATGTGAAATTCCTGGGCTTAA
CCTGGgggCT
>OTU_194
TGGGGAATCTTGCGCAATGGGCGAAAGCCTGACGCAGCAACGCCGCGTGGAGGACGAAGGCCTTCTCGGTTGTAAACTCC
TTTCGGCAGGGACGAAAACACTGACGGTACCTGCAGAAGAAGCCCCGGCCAACTACGTGCCAGCAGCCGCGGTAATACGT
AGGgggCGAGCGTTGTCCGGATTTATTGGGCGTAAAGAGCTCGTAGGCGGCTTGGTTAGTTGGGTGTGAAATCTCCAGGC
TCAACCTGGA
>OTU_195
TAAGGAATATTGGTCAATGGACGCAAGTCTGAACCAGCCATGCCGCGTGAAGGATGAAGGTCCTCTGGATTGTAAACTTC
TTTTATCTGGGACGAAACACTGGTTTTCTAACCAGCTTGACGGTACCAGAGGAATAAGCACCGGCTAACTCCGTGCCAGC
AGCCGCGGTAATACGGAGGGTGCAAGCGTTATCCGGATTCACTGGGTTTAAAGGGTGCGTAGGCGGGTATGTAAGTCCGT
GGTGAAATCC
>OTU_196
TGAGGAATATTGGTCAATGGGCGCAAGCCTGAACCAGCCATGCCGCGTGAAGGATGAAGGCCTTCTGGGTTGTAAACTTC
TTTTATGAGGGAAGAAAACTACGGTTTCTACTGTAGCCGACGGTACCTTAGGAATAAGCACCGGCTAACTCCGTGCCAGC
AGCCGCGGTAATACGGAGGGTGCAAGCGTTATCCGGATTTACTGGGTTTAAAGGGTgtgtAGGCGGGCTTTTAAGTCAGT
GGTGAAATCT
>OTU_197
TGGGGAATCTTGCACAATGGGCGAAAGCCTGATGCAGCAACGCCGCGTGGAGGACGAATGCTTTCTGAGTTGTAAACTCC
TTTCAGCAGGGACGATTGTGACGGTACCTGCAGAAGAAGCACCGGCCAACTACGTGCCAGCAGCCGCGGTGATACGTAGG
GTGCAAGCGTTGTCCGGATTTATTGGGCGTAAAGAGCTCGTAGGCGGTTTGATAAGTCGGATGTGAAATCTCCAGGCTCA
ACCTGGAGCT
>OTU_198
TGGGGAATATTGCGCAATGGGCGAAAGCCTGACGCAGCGACGCCGCGTGGgggATGAAGGCCTTCGGGTTGTAAACCCCT
TTCAGCAGGGACGAAGCGAAAGTGACGGTACCTGCAGAAGAAGCGCCGGCTAACTACGTGCCAGCAGCCGCGGTAACACG
TAGGGCGCAAGCGTTGTCCGGAATTATTGGGCGTAAAGAGCTCGTAGGCGGTCTGTTGCGTCCGCTGTGAAAACTCGGGG
CTTAACCCCG
>OTU_199
TGGGGAATCTTGCGCAATGCGCGAAAGCGTGACGCAGCAACGCCGCGTGGgggAAGACGGCCTTAGGGTTGTAAACCCCT
TTCAGGAGGGACGAAGGTTCACCGGTTAATAGCCGTGTGGATTGACGGTACCTCCACAAGAAGCACCGGCTAACTACGTG
CCAGCAGCCGCGGTAATACGTAGGGTGCAAGCGTTGTCCGGAATCATTGGGCGTAAAGCgcgcgTAGGTGGTCATGTAAG
TCCGCTGTGA
>OTU_200
TGGGGAATATTGGACAATGGgggCAACCCTGATCCAGCGACGCCGCGTgtgtgAAGAAGGCCTGCGGGTTGTAAAGCACT
TTTAGTGGGGATGAAAAGCTCAGGGCTAATAACCTTGGGTCTTGACCTAACCCACAGAAaaaGCACCGGCTAACTCTGTG
CCAGCAGCCGCGGTAATACAGAGGGTGCGAGCGTTAATCGGAATTACTGGGCGTAAAGCGTGCGCAGACGGTTCTGTAAG
TCGGATGTGA
>OTU_201
TGAGGAATCTTCCGCAATGGGCGAAAGCCTGACGGGGCAATGCCGCGTGGAGGATGAAGGCCCAATGGGTCGTAAACTTC
TTTAGATCAGAGACGAAGAGATGACGGTACCTGAAGAACTAAGCATCGGCTAAACCCCGTGCCAGCAGCCGCGGTAAGAC
GGgggATGCGAGCGTTATCCGGAATGATTGGGCGTAAAGGGTCCGCAGGTGGCCCGGTCAGTCCGCTGTCAAAACCTGGG
GCTCAACCCT
>OTU_202
TGGGGAATTTTGGACAATGGGCGAAAGCCTGATCCAGCAACTCTGCGTGAGGGACGAAGGGCTTCGGCCCGTAAACCTCT
TTTGCATGGGACGAAATCCCGCAAGGGTGTGACGGTACCATGCGAATAAGCCACGGCTAACTATGTGCCAGCAGCCGCGG
TAAGACATAGGTGGCGAGCGTTATTCGGAATTACTAGGCGTAAAGCGAGTGTAGGCGGACTCTTAAGTCTGACGTTAAAT
CTCCGGGCTT
>OTU_203
TAAGGAATATTGGTCAATGGGCGGAAGCCTGAACCAGCCATGCCGCGTGCAGGAAGACGGCCCTACGGGTTGTAAACTGC
TTTTATACCGGAATAAACCCCAGGTCGTGACCTGGGCTGAATGTACGGTAAGAATAAGGATCGGCTAACTCCGTGCCAGC
AGCCGCGGTAATACGGAGGATCCAAGCGTTATCCGGATTTATTGGGTTTAAAGGGTGCGTAGGTGGCCTGTTAAGTCAGG
GGTGAAAGAC
>OTU_204
TGGGGAATATTGGACAATGGgggCAACCCTGATCCAGCAATGCCGCGTGGATGAAGAAGGTCTTCGGATTGTAAAGTCCT
TTCGACGGGGACGATGATGACGGTACCCGTAGAAGAAGCCCCGGCTAACTTCGTGCCAGCAGCCGCGGTAATACGAAGGg
ggCTAGCGTTGCTCGGAATGACTGGGCGTAAAGGGCGCGTAGGCGGTTTGATTAGTTAGGCGTGAAATTCCCGGGCTCAA
CCTGGGAACT
>OTU_205
CTAGGAATTTTCCGCAATGGGCGAAAGCCTGACGGAGTAACGCCGCGTGAGTGATGAAGACCCTAGGGTTGTAAAGCTCT
GTCGGAGGGGAAGACAAACGACGGTACCCTCCAAGAAAGCCCCGGCTAACTACGTGCCAGCAGCCGCGGTAATACGTAGG
gggCGAGCGTTATCCGGATTTACTGGGCGTAAAGCGCGTTAAGGCGGTTGGCAAAGTTGGTGGTGAAATCTTCGGGCTCA
ACCCGAAAAC
>OTU_206
TGGGGAATCTTGCGCAATGGGCGAAAGCCTGACGCAGCGACGCCGCGTGTGCGATGAAGGTCTTCGGATCGTAAAGCACT
GTCGCGAGGGAAaaaGGAAGTGATGGTACCTCGAGAGGAAGCACCGGCTAACTCTGTGCCAGCAGCCGCGGTAATACAGA
GGGTGCGAGCGTTGTTCGGAATTATTGGGCGTAAAGCGCTGGTAGGTGGCGGAGCAAGTCGCGTGTGAAAGCTCCCGGCT
CAACCGGGAA
>OTU_207
TAGGGAATCTTGCCCAATGGGCGCAAGCCTGAGGCAGCAACGCCGCGTGGgggACGAAGGCTTTCGGGTTGTAAACCCCT
TTCAGCAGGGACGAAATTGACGGTACCTGCAGAAGAAGCCCCGGCCAACTACGTGCCAGCAGCCGCGGTAATACGTAGGg
ggCGAGCGTTGTCCGGATTTATTGGGCGTAAAGAGCTCGTAGGCGGCTTGATAAGTTGGATGTGAAACCTCCAGGCTCAA
CCTGGAGCCG
>OTU_208
TGGGGAATCTTGCGCAATGGGCGAAAGCCTGACGCAGCGACGCCGCGTGGgggATGAAGCTTTTCGGAGTGTAAACCCCT
TTCGACCGGGACGAAAAGCCCGCAAGGGAATTGACGGTACCGGTATAAGAAGCCCCGGCTAACTACGTGCCAGCAGCCGC
GGTAAGACGTAGGgggCCAGCGTTGCTCGGAATAACTGGGCGTAAAGGGTCCGTAGGCGGTGTGGCAAGTTGGGAGTGAA
ATCTCTGGGC
>OTU_209
TGGGGAATTTTGCGCAATGGgggCAACCCTGACGCAGCAACGCCGCGTGGAGGATGAAGGGCTTCGGCTCGTAAACTCCT
TTCGACCGGGACGAGTAGATGACGGTACCGGAAGAAGAAGCCCCGGCTAACCTACGTGCCAGCAGCCGCGGTAATACGTA
GGgggCGAGCGTTGTTCGGAATTATTGGGCGTAAAGCGCGTGTAGGCGGTTCGGTAAGGCGGATGTGAAATCCCTGGGCT
CAACCCAGGG
>OTU_210
TGGGGAATATTGGACAATGGGCGCAAGCCTGATCCAGCAATGCCGCGTGAGTGATGAAGGCCTTAGGGTTGTAAAGCTCT
TTCGCCCGCGACGATGATGACGGTAGCGGGAGAAGAAGCCCCGGCTAACTTCGTGCCAGCAGCCGCGGTAATACGAAGGg
ggCGAGCGTTGTTCGGAATTACTGGGCGTAAAGGGCgcgcAGGCGGCGCGGATAGTCAGGCGTGAAAGCCCCGGGCTCAA
CCTGGGAATA
>OTU_211
TGAGGAATCTTGCGCAATGGGCGAAAGCCTGACGCAGCGACGCCGCGTGGAGGATGAAGGTCTTCGGATCGTAAACTTCT
GTTAAGTGGGAAGAAAGGCGCAACTTTAATAGAGTTGTGAAATGACGGTACCATTAAAGAAAGCACCGGCTAACTTCGTG
CCAGCAGCCGCGGTAATACGAAGGGTGCAAGCGTTATTCGGAATGATTGGGCGTAAAGGGTGCGCAGACGGTGCGTTAAG
TCAACTGTTA
>OTU_212
TGGGGAATATTGCGCAATGGgggAAACCCTGACGCAGCAACGCCGCGTGAGTGAGGAAGGCCTTAGGGTTGTAAAGCTCT
TTCGGCCGGGAAGAAGGGGATTtttCCAAATAAGAGAAGTTCTTGATGGTACCGGAAGAAGAAGCACCGGCTAACTTCGT
GCCAGCAGCCGCGGTAATACGAAGGGTGCGAGCGTTATTCGGATTTATTGGGCGTAAAGGGTTCGTAGGCGGGGATTCAA
GTCAAGTGTG
>OTU_213
TGGGGAATATTGGACAATGGgggAAACCCTGATCCAGCGACGCCGCGTgtgtgAAGAAGGCCTGCGGGTTGTAAAGCACT
TTTAGTGGGGACGAAAAGCCTAGGGCTAATACCCTTGGGTCTTGACTTAACCCAAAGAAaaaGCACCGGCTAACTCTGTG
CCAGCAGCCGCGGTAATACAGAGGGTGCAAGCGTTAATCGGAATTACTGGGCGTAAAGCGTGCGTAGACGGTTtttAAGT
CGGATGTGAA
>OTU_214
TGGGGAATCTTGCGCAATGGGCGAAAGCCTGACGCAGCGACGCCGTgtgtgCGATGAAGGTCTTCGGATCGTAAAGCACT
GTCGCCCGGGAAaaaGAGCGTGATGGTACCGGGAGAGGAAGCACCGGCTAACTCTGTGCCAGCAGCCGCGGTAATACAGA
GGGTGCGAGCGTTGTTCGGAATTATTGGGCGTAAAGCGCTGGTAGGTGGCTTGTTAAGTCGCTTGTGAAAGCTCCAGGCT
CAACCTGGAA
>OTU_215
TGAGGAATTTTCCGCAATGGGCGAAAGCCTGACGGAGCGACGCCGCGTGTGGGAAGAAGGCCCTCGGGTCGTAAACCACT
GTCGAAGGGGACGATAATGACGGTACCCTTGGAGGAAGCCCCGGCTAACTACGTGCCAGCAGCCGCGGTAAGACGTAGGg
ggCAAGCGTTATTCGGAATTATTGGGCGTAAAGCGCTCGTAGGCGGATCGGAAAGTCGGTGAAGAAAGACCCGGGCTCAA
CTCGGGGAAC
>OTU_216
TAAGGAATATTGGTCAATGGGCGCAAGCCTGAACCAGCCATGCCGCGTGCAGGATGAAGGTCCTATGGATTGTAAACTGC
TTTTATACGGGACAAAACCcccGGATTCGTTCCGGGGTTGATGGTACTGTAAGAATAAGGATCGGCTAACTCCGTGCCAG
CAGCCGCGGTAATACGGAGGATCCAAGCGTTATCCGGATTCACTGGGTTTAAAGGGTGCGTAGGCGGAATGACAAGTCAG
TGGTGAAAAC
>OTU_217
TGGGGAATATTGGACAATGGgggAAACCCTGATCCAGCGACGCCGCGTgtgtgAAGAAGGCCTGCGGGTTGTAAAGCACT
TTTAGTGGGGATGAAAAGTTCAGGGCTAATATCCTTGGGCATTGACCTAACCCACAGAAaaaGCACCGGCTAACTCTGTG
CCAGCAGCCGCGGTAATACAGAGGGTGCAAGCGTTAATCGGAATTACTGGGCGTAAAGCGTGCGTAGACGGTTCCGTAAG
TCGGGTGTGA
>OTU_218
TGGGGAATATTGGACAATGGgggCGAACCCTCGATCCAGCAATGCCGCGTGAGTGATGAAGGCCTTAGGGTTGTAAAGCT
CTTTCGGCGGGGACGATGATGACGGTACCCGCAGAAGAAGCCCCGGCTAACTTCGTGCCAGCAGCCGCGGTAATACGAAG
GgggCGAGCGTTGTTCGGAATTACTGGGCGTAAAGGGCgcgcAGGCGGCTCTGAAAGTCAGATGTGAAAGCCCCGGGCTT
AACCTGGGAA
>OTU_219
TGGGGAATCTTGCACAATGGGCGAAAGCCTGATGCAGCAACGCCGCGTGGgggATGAAGCTTCTCGGAGTGTAAACCCCT
TTCGACCCGGACGAATGCCCGCAAGGGCTTGACGGTACGGGTATAAGAAGCCCCGGCTAACTACGTGCCAGCAGCCGCGG
TAAGACGTAGGgggCCAGCGTTGCTCGGAATTACTGGGCGTAAAGGGTCCGTAGGCGGTGCGGTAAGTTGGGAGTGAAAT
CTCTGGGCTT
>OTU_220
TAAGGAATATTGGTCAATGGGCGGAAGCCTGAACCAGCCATGCCGCGTGCAGGAAGACGGCCCTACGGGTTGTAAACTGC
TTTTGCAGGGGAATAAACCTCCCGACGTGTCGGGAGCTGAATGTACCTTGAGAATAAGGATCGGCTAACTCCGTGCCAGC
AGCCGCGGTAATACGGAGGATCCGAGCGTTATCCGGATTTATTGGGTTTAAAGGGTGCGTAGGCGGCCTGTTAAGTCAGG
GGTGAAAGAC
>OTU_221
TGGGGAATCTTGCGCAATGGGCGAAAGCCTGACGCAGCAACGCCGCGTGGgggATGAAGCTTTTCGGAGTGTAAACCCCT
TTCGACCCGGACGAAACCCCGCAAGGGATTGACGGTACGGGTAGAAGAAGCCCCGGCTAACTACGTGCCAGCAGCCGCGG
TAAAACGTAGGgggCCAGCGTTGCTCGGAATAACTGGGCGTAAAGGGTCTGTAGGCGGTGCGGCAAGTCGGAAGTGAAAT
CCCAGAGCTC
>OTU_222
TGGGGAATCTTGCACAATGGGCGAAAGCCTGATGCAGCGACGCCGCGTGGgggATGAAGCTTTTCGGAGTGTAAACCCCT
TTCGACCCGGACGAATGCCCCGCAAGGGGACTGACGGTACGGGTATAAGAAGCCCCGGCTAACTACGTGCCAGCAGCCGC
GGTAAGACGTAGGgggCCAGCGTTGCTCGGAATTACTGGGTGTAAAGGGTTCGTAGGCGGTGTGGCAAGTCGGGAGTGAA
ATCTCTGGGC
>OTU_223
TGGGGAATTTTGCACAATGCCCGAAAGGGTGATGCAGCAACGCCGCGTGAGGGATGAAGGTCTTCGGATCGTAAACCTCT
TTCGACCGGGAAaaaCGGGCGGATGAAGAGTCTGCTCTGATGGTACCGGTGGAAGAAGCCCCGGCTAACTACGTGCCAGC
AGCCGCGGTAATACGTAGGgggCAAGCGTTGTTCGGAATTACTGGGCGTAAAGGGCGTGTAGGCGGTGCGGTAAGTCGGG
CGTGAAATCC
>OTU_224
TCGAGAATTtttCTCAATGGGCGAAAGCCTGAAGGAGCGACGCCGCGTGGgggATGAATGGCTTCGGCCCGTAAACCCCT
GTCATTTGTGAACAAATTGCTTCACCTAACACGTGAAGCATTGATAGTAACGGAAGAGGAAGGGACGGCTAACTCTGTGC
CAGCAGCCGCGGTAATACAGAGGTCCCAAGCGTTGTTCGGATTCACTGGGCGTAAAGGGTGCGTAGGCGGTCGGGTAAGT
CTGTTGTGAA
>OTU_225
TTAGGAATCTTGGACAATGGGCGCAAGCCTGATCCAGCCATGCCGCGTGAGTGATGAAGGCCTTAGGGTTGTAAAGCTCT
TTCAGCGGGGAAGATAATGACGGTACCCGCAGAAGAAGCCCCGGCTAACTTCGTGCCAGCAGCCGCGGTAATACGAAGGg
ggCTAGCGTTGCTCGGAATCACTGGGCGTAAAGCGCACGTAGGCGGCTTTCTAAGTCAGGGGTGAAATCCTGGAGCTCAA
CTCCAGAACT
>OTU_226
TGGGGAATCTTGCACAATGGgggAAACCCTGATGCAGCGACGCCGCGTGAGTGATGAAGCCCTTCGGGGTGTAAAGCTCT
TTCGGCAGGGACGATAATGACGGTACCTGCAGAAGAAGCTGCGGCTAACTACGTGCCAGCAGCCGCGGTAATACGTAGGC
AGCAAGCGTTGTTCGGAATTACTGGGCGTAAAGAGTGCGTAGGCGGTTTGGCAAGTTTGGTGTGAAATCTCCCGGCTTAA
CTGGGAGGGT
>OTU_227
TAGGGAATTTTGCACAATGGGCGCAAGCCTGATGCAGCAATGCCGCGTGAGTGAAGAAGGCTCTTGGGTTGTAAAGCTCT
TTCGGCTGGGAAGAAGGGGTTGCCTGCGAACAGCTGGCAATTTCGACGGTACCAGAAGAAGAAGCACCTGCTAACTTCGT
GCCAGCAGCAGCGGTAATACGAAGGGTGCAAGCGTTGTTCGGAATTACTGGGCGTAAAGCgcgcgTAGGCGGGTCGGTCA
GTCGATTGTG
>OTU_228
TGGGGAATCTTGCGCAATGGAGGAAACTCTGACGCAGCGACGCCGCGTGTGCGATGAAGGTCTTCGGATCGTAAAGCACT
GTCGCGAGGGACAAATAAAATGATGGTACCTCGAGAGGAAGCACCGGCTAACTCTGTGCCAGCAGCCGCGGTAATACAGA
GGGTGCGAGCGTTGTTCGGAATTATTGGGCGTAAAGCGCTGGTAGGCGGTCTGAAAAGTCGCGTGTGAAAGCTTCAGGCT
CAACCTGAAA
>OTU_229
TGGGGAATATTGGACAATGGgggCAACCCTGATCCAGCAATGCCGCGTGAGTGATGAAGGCCTTAGGGTTGTAAAGCTCT
TTCGCACGCGACGATGATGACGGTAGCGTGAGAAGAAGCCCCGGCTAACTTCGTGCCAGCAGCCGCGGTAATACGAAGGg
ggCAAGCGTTGTTCGGAATTACTGGGCGTAAAGGGCGCGTAGGCGGCCTTGGAAGTCAGGCGTGAAAGCCCCGGGCTCAA
CCTGGGAACT
>OTU_230
TAGGGAATTTTGCACAATGGGCGCAAGCCTGATGCAGCAACGCCGCGTGAGTGAAGAAGGCTCTTGGGTTGTAAAGCTCT
TTCGGCTGGAAAGAAGGGGTTACCTGCGAACAGTTGGTAATTCTGACGGTACCAGAAGAAGAAGCACCTGCTAACTTCGT
GCCAGCAGCAGCGGTAATACGAAGGGTGCAAGCGTTGTTCGGAATTACTGGGCGTAAAGCgcgcgTAGGCGGGCCGGTTA
GTCGATTGTG
>OTU_231
TAGGGAATCTTGCACAATGGACGAAAGTCTGACGCAGCAACGCCGCGTGAGGGACGAAGGCTTTCTGAGTTGTAAACCTC
TTTCGACAGGAACGATTGTGACGGTACCTGTAGAAGAAGCACCGGCCAACTATGTGCCAGCAGCCGCGGTGATACATAGG
GTGCGAGCGTTATTCGGATTTATTGGGCGTAAAGAGCTCGTAGGCGGTTTCGTAAGTCCTGtgtgAAATCTTCGGGCTCA
ACTCGAAGTC
>OTU_232
TAAGGAATCTTCCACAATGGACGAAAGTCTGATGGAGCAACACCGCGTGCAGGATGAAGGCTTTCGGGTCGTAAACTGCT
TTTATATGGGAAGATTATGACGGTACCATATGAATAAGGACCGGCTAACTACGTGCCAGCAGCCGCGGTAATACGTAGGG
TCCAAGCGTTATCCGGAATCACTGGGCGTAAAGCGTGCGTAGGCGGCGTGTTAAGTGTGATGTTAAATCGTGTGGCTCAA
CCATATCGAT
>OTU_233
TGAGGAATCTTGCGCAATGGGCGAAAGCCTGACGCAGCGACGCCGCGTGGAGGATGACGGTCTTCGGATTGTAAACTCCT
GTTAAGCGGGAAGAAAGGCCTATTTCTAATACAGATAGGATATGACGGTACCGCTAGAGAAAGCACCGGCTAACTTCGTG
CCAGCAGCCGCGGTAATACGAGGGGTGCAAGCGTTATTCGGATTAATTGGGCGTAAAGGGTGTGCAGACGGTTTGTTAAG
TCACTTGTTA
>OTU_234
TAAGGAATATTGGACAATGGTCGCAAGACTGATCCAGCCATGCCGCGTGCAGGATGAAGGCCCTATGGGTTGTAAACTGC
TTTTGTACGAGAAaaaCCTCTTTACGTGTAAAGAGCTGATTGTATCGTAAGAATAAGGATCGGCTAACTCCGTGCCAGCA
GCCGCGGTAATACGGAGGATCCAAGCGTTATCCGGATTTATTGGGTTTAAAGGGTGCGTAGGCGGAATAATAAGTCAGTG
GTGAAATCCT
>OTU_235
TGGGGAATCTTGCGCAATGGACGAAAGTCTGACGCAGCAACGCCGCGTGGgggATGAAGCTTCTCGGAGTGTAAACCCCT
TTCGACCCGGACGAATGCCCGAAAGGGTTTGACGGTACGGGTATAAGAAGCCCCGGCTAACTACGTGCCAGCAGCCGCGG
TAAAACGTAGGgggCCAGCGTTGCTCGGAATTACTGGGCGTAAAGGGTCCGTAGGCGGTGCGGCAAGTCGGAAGTGAAAT
CTCTGGGCTT
>OTU_236
TGGGGAATATTGGACAATGGgggCAACCCTGATCCAGCGATGCCGCGTGAGTGAAGAAGGCCCTCGGGTCGTAAAGCTCT
TTAGGCTGGGACGAAGGTTGGCAGGGGATAATCCTGTCAGCTTGACGGTACCGGCAGAATAAGCACCGGCAAACTCTGTG
CCAGCAGCCGCGGTAATACAGAGGGTGCGAGCGTTAATCGGAATAACTGGGCGTAAAGGGCGCGTAGGCGGTTAAACAAG
TGTGATGTGA
>OTU_237
TTGGGAATCTTGGACAATGGgggAAACCCTGATCCAGCCATGCCGCGTGAGTGATGAAGGCCTTCGGGTTGTAAAACTCT
TTCGCGCACGACGATAATGACGGTAGTGCGAGAAGAAGCTCCGGCTAACTTCGTGCCAGCAGCCGCGGTAATACGAAGGg
ggCTAGCGTTGTTCGGAATTACTGGGCGTAAAGCgcgcgcAGGCGGCTATCCAAGTCAGTGGTGAAAGCCCGGAGCTCAA
CTCCGGAACT
>OTU_238
TGGGGAATCTTGCGCAATGGGCGAAAGCCTGACGCAGCAACGCCGCGTGAGGGACGAAGGCTTTCTGAGTTGTAAACCTC
TTTCAGCAGGGACGATAGTGACGGTACCTGCAGAAGAAGCCCCGGCCAACTACGTGCCAGCAGCCGCGGTAATACGTAGG
gggCAAGCGTTGTCCGGATTTATTGGGCGTAAAGAGCTCGTAGGCGGCTTGGCAAGTCGGGTGTGAAATCTCCAGGCTCA
ACCTGGAGCT
>OTU_239
TGGGGAATCTTGGACAATGGgggCAACCCTGATCCAGCGATGCCGCGTGAATGAAGAAGGCCTTAGGGTTGTAAAGTTCT
TTCACCCGTGACGATAATGACGGTAGCGGGAGAAGAAGCCCCGGCTAACTCCGTGCCAGCAGCCGCGGTAAGACGGAGGg
ggCTAGCGTTGTTCGGAATGACTGGGCGTAAAGGGCGTGTAGGCTGTTGATCAAGTCAAGCGTGAAAGCCTCGGGCTTAA
CCCGAGAACT
>OTU_240
TGGGGAATCTTGCGCAATGGGCGAAAGCCTGACGCAGCCATGCCGCGTGAATGATGAAGGTCTTAGGATTGTAAAATTCT
TTCAGCGGGGAAGATAATGACGGTACCCGCAGAAGAAGCTCCGGCTAACTTCGTGCCAGCAGCCGCGGTAATACGAAGGg
ggCTAGCGTTGCTCGGATTTACTGGGCGTAAAGGGCGCGTAGGCGGATTGTTAAGTCGGgggTGAAAGCCCGGGGCTCAA
CCCCGGAATT
>OTU_241
TGGGGAATTTTGGACAATGGgggAAACCCTGATCCAGCAACTCTGCGTGAGGGACGAAGTCTTTCGGGATGTAAACCTCT
TTTACACGGGACGAAAGCCCGCAAGGGTGTGACGGTACTGtgtgAATAAGCCACGGCTAACTATGTGCCAGCAGCCGCGG
TAAGACATAGGTGGCGAGCGTTATTCGGAATTACTAGGCGTAAAGCGAGTGTAGGCGGGCGCTTAAGTCCGTTGTGAAAT
CTCCCGGCTT
>OTU_242
TCGAGAATTtttCTCAATGGGCGAAAGCCTGAAGGAGCGACGCCGCGTGGgggATGAATGGCTTCGGCCCGTAAACCCCT
GTCATTTGTGAACAAATTGTTTCACCTAACACGTGTAATATTGATTGTAACGGAAGAGGAAGGGACGGCTAACTCTGTGC
CAGCAGCCGCGGTAATACAGAGGTCCCAAGCGTTGTTCGGATTCACTGGGCGTAAAGGGTGCGTAGGCGGCCAAGTAAGT
TTGATGTGAA
>OTU_243
TGAGGAATTTTCCGCAATGGGCGAAAGCCTGACGGAGCGACGCCGCGTGTGGGATGAAGGTCTTCGGATCGTAAACCACT
GTCGAAGGGAACGATAATGACGGTACCCTTGGAGGAAGCCCCGGCTAACTACGTGCCAGCAGCCGCGGTAAGACGTAGGg
ggCAAGCGTTGTCCGGAATTATTGGGCGTAAAGCGCTCGTAGGCGGGTCTGCAAGTCCACGAAGAAATCCCCGGGCTCAA
CTCGGGAAAC
>OTU_244
TGGGGAATATTGCACAATGGGCGCAAGCCTGATGCAGCGACGCCGCGTGGAGGATGAAGGTTTTCGGATTGTAAACTCCT
GTTAAGTGGGAAaaaGACGCATACCTAATACGTATGCGGGATGATGGTACCACTAGAGAAAGCACCGGCAAACTTCGTGC
CAGCAGCCGCGGTAATACGAAGGGTGCGAGCGTTATTCGGAATAACTGGGTGTAAAGAGCGTGTCGGCGGTTTCTTAAGT
CATTCGTTAA
>OTU_245
GGAGGAATATTGCTCAATGGACGAAAGTCTGAAGCAGCAACGCCGCGTGAGGGATGAAGGTGCTCTGCATCGTAAACCTC
TGTAGATGGGGACAAACGTGGGGTTACTACCCCATTGATGGTACCCATAAAGTAAGGATCGGCTAACTACGTGCCAGCAG
CCGCGGTAATACGTAGGATCCAAGCGTTGTCCGGATTTACTGGGTGTAAAGGGTGCGCAGGCGGACCAATAAGTCAGGAG
TGAAATCTCG
>OTU_246
TCGAGAATCTTTAGCAATGGGCGAAAGCCTGACTATGCGACGCCGCGTGAGGGATGAAGGATTTCGGTTCGTAAACCTCT
TTTGGCAGGGAAGAAAATGTTTCAGTTAATAGCTGAAaaaCTGACGGTACCTGCAGAATAAGCCACGGCTAACTCCGTGC
CAGCAGCCGCGGTAATACGGAGGTGGCTAGCGTTACTCGGAATTATTGGGTGTAAAGGGCAAGTAGGCGGCTTGGTAAGT
AGGgggTGAA
>OTU_247
TGGGGAATATTGGACAATGGGCGCAAGCCTGATCCAGCCATGCCGCGTGAGTGATGACGGCCTTAGGGTTGTAAAGCTCT
TTCGCTAGGGACGATAATGACGGTACCTAGACAAGAAGCCCCGGCTAACTTCGTGCCAGCAGCCGCGGTAATACGAAGGg
ggCTAGCGTTGTTCGGAATTACTGGGCGTAAAGCGCGTGTAGGCGGGCGAATAAGTCAGGGGTGAAATGCCAAGGCTCAA
CCTTGGAACT
>OTU_248
TGGGGAATTTTCCGCAATGGGCGAAAGCCTGACGGAGCAATACCGCGTGAGGGATGAAGGCCTTTGGGTTGTAAACCTCT
TTTATCAAGGAGGAAGTTCTGACGTGTACTTGATGAATAAGCATCGGCTAACTCCGTGCCAGCAGCCGCGGTAAGACGGA
GGATGCAAGTGTTATCCGGAATCACTGGGCGTAAAGCGTCTGTAGGTGGTTTAAaaaGTCTGCTGTTAAaaaTTGAAGCT
TAACTTCAAA
>OTU_249
TAGGGAATATTGCGCAATGGGCGAAAGCCTGACGCAGCAATTCCGCGTGGAGGATGAAGGTTCTTGGATTGTAAACTCCT
TTCAGTGGTGACGATAATGACGGTAGCCACAGAAGAAGCACCGGCTAACTACGTGCCAGCAGCCGCGGTAAGACGTAGGG
TGCAAGCGTTGTCCGGAATTATTGGGCGTAAAGAGTTCGTAGGCGGTTTGCCAAGTCTGATGTTAAAGGCCTGAGCTCAA
CTCGGGTATG
>OTU_250
TGGGGAATTTTCCGCAATGGGCGAAAGCCTGACGGAGCAATGCCGCGTGAAGGAAGAAGGCTCACGGGTCGTAAACTTCT
TTTCTTAGAGAAGAATAAATGACGGTATCTAAGGAATAAGCATCGGCTAACTCTGTGCCAGCAGCCGCGGTAAGACAGAG
GATGCAAGCGTTATCCGGAATGATTGGGCGTAAAGCGTCTGTAGGTGGCTTGTTAAGTCTACTGTTAAATGCTAGGGCTT
AACCCTGGGA
>OTU_251
TGGGGAATCTTGCGCAATGGGCGAAAGCCTGACGCAGCAACGCCGCGTGGgggATGAAGGCTCTCGGGTTGTAAACCCCT
TTCAGCAGGAACGAAATAAGACGGTACCTGCAGAAGAAGCCCCGGCCAACTACGTGCCAGCAGCCGCGGTGATACGTAGG
gggCGAGCGTTGTCCGGATTCATTGGGCGTAAAGAGCTCGTAGGCGGCTTGGTAAGTTGGGTGTGAAACCTCCAGGCTCA
ACCTGGAGAT
>OTU_252
TGGGGAATATTGCGCAATGGGCGAAAGCCTGACGCAGCGACGCCGCGTGGAGGATGAAGGTCTTAGGATTGTAAACTCCT
GTTAAGTGGGAAGAAAAGTCTATCAGTAATATGGGTAGATTATGACGGTACCGCTAGAGAAAGCACCGGCTAACTTCGTG
CCAGCAGCCGCGGTAATACGAGGGGTGCAAGCGTTATTCGGATTTACTGGGCGTAAAGGGTgtgtAGACGGTTTACTAAG
TCTGTTGTTA
>OTU_253
TGGGGAATATTGGACAATGGGCGCAAGCCTGATCCAGCCATGCCGCGTGAGTGATGAAGGCCTTAGGGTTGTAAAGCTCT
TTCAGTGGGGAAGATAATGACGGTACCCACAGAAGAAGCCCCGGCTAACTTCGTGCCAGCAGCCGCGGTAATACGAAGGg
ggCTAGCGTTGTTCGGATTTACTGGGCGTAAAGCGCACGTAGGCGGATTGGTCAGTTAGGGGTGAAATCCTGGAGCTCAA
CTCCAGAACT
>OTU_254
TAGGGAATCTTGCGCAATGGGCGAAAGCCTGACGCAGCAACGCCGCGTGGgggATGAAGGCCCTCGGGTTGTAAACTCCT
TTCAGTGGGAACGAAATTGACGGTACCCACAGAAGAAGCCCCGGCTAACTACGTGCCAGCAGCCGCGGTGATACGTAGGg
ggCGAGCGTTGTCCGGATTCACTGGGCGTAAAGAGCTCGTAGGCGGCTTGATAAGTCGGGTGTGAAATTTCCAGGCTTAA
CCTGGAACCG
>OTU_255
TGGGGAATTTTGCGCAATGGgggAAACCCTGACGCAGCAACGCCGCGTGGAGAATGAAGCCCCTTGGGGCGTAAACTCCT
TTCGACCAAGACGATAATGACGGTACCTAACGAATAAGCTCCGGCTAACTTCGTGCCAGCAGCCGCGGTAATACGAAGGg
ggCTAGCGTTGTTCGGAATGACTGGGCGTAAAGGGTgtgtAGGCGGTTATGCACGTCAGATGTGAAATCCCTGGGCTTAA
CCTGGGAATG
>OTU_256
TGGGGAATATTGGACAATGGgggCAACCCTGATCCAGCAATGCCGCGTgtgtgAAGAAGGCCTTAGGGTTGTAAAGCACT
TTAGGTAGGGAAGAAGATATGGAGTTTAAGAGATGCCATATTTGACTGTACCTGCAGAATAAGCACCGGCTAACTCTGTG
CCAGCAGCCGCGGTAATACAGAGGGTGCGAGCGTTAATCGGAGTTACTGGGCGTAAAGGGCGCGTAGGCGGCGATGTAAG
TTAGATGTGA
>OTU_257
TGGGGAATCTTGCACAATGGgggCAACCCTGATGCAGCGACGCCGCGTGAGCGATGAAGCCCTTCGGGGTGTAAAGCTCT
TTCGGCAGGGACGATAATGGCGGTACCTGCAGAAGCAGCTGCGGCTAACTACGTGCCAGCAGCCGCGGTAATACGTAGGC
AGCAAGCGTTGTTCGGAGTTACTGGGCGTAAAGGGTGCGTAGGCGGCTCTATAAGTATGGTGTGAAATCTCCCGGCTTAA
CTGGGAGGGT
>OTU_258
TAAGGAATATTGGACAATGGTGGCAACACTGATCCAGCCATGCCGCGTGAAGGATGAAGGCGCTATGCGTCGTAAACTTC
TTTTGAACGGGAGAAACCCCTCGTACGTGTACGGGGCTGATAGTACCGTTAGAATAAGGGTCGGCTAACTTCGTGCCAGC
AGCCGCGGTAATACGAAGGACCCGAGCGTTATCCGGATTCATTGGGTTTAAAGGGTGCGTAGGCGGAATGATAAGTCAGT
GGTGAAATCC
>OTU_259
TGGGGAATCTTGCGCAATGGGCGAAAGCCTGACGCAGCAACGCCGCGTGGgggACGAATGCTTTCTGAGTTGTAAACCCC
TTTCAGCAGGGACGATTGTGACGGTACCTGCAGAAGAAGCACCGGCCAACTACGTGCCAGCAGCCGCGGTGATACGTAGG
GTGCAAGCGTTGTCCGGATTTATTGGGCGTAAAGAGCTCGTAGGCGGTTTGGTAAGTCGGGTGTGAAACCCTCAGGCTCA
ACCTGAGGCC
>OTU_260
TGAGGAATTTTCCGCAATGGACGAAAGTCTGACGGAGCGACGCCGCGTGTGGGAAGAAGGCCTTCGGGTCGTAAACCACT
GTCGAAGGGGACGATACTGACGGTACCCTTGGAGGAAGCCCCGGCTAACTACGTGCCAGCAGCCGCGGTAAGACGTAGGg
ggCAAGCGTTGTCCGGAATCATTGGGCGTAAAGCGCTCGTAGGCGGATCTGTAAGTCTGCGAAGAAAGACCCGGGCTCAA
CTCGGGGAAC
>OTU_261
TGGGGAATTTTGGACAATGGGCGAAAGCCTGATCCAGCAACGCTGCGTGGAGGATGAAGGTCTTCGGATCGTAAACTCCT
TTTGTCCCCGACGAAAGCCCGCAAGGGTTCGACGGTACGGGATGAATAAGCCACGGCTAACTTCGTGCCAGCAGCCGCGG
TAAGACGAAGGTGGCGAGCGTTACTCGGAATCACTAGGCGTAAAGCGCGTGTAGGCGGGTGCTTAAGTCTGTCGTGAAAT
TTCCAGGCTC
>OTU_262
CTAAGAATATTCCGCAATGGACGAAAGTCTGACGGAGCGACGCCGCGTGGATGACGAAGGCCGAAAGGTTGTAAAGTCCT
TTTGTTGGGGAAGAATAACCATGGGAGGGAATGCCCGTGGGATGACATGAACCGACGAATAAGCCCCGGCTAACTACGTG
CCAGCAGCCGCGGTAACACGTAGGgggCGAGCGTTGTTCGGAATTACTGGGCGTAAAGGGCATGTAGGCGGCTTTGTAAG
CCCGGCGTGG
>OTU_263
TGAGGAATATTGCGCAATGGGCGAAAGCCTGACGCAGCGACGCCGCGTGGgggATGAAGGTCTTCGGATTGTAAACTCCT
GTTAAGTGGGAAGAAAGACCTATTTCTAATACAGATAGGGGATGACGGTACCATTAGAGAAAGCACCGGCTAACTTCGTG
CCAGCAGCCGCGGTAATACGAGGGGTGCAAGCGTTATTCGGAATCATTGGGCGTAAAGGGTGCGTAGACGGCTTATTAAG
TCAACTGTTA
>OTU_264
TGGGGAATCTTGCACAATGGGCGGAAGCCTGATGCAGCGACGCCGCGTGAGGGAAGAAGGCTCTCGGGTTGTAAACCTCT
TTCAGAAGGGACGAAGCTCCTCGGGTGAATAGCCCAGAGGGTGACGGTACCTTCAGAAGAAGCCCCGGCTAACTACGTGC
CAGCAGCCGCGGTAATACGTAGGgggCAAGCGTTGTCCGGATTTATTGGGCGTAAAGAGCGTGTAGGCGGCCAGGTAGGT
CTGTTGTGAA
>OTU_265
TAAGGAATATTGGTCAATGGAGGCAACTCTGAACCAGCCATGCCGCGTGCAGGAAGACAGCCCTCTGGGTCGTAAACTGC
TTTTATTCGGGAATAAACCTCATTACGTGTAGTGAGCTGAATGTACCGAAGGAATAAGGATCGGCTAACTCCGTGCCAGC
AGCCGCGGTAATACGGAGGATCCAAGCGTTATCCGGATTTATTGGGTTTAAAGGGTGCGTAGGCGGCTTtttAAGTCAGG
GGTGAAAGAC
>OTU_266
TGGGGAATATTGGACAATGGGCGCAAGCCTGATCCAGCAATGCCGCGTgtgtgAAGAAGGCCTGCGGGTTGTAAAGCACT
TTAGTTGGGGAAGAAGGTCTGTCTTTTAATAGAAGGTAGAATTGACGTAACCCAAAGAATAAGCACCGGCTAACTCTGTG
CCAGCAGCCGCGGTAATACAGAGGGTGCAAGCGTTAATCGGAATTACTGGGCGTAAAGCGCACGTAGGTGGTTATTTAAG
TCGGATGTGA
>OTU_267
TGGGGAATATTGGACAATGGgggCAACCCTGATCCAGCGATGCCGCGTGTGCGAAGAAGGCCTGCGGGTTGTAAAGCACT
TTAGTTGGGGAAGAACGATCATGAGTCGAATAGATTTGTGAAGTGACGTTACCCAAAGAATAAGCACCGGCTAACTCTGT
GCCAGCAGCCGCGGTAATACAGAGGGTGCAAGCGTTAATCGGAATTACTGGGCGTAAAGGGCGCGTAGGCGGTTAtataA
GTTAGGTGTG
>OTU_268
TCAGGAATATTGCGCAATGGAGGAAACTCTGACGCAGCGACGCCGCGTGGGTGATGAAGGCCTTCGGGTCGTAAAGCCCT
GTCGGAGGGGAAGAAAAGCTCACTGGCTAATATCCAGTGAGCCCTTGACGGTACCCTCAAAGGAAGCACCGGCTAACTCC
GTGCCAGCAGCCGCGGTAAGACGGAGGGTGCAAGCGTTGTTCGGATTGACTGGGCGTAAAGGGCGTGTAGGCGGTTAGCC
AAGTCTGGTG
>OTU_269
TAGGGAATCTTGCGCAATGGgggAAACCCGTACGACGCAGCCATGCCGCGTGAATGATGAAGGTCTTAGGATTGTAAAAT
TCTTTCAGCGGGGAAGATAATGACTGTACCCGCAGAAGAAGCTCCGGCTAACTTCGTGCCAGCAGCCGCGGTAATACGAA
GGgggCTAGCGTTGCTCGGAATTACTGGGCGTAAAGGGCGCGTAGGCGGGTGTTTAAGTCAGAGGTCAAATCCCAGGGCT
CAACCCTGGA
>OTU_270
TGGGGAATATTGGACAATGGgggCAACCCTGATCCAGCAATGCCGCGTgtgtgAAGAAGGCCTGCGGGTTGTAAAGCACT
TTGATGGgggAAGAAGGTCTTTTGGTTAATAACCAAGAGAATTGACACTACCCCAAGAACAAGCACCGGCTAACTCTGTG
CCAGCAGCCGCGGTAATACAGAGGGTGCAAGCGTTAATCGGAATGACTGGGCGTAAAGGGCGCGTAGGTGGTTACTTAAG
TTAGATGTGA
>OTU_271
TAGGGAATATTGCGCAATGGAGGAAACTCTGACGCAGCGACGCCGCGTGGGTGACGAAGGCTTTCGGGTCGTAAAGCCCT
GTCGGAAGGGAAGAAATACGAATTGGCTAACATCCAATTCGCTTGACGGTACCTTCAGAGGAAGCACCGGCTAACTACGT
GCCAGCAGCCGCGGTAATACGTAGGGTGCAAGCGTTGTTCGGAATCATTGGGCGTAAAGCGCGTGTAGGCGGTTTGATAA
GTTGAGTGTG
>OTU_272
TGGGGAATCTTGCACAATGGGCGAAAGCCTGATGCAGCGACGCCGCGTGGgggATGAAGCTTCTCGGAGTGTAAACCCCT
TTCGATCCGGACGAATGCCCGCAAGGGATTGACGGTACGGATATAAGAAGCCCCGGCTAACTACGTGCCAGCAGCCGCGG
TAATACGTAGGgggCCAGCGTTGTTCGGAATTACTGGGTGTAAAGGGTTCGTAGGCGGTGCGGCAAGTTGGGAGTGAAAT
CTCTGGGCTC
>OTU_273
TAAGGAATATTGGTCAATGGGCGCAAGCCTGAACCAGCCATGCCGCGTGCAGGATGAAGGTCCTACGGATTGTAAACTGC
TTTTGTACGGGAAaaaCCCCTTGTTTCTACAAGGGTTGATGGTACTGTAAGAATAAGGATCGGCTAACTCCGTGCCAGCA
GCCGCGGTAATACGGAGGATCCAAGCGTTATCCGGATTCACTGGGTTTAAAGGGTGCGTAGGCGGAATGACAAGTCAGTG
GTGAAAACCT
>OTU_274
TGGGGAATATTGGACAATGGGCGCAAGCCTGATCCAGCAATGCCGCGTgtgtgAAGAAGGCCTGCGGGTTGTAAAGCACT
TTCAGTGGGGAGAAAGAGGCTGTTATTAATACTGACAGTGGATGATGTTACCCACAGAAGAAGCACCGGCTAACTCTGTG
CCAGCAGCCGCGGTAATACAGAGGGTGCGAGCGTTAATCGGAATTACTGGGCGTAAAGGGTGCGTAGGTGGTTGTATGAG
TTAGGTGTGA
>OTU_275
TTTCGAATCATTCACAATGGGCGAAAGCCTGATGGTGCGACGCCGCGTGAGGGATGAAGGTCTTCGGATTGTAAACCTCT
GTCACCGGGGAAGAAACGCTGAAAGTTAATAGCTTTCAGCCTGACTTAACCCGGAGAGGAAGCAGTGGCTAACTCTGTGC
CAGCAGCCGCGGTAATACAGAGACTGCGAGCGTTATTCGGATTCACTGGGCGTAAAGGATGCGCAGGCGGCCATGtgtgt
gAGGCGTGAA
>OTU_276
TGGGGAATCTTGCGCAATGGGCGAAAGCCTGACGCAGCGACGCCGCGTGGgggAAGAAGGCTTTCGGGTTGTAAACCCCT
TTCAGGTGGGACGAAGCCACTCGGGTTAATAGCCCAGAGGGTGACGGTACCGCCAGAAGAAGCCCCGGCTAACTACGTGC
CAGCAGCCGCGGTAATACGTAGGgggCAAGCGTTGTCCGGATTTATTGGGCGTAAAGAGCGTGTAGGCGGTTAGGTAGGT
CCGTTGTGAA
>OTU_277
TAGGGAATTTTGCACAATGGGCGCAAGCCTGATGCAGCAACGCCGCGTGAGTGAAGAAGGCTCTTGGGTTGTAAAGCTCT
TTCGGCTGGGAAGAAGGGGTTGGCTGCGAACAGTTGCCAATTCTGACGGTACCAGAAGAAGAAGTACCTGCTAACTTCGT
GCCAGCAGCAGCGGTAATACGAAGGGTACAAGCGTTGTTCGGAATTACTGGGCGTAAAGCgcgcgTAGGCGGACGCGTAA
GTCGATTGTG
>OTU_278
TGGGGAATCTTGCGCAATGGGCGAAAGCCTGACGCAGCAACGCCGCGTGGgggACGAAGGCTCTCGAGTTGTAAACCCCT
TTCAGCAGGGACGAAATTGACGTTACCTGCAGAAGAAGCTCCGGCCAACTACGTGCCAGCAGCCGCGGTAATACGTAGGG
AGCGAGCGTTGTCCGGATTTATTGGGCGTAAAGAGCTCGTAGGCGGCTTTGCAAGTCGGGTGTGAAATCTCCAGGCTCAA
CCTGGAGGGG
>OTU_279
TGGGGAATTTTGCGCAATGGgggAAACCCTGACGCAGCAACGCCGCGTGGAGGATGAAGCCCCTTGGGGCGTAAACTCCT
TTCGACCAAGACGATAATGACGGTACTGGTGGAAGAAGCACCGGCTAACTCTGTGCCAGCAGCCGCGGTAATACAGAGGG
TGCAAGCGTTGTTCGGAATTATTGGGCGTAAAGGGTGCGTAGGTGGTTCGGCAAGTCTTGtgtgAAATCTTCAGGCTCAA
CTTGAAGTCT
>OTU_280
CTAAGAATCTTCCGCAATGGGCGAAAGCCTGACGGAGCGATGCCGCGTGATCGATGAAGGTCGAgagaTTGTAAAGATCT
TTTCCACATGAGGAATAAGTCTAGGAGGGAATGCCTGGATGATGACGTTAGTGTGGGAATAAGCCCCGGCTAATTACGTG
CCAGCAGCCGCGGTAACACGTAAGGGGCGAGCGTTGTTCGGAATTATTGGGCGTAAAGGGCACGCAGGCGGCCCGACAAG
TCTGATGTGA
>OTU_281
TGAGGAATCTTGCGCAATGGGCGAAAGCCTGACGCAGCGACGCCGCGTGGAGGATGAAGGTCTTCGGATTGTAAACTCCT
GTTAAGCGGGAAGAAAGACTCATTTCTAATACAGATGAGTTATGACGGTACCGCTAGAGAAAGCACCGGCTAACTTCGTG
CCAGCAGCCGCGGTAATACGAGGGGTGCAAGCGTTATTCGGATTTATTGGGCGTAAAGGGTGTGCAGACGGCTTGTTAAG
TCACTTGTTA
>OTU_282
TAGGGAATATTGGACAATGGGCGAGAGCCTGATCCAGCCATGCCGCGTGCAGGAAGAAGGCCTTCTGGGTCGTAAACTGC
TTTTCACCGGGGATAAaaaGGCCTTGCGAGGCAAATTGAAGGTACCGGTGGAATAAGCCACGGCTAACTACGTGCCAGCA
GCCGCGGTAATACGTAGGTGGCAAGCGTTGTCCGGATTTATTGGGTTTAAAGGGTGCGTAGGCGGCCCTGTAAGTCAGTG
GTGAAATACG
>OTU_283
TGGGGAATATTGGACAATGGGCGAAAGCCTGATCCAGCCATGCCGCGTgtgtgAAGAAGGTCTTCGGATTGTAAAGCACT
TTAAGTTGGGAGGAAGGGCAGTCAGCGAATACCTTGCTGCTTTGACGTTACCGACAGAATAAGCACCGGCTAACTCTGTG
CCAGCAGCCGCGGTAATACAGAGGGTGCAAGCGTTAATCGGAATTACTGGGCGTAAAGCgcgcgTAGGTGGTTTGTTAAG
TTGAATGTGA
>OTU_284
TGGGGAATCTTGCGCAATGCGCGAAAGCGTGACGCAGCAACGCCGCGTGGgggAAGAAGGCTTTCGGGTTGTAAACCCCT
TTCAGTTGGGACGAAGCTTCGGCGGTTAATAGCCGTTTGAAGTGACGGTACCTTCACAAGAAGCACCGGCTAACTACGTG
CCAGCAGCCGCGGTAATACGTAGGGTGCAAGCGTTGTCCGGAATCATTGGGCGTAAAGAGCGTGTAGGCGGCTCGATCAG
TCCGCTGTGA
>OTU_285
TGGGGAATATTGGACAATGGGCGCAAGCCTGATCCAGCAATGCCGCGTgtgtgAAGAAGGTCTTCGGATTGTAAAGCACT
TTCGACGGGGACGATGATGACGGTACCCGTAGAAGAAGCCCCGGCTAACTTCGTGCCAGCAGCCGCGGTAATACGAAGGg
ggCTAGCGTTGCTCGGAATGACTGGGCGTAAAGGGCGCGTAGGCGGATTGTACAGTCAGATGTGAAATTCCTGGGCTTAA
CCTGGGGCTG
>OTU_286
TAAGGAATATTGGTCAATGGACGCAAGTCTGAACCAGCCATGCCGCGTGCAGGATGAAGGTTCTATGGATTGTAAACTGC
TTTTGTACGGGAAaaaTTGTTTGGTTTCTACCGAACTTGATGGTACCGTAAGAATAAGGATCGGCTAACTCCGTGCCAGC
AGCCGCGGTAATACGGAGGATCCAAGCGTTATCCGGATTCACTGGGTTTAAAGGGTGCGTAGGTGGAATGACAAGTCAGT
GGTGAAAACC
>OTU_287
TGGGGAATTTTGCGCAATGGgggAAACCCTGACGCAGCAACGCCGCGTGGAGGATGAAGCCCCTTGGGGCGTAAACTCCT
TTCGACTGGGAAGATTATGACGGTACCAGTGGAAGAAGCACCGGCTAACTCTGTGCCAGCAGCCGCGGTAATACAGAGGG
TGCGAGCGTTGTTCGGAATTATTGGGCGTAAAGGGTGCGTAGGCGGTTTTGTAAGTCTTATGTGAAATCTATGGGCTCAA
CTCATAGACT
>OTU_288
TGGGGAATATTGGACAATGGGCGCAAGCCTGATCCAGCAATGCCGCGTgtgtgAAGAAGGCCTGCGGGTTGTAAAGCACT
TTCGGTGGGGAGAACGAGACTTATCTGAATAAGATGAGAGGAAGATGTTACCCACAGAAGAAGCACCGGCTAACTCTGTG
CCAGCAGCCGCGGTAATACAGAGGGTGCGAGCGTTAATCGGAATTACTGGGCGTAAAGGGTGCGTAGGTGGTTGCGTAAG
TTAGGTGTGA
>OTU_289
TGGGGAATATTGGACAATGGGCGCAAGCCTGATCCAGCAATGCCGCGTGAGTGATGAAGGCCTTAGGGTTGTAAAGCTCT
TTCGGGTGGGACGATGATGACGGTACCACCAGAAGAAGCCCCGGCTAACTTCGTGCCAGCAGCCGCGGTAATACGAAGGg
ggCTAGCGTTGTTCGGAATTACTGGGCGTAAAGCGCACGCAGGCGGCGCGTTAAATTAGGAGTGAAAGCCCCGGGCTTAA
CCTGGGAATT
>OTU_290
TGGGGAATATTGGACAATGGGCGAAAGCCTGATCCAGCGACGCCGCGTGGGTGAAGAAGGCCTGCGGGTTGTAAAGCCCT
TTCGGTTGGGAAGAAAAGTATTGACCTAACACGTTAGTACCTTGACGTAACCAACAAAAGAAGCACCGGCTAACTCTGTG
CCAGCAGCCGCGGTAATACAGAGGGTGCAAGCGTTAATCGGAATTACTGGGCGTAAAGCgcgcgTAGGCGGCTTGATAAG
TCGAGTGTGA
>OTU_291
TCGAGAATTtttCTCAATGGGCGAAAGCCTGAAGGAGCGACGCCGCGTGGgggATGAATGGCTTCGGCCCGTAAACCCCT
GTCATTTGCGAACAAATTGGTTCACCCAACACGTGAACCATTGATAGTAGCGGAAGAGGAAGGGACGGCTAACTCTGTGC
CAGCAGCCGCGGTAATACAGAGGTCCCAAGCGTTGTTCGGATTCACTGGGCGTAAAGGGTGCGTAGGCGGTAGGACAAGT
CTGATGTGAA
>OTU_292
TGGGGAATATTGGACAATGGgggCAACCCTGATCCAGCGACGCCGCGTgtgtgAAGAAGGCCTGCGGGTTGTAAAGCACT
TTTAGTGGGGATGAAAAGCCCGGAGCTAATACCTTCCGGGTCTTGACCTAACCCACAGAAaaaGCACCGGCTAACTCTGT
GCCAGCAGCCGCGGTAATACAGAGGGTGCGAGCGTTAATCGGAATTACTGGGCGTAAAGCGTGCGCAGACGGTTTCGTAA
GTCGGGTGTG
>OTU_293
TGGGGAATCTTGCGCAATGGGCGGAAGCCTGACGCAGCAACGCCGCGTGAGGGATGGAGGCCTTCGGGTTGTAAACCTCT
TTCGAGCAGGGACGATTGTGACGGTACCTGCAGAAGAAGCTCCGGCCAACTACGTGCCAGCAGCCGCGGTAATACGTAGG
GAGCGAGCGTTGTCCGGATTTATTGGGCGTAAAGAGCTCGTAGGCGGCTTGGTAAGTCGGATGTGAAACCTCCAGGCTCA
ACCTGGAGAC
>OTU_294
TGAGGAATTTTCCGCAATGGGCGAAAGCCTGACGGAGCAATGCCGCGTGGAGGAGGAAGGCCTGAGGGTTGTAAACTCCT
TTTCTCAGAAAAGAAGATCTGACGGTATCTGAGGAATAAGCATCGGCTAACTCCGTGCCAGCAGCCGCGGTAAGACGGAG
GATGCAAGCGTTATCCGGAATGATTGGGCGTAAAGCGTCTGTAGGTGGTTTATTAAGTCTGCTGTTAAAGCACAGGGCTC
AACCCTGTAT
>OTU_295
TGGGGAATCTTGCACAATGGGCGAAAGCCTGATGCAGCGACGCCGCGTGAGGGATGACTGCCTTCGGGTTGTAAACCTCT
TTCAGCAGGGACGAAGCGAAAGTGACGGTACCTGCAGAAGAAGCACCGGCCAACTACGTGCCAGCAGCCGCGGTAATACG
TAGGGTGCAAGCGTTGTCCGGAATTATTGGGCGTAAAGAGCTCGTAGGCGGTTTGTCGCGTCGGCTGTGAAAACCTGGGG
CTCAACCCCG
>OTU_296
TGGGGAATATTGGACAATGGGCGCAAGCCTGATCCAGCCATGCCGCGTgtgtgATGAAGGCCTTAGGGTTGTAAAGCACT
TTCGCCGATGAAGATAATGACTGTAGTCGGAGAAGAAGCCCCGGCTAACTTCGTGCCAGCAGCCGCGGTAATACGAAGGg
ggCTAGCGTTGTTCGGAATTACTGGGCGTAAAGCGTACGTAGGCGGATTGTTAAGTGAGGGGTGAAATCCCGAGGCTCAA
CCTCGGAACT
>OTU_297
TAAGGAATATTGGTCAATGGGCGGAAGCCTGAACCAGCCATGCCGCGTGCAGGAAGACGGCCCTACGGGTTGTAAACTGC
TTTTGCAGGGGAATAAACCCCGATACGAGTATCGGGTTGAATGTACTCTGAGAATAAGGATCGGCTAACTCCGTGCCAGC
AGCCGCGGTAATACGGAGGATCCAAGCGTTATCCGGATTTATTGGGTTTAAAGGGTGCGTAGGCGGCCTATTAAGTCAGG
GGTGAAAGAC
>OTU_298
TGAGGAATATTGCGCAATGGGCGAAAGCCTGACGCAGCAACGCCGCGTGAAGGATGACGGTCTTCGGATTGTAAACTTCT
GTTAAGTGGGAAGAAAAGCTTGTCTATAATACAGACGAGAAATGACGGTACCATTAGAGAAAGCACCGGCTAACTTCGTG
CCAGCAGCCGCGGTAATACGAGGGGTGCAAGCGTTATTCGGAATAATTGGGCGTAAAGGGTGCGTAGACGGCATATTAAG
TCAACTGTTA
>OTU_299
TGGGGAATATTGGACAATGGgggCAACCCTGATCCAGCAATGCCGCGTgtgtgAAGAAGGCCTGCGGGTTGTAAAGCACT
TTGGTTGGGGAGGAAAGGCGCTTGGTGAATAGCCAAGTGAGTTGACGTTACCCAAAGAACAAGCACCGGCTAACTCTGTG
CCAGCAGCCGCGGTAATACAGAGGGTGCGAGCGTTAATCGGAATTACTGGGCGTAAAGGGCGCGTAGGCGGTTAtataAG
TTATGTGTGA
>OTU_300
TAAGGAATATTGGTCAATGGACGCAAGTCTGAACCAGCCATGCCGCGTGCAGGATGAAGGCCCTCTGGGTTGTAAACTGC
TTTTATCTGGGACGAAAATCGGGAATTCTTTCCCGCCTGACAGTACCAGAGGAATAAGCACCGGCTAACTCCGTGCCAGC
AGCCGCGGTAATACGGAGGGTGCAAGCGTTATCCGGATTTACTGGGTTTAAAGGGTGCGTAGGTGGGCAGGTAAGTCAGT
GGTGAAATCT
>OTU_301
TTGGGAATCTTGCACAATGGgggAAACCCTGATGCAGCGACGCCGCGTGGAGGACGAAGGGTCTAGGCTCGTAAACTCCT
TTTATCGGGAAAGACTTAGGACGGTACCCGATGAATAAGCACCGGCTAACTACGTGCCAGCAGCCGCGGTAAGACGTAGG
GTGCAAGCGTTGTCCGGATTTACTGGGCGTAAAGAGCGCGTAGGCGGTCTGTTAAGTGTAGAGTGAAATCTCCAGGGCTC
AACCCGGAAA
>OTU_302
TGGGGAATATTGGACAATGGGCGCAAGCCTGATCCAGCCATGCCGCGTGGGTGATGAAGGCCCTAGGGTTGTAAAGCCCT
TTCGGCGGGGAAGATAATGACGGTACCCGCAGAAGAAGCCCCGGCTAACTTCGTGCCAGCAGCCGCGGTAAGACGTAGGg
ggCAAGCGTTATTCGGAATTATTGGGCGTAAAGCGCTCGTAGGCGGGACAGGAAGTCCGTGAAGAAAGACCTGGGCTCAA
CTCAGGGAAC
>OTU_303
TGAGGAATTTTCCGCAATGGGCGAAAGCCTGACGGAGCAATGTCGCGTGGAGGAAGAAGGCCCGTGGGTCGTAAACTCCT
TTTGTCAAAGAAGAAaaaTGACGGTATTTGACGAATAAGCATCGGCTAACCCTGTGCCAGCAGCCGCGGTAATACAGGGG
ATGCAAGCGTTATCCGGAATTATTGGGCGTAAAGGGTCCTGAGGTGGCTATCCAAGTCTATTGTGAAATATCAGGGCTTA
ACCCTGAACA
>OTU_304
TAAGGAATCTTCCACAATGGACGAAAGTCTGATGGAGCAACACCGCGTGCAGGATGACGGTCTTCGGATTGTAAACTGCT
TTTATATGGGAAGATTATGACGGTACCATATGAATAAGCACCGGCTAACTACGTGCCAGCAGCCGCGGTAATACGTAGGG
TGCAAGCGTTATCCGGAATCACTGGGCGTAAAGCGTGCGTAGGTGGGAATTTAAGTGAGATGTTAAATCGTGTGGCTCAA
CCATATCGTT
>OTU_305
TGGGGAATATTGGACAATGGgggAAACCCTGATCCAGCGACGCCGCGTgtgtgAAGAAGGCCTGCGGGTTGTAAAGCACT
TTTAGTGGGGATGAAAAGCTCAGGGCTAACACCTCTGGGTCTTGACCTAACCCACAGAAaaaGACACCGGCTAACTCTGT
GCCAGCAGCCGCGGTAATACAGAGGGTGCAAGCGTTAATCGGAATTACTGGGCGTAAAGCGAACGTAGACGGTTGGATAA
GTCGGATGTG
>OTU_306
TGGGGAATCTTGCGCAATGGGCGAAAGCCTGACGCAGCAACGCCGCGTGGgggATGAAGGCTCTCGGGTTGTAAACCCCT
TTCAGTGGGAACGAAAACAGACGGTACCCACAGAAGAAGCCCCGGCCAACTACGTGCCAGCAGCCGCGGTGATACGTAGG
gggCGAGCGTTGTCCGGATTTATTGGGCGTAAAGAGCTCGTAGGCGGCTTGGCAAGTCGGGTGTGAAACCTCCAGGCTCA
ACCTGGAGCC
>OTU_307
TGGGGAATATTGGACAATGGGCGCAAGCCTGATCCAGCAATGCCGCGTGAGTGAGGAAGGCCTCCGGGTTGTAAAGCTCT
TTCACCCACGACGATGATGACGGTAGTGGGAGAAGAAGCCCCGGCTAACTTCGTGCCAGCAGCCGCGGTAATACGAAGGg
ggCGAGCGTTGTTCGGATTTACTGGGCGTAAAGGGCGCGTAGGCGGCCCGTTTTGTCAGGCGTGAAAGCCCTGGGCTCAA
CCTGGGAATA
>OTU_308
TAAGGAATATTGGACAATGGAGGCAACTCTGATCCAGCCATGCCGCGTGAAGGATGAAGGTCCTATGGATTGTAAACTTC
TTTTAAACGGGAGAAACCCCACGGTCGCGTACCGAGGCTGATAGTACCGTTAGAATAAGGGTCGGCTAACTTCGTGCCAG
CAGCCGCGGTAATACGAAGGACCCGAGCGTTATCCGGATTCATTGGGTTTAAAGGGTGCGTAGGCGGAATAGTAAGTCAG
TGGTGAAAGC
>OTU_309
TAGGGAATCTTGCGCAATGGGCGAAAGCCTGACGCAGCAACGCCGCGTGGgggATGAATGCCTTCGGGTTGTAAACTCCT
TTTAGTGGGAACGAAATTGACGGTACCCACAGAAaaaGCCCCGGCTAACTACGTGCCAGCAGCCGCGGTGATACGTAGGg
ggCAAGCGTTGTCCGGATTCACTGGGCGTAAAGAGCTCGTAGGCGGCTTAGTAAGTCGGCGTGTTAAATCTCCAGGCTTA
ACCTGGAGTC
>OTU_310
TCAAGAACATTCGACAATGGGCGAAAGCCTGATCGAGCGACACCGCGTGCAGGATGAAGGCCCTCGGGTCGTAAACTGCG
GTAGTAACATAACAATGTAAATGAGTgtgtTACGGAAAGAGGTGGGTAACTACGTGCCAGCACCAGCGGTAATACGTAGA
CCTCAAGCGTTATTCGGATTTATTGGGCGTAAAGCGCACGTAGGAGGTTTTGCGCGTCTTCTGTTAAAGCCCAGGGCCTA
ACCCTGGAAG
>OTU_311
TGGGGAATCTTGCGCAATGGGCGAAAGCCTGACGCAGCAACGCCGCGTGAGTGATGAAGGCCTTCGGGTCGTAAAGCTCT
TTCGGAAGGGACGAAACCGGTCCGGGATAATAAACCGGGCTCTTGACGGTACCTTAAGAAGAAGCACCGGCTAACTCTGT
GCCAGCAGCCGCGGTAATACAGAGGGTGCAAGCGTTGTTCGGAATTATTGGGCGTAAAGCGCGTGTAGGCGGCAAGGCAT
GTCGGGTGTG
>OTU_312
TGGGGAATCTTGCACAATGGgggAAACCCTGATGCAGCGACGCCGCGTGAGCGATGAAGCCCTTCGGGGCGTAAAGCTCT
TTCGGCAGGGAAGATGATGACGGTACCTGCAGAAGCAGCTGCGGCTAACTACGTGCCAGCAGCCGCGGTAATACGTAGGC
AGCGAGCGTTGTTCGGAGTTACTGGGCGTAAAGGGTgtgtAGGCGGTTATTTAAGTTTGGTGTGAAATCTCCCGGCCCAA
CCGGGAGGGT
>OTU_313
TGAGGAATCTTGCACAATGGGCGAAAGCCTGATGCAGCGACGCCGCGTGGgggATGAAGGTCTTCGGATCGTAAACTCCT
GTTAAGTGGGAAGAAATTCTTATTTCTAATACAAATAAGAGATGACGGTACCATTAGAGAAAGCACCGGCTAACTTCGTG
CCAGCAGCCGCGGTAATACGAGGGGTGCGAGCGTTATTCGGAATCATTGGGCGTACAGGGCGCGTAGACGGCATGTTAAG
TCAACTGTTA
>OTU_314
TGGGGAATCTTGCGCAATGGGCGAAAGCCTGACGCAGCAACGCCGCGTGCGGGATGAAGGCCCTCGGGTTGTAAACCGCT
TTCAGCAGGGACGAAAATGACGGTACCTGCAGAAGAAGCCCCGGCTAACTACGTGCCAGCAGCCGCGGTAATACGTAGGg
ggCAAGCGTTGTCCGGATTTATTGGGCGTAAAGAGCTCGTAGGCGGTTCTGTAAGTCGAGTGTGAAaaaTCTGGGCTCAA
CCCAGTGGAG
>OTU_315
TGGGGAATCTTGCGCAATGGGCGAAAGCCTGACGCAGCAACGCCGCGTGCGGGAAGAAGGCCTTAGGGTTGTAAACCGCT
TTCAGTAGGAACGAAAATGACGGTACCTGCAGAAGAAGGTGCGGCCAACTACGTGCCAGCAGCCGCGGTGACACGTAGGC
ACCAAGCGTTGTCCGGATTTATTGGGCGTAAAGAGCTCGTAGGCGGTTCAGTAAGTCGGGTGTGAAAACTCTGGGCTTAA
CCCAGAGCCG
>OTU_316
TGGGGAATTTTGCGCAATGGgggAAACCCTGACGCAGCAACGCCGCGTGGAGGATGAAGGTCCTTGGATTGTAAACTCCT
TTCGACCGGGACGATGATGACGGTACCGGATGAAGAAGCACCGGCTAACTCTGTGCCAGCAGCCGCGGTAATACAGAGGG
TGCAAGCGTTGTTCGGAATTATTGGGCGTAAAGGGCGCGTAGGCGGTGTGGCAAGTTTCTCGTGAAATCTATGGGCTCAA
CCCATAGCCT
>OTU_317
TGGGGAATTTTACACAATGGgggAAACCCTGATGTAGCGACACCGCGTGAGCGAAGAAGCCCTTTGGGGTGTAAAGCTCT
GTCAGCAGGGACGAATAAAGTGACGGTACCTGCAGAGGAAGCATCGGCTAACTACGTGCCAGCAGCCGCGGTAAGACGTA
GGATGCGAGCGTTGTCCGGATTTATTGGGCGTAAAGAGTTCGTAGGTGGTTTTATAAGTCTGGTGTAAAAGGCTGGGGCT
CAACCCTGGT
>OTU_318
TAAGGAATATTGGTCAATGGAGGCAACTCTGAACCAGCCATGCCGCGTGAAGGATGAAGGCCCTCTGGGTTGTAAACTTC
TTTTATATGGGACGAAATGCATCTTTTCTAAGGTGTTTGACGGTACCATAGGAATAAGCACCGGCTAACTCCGTGCCAGC
AGCCGCGGTAATACGGAGGGTGCAAGCGTTATCCGGATTCACTGGGTTTAAAGGGTGCGTAGGTGGGCTGGTAAGTCAGT
GGTGAAATCT
>OTU_319
TAGGGAATATTGCGCAATGGAGGAAACTCTGACGCAGCGACGCCGCGTGGGTGATGAAGGTCTTCGGATCGTAAAGCCCT
GTCGGAAGGGACGAAaaaCGGAATGGCTAATATCCATACCGCTTGACGGTACCTTTAAAGGAAGCACCGGCTAACTACGT
GCCAGCAGCCGCGGTAATACGTAGGGTGCAAGCGTTGTTCGGAATCATTGGGCGTAAAGCGCGTGTAGGTGGTTTGTTAA
GTCGATTGTG
>OTU_320
TGGGGAATTTTGCGCAATGGgggAAACCCTGACGCAGCAACGCCGCGTGGAGGATGAAGCCCTTTGGGGCGTAAACTCCT
TTCGACCAAGACGATAATGACGGTACTGGTGGAAGAAGCACCGGCTAACTCTGTGCCAGCAGCCGCGGTAATACAGAGGg
ggCAAGCGTTGTTCGGAATTATTGGGCGTAAAGGGTGCGTAGGCGGTGTGGTAAGTCTTGtgtgAAATCTACAGGCTCAA
CTTGTAGTCT
>OTU_321
TGGGGAATCTTGCGCAATGGCCGAAAGGCTGACGCAGCGACGCCGCGTGGgggATGAAGGGTTTCGGCTTGTAAACCCCT
GTTGCCCGGGACGAATGACGAGTTTTGACTCGTTTGACGGTACCGGGTGAGGAAGCACCGGCTAACTCCGTGCCAGCAGC
CGCGGTAATACGGAGGGTGCGAGCGTCGTCCGGAATCACTGGGCGTAAAGGGCGCGTAGGCGGTGGGGTAAGCGTGCGGT
GAAAGCTCGG
>OTU_322
TGGGGAATCTTCCGCAATGGGCGAAAGCCTGACGGAGCAATGCCGCGTGGAGGCAGAAGGCCCACGGGTCGTAAACTCCT
TTTCTCGGAGAAGAAGCAATGACGGTATCCGAGGAATAAGCATCGGCTAACTCTGTGCCAGCAGCCGCGGTAAGACAGGG
GATGCAAGCGTTATCCGGAATGATTGGGCGTAAAGCGTCTGTAGGTGGCTCCTTAAGTCCGCTGTCAAATCCCAGGGCTC
AACCCTGGAC
>OTU_323
TGAGGAATATTGGGCAATGGACGCAAGTCTGACCCAGCAACGCCGCGTGGAGGATGAAGGTTCTTGGATCGTAAACTCCT
TTTGCAGGGGAAAAGTAAGGATGGTACCCTGAGAATAAGTCACGGCTAACTACGTGCCAGCAGCCGCGGTAATACGTAGG
TGACAAGCGTTATCCGGATTTATTGGGCGTAAAGCGCACGCAGGCGGCCGCCTAAGTCTGACGTGAAATCtctcGGCTTA
ACCGGGAGCG
>OTU_324
TGGGGAATATTGGACAATGGgggAAACCCGTGATCCAGCGACGCCGCGTgtgtgAAGAAGGCCTGCGGGTTGTAAAGCAC
TTTTAGTGGGGACAAaaaGTACACGGGCGAATACTCCGTGATCTTGATTTAACTCACAGAAaaaGACACCGGCTAACTCT
GTGCCAGCAGCCGCGGTAATACAGAGGGTGCGAGCGTTAATCGGAATTACTGGGCGTAAAGCgcgcgTAGACGGTTTGGT
AAGTCAGATG
>OTU_325
TTGGGAATCTTGCACAATGGgggAAACCCTGATGCAGCGACGCCGCGTGGAGGATGAAGGGTCTAGGCCTGTAAACTCCT
TTTATGGGGAAAGACTTAGGACGGTACCCCATGAATAAGGACCGGCTAACTACGTGCCAGCAGCCGCGGTAAGACGTAGG
GTCCAAGCGTTGTCCGGATTTACTGGGCGTAAAGAGCGCGTAGGCGGCTCGTTAAGTGTGAAGTGAAATCTCTAGGGCTC
AACCCAGAAA
>OTU_326
TGGGGAATATTGGACAATGGgggAAACCCTGATCCAGCAATGCCGCGTgtgtgAAGAAGGCCTTAGGGTTGTAAAGCACT
TTCAGTTGGGAAGAGGGGTATTAGGTTAAGAGCTAGATATTCGGACATTACTGACAGAAGAAGCACCGGCTAACTCTGTG
CCAGCAGCCGCGGTAATACAGAGGGTGCAAGCGTTAATCGGAATTACTGGGCGTAAAGAGTGCGCAGGTTGTATTTTAAG
TGTTATGTGA
>OTU_327
TAGGGAATATTGGGCAATGGACGCAAGTCTGACCCAGCCATCCCGCGTGAAGGATGAAGGCCCTCTGGGTCGTAAACTTC
TTTTGTTGGGGAAGAAaaaTTGGGATTCATCCCGACTTGACGGTACCCAACGAATAAGCACCGGCTAACTCCGTGCCAGC
AGCCGCGGTAATACGGAGGGTGCAAGCGTTATCCGGATTCACTGGGTTTAAAGGGTGCGTAGGCGGCTATGAAAGTCAGT
GGTGAAAGCC
>OTU_328
TGGGGAATATTGGACAATGGGCGCAAGCCTGATCCAGCAATACCGCGTgtgtgAAGAAGGCCTTAGGGTTGTAAAGCACT
TTCAGGGGAGAAGAAGGCCTATGCAATAATACTGTATAGGATTGACGTTATCTCCAGAAGAAGCACCGGCTAACTCTGTG
CCAGCAGCCGCGGTAATACAGAGGGTGCGAGCGTTAATCGGAATTACTGGGCGTAAAGGGTGCGTAGGTGGTTAAATAAG
TTGGGCGTGA
>OTU_329
TAGGGAATATTGGGCAATGGAGGCAACTCTGACCCAGCCATGCCGCGTGCAGGATGAAGGCCCTCTGGGTTGTAAACTGC
TTTTATCAGGGAAGAAACGATTGGATTCATCCGATCCTGACGGTACCTGAGGAATAAGCACCGGCTAACTCCGTGCCAGC
AGCCGCGGTAATACGGAGGGTGCAAGCGTTATCCGGATTTACTGGGTTTAAAGGGTGCGTAGGCGGATTATTAAGTCAGT
GGTGAAAGAT
>OTU_330
TGGGGAATATTGCGCAATGGGCGAAAGCCTGACGCAGCGACGCCGCGTGGgggATGAAGCTTTTCGGAGTGTAAACCCCT
TTCGACCCGGAAGAATGTCCCGCAAGGGATCGACGGTACGGGTATAAGAAGCCCCGGCTAACTACGTGCCAGCAGCCGCG
GTAATACGTAGGgggCCAGCGTTGCTCGGAATTACTGGGCGTAAAGGGTTCGTAGGCGGTGCGGCAAGTCGAAAGTGAAA
TCTCTGGGCT
>OTU_331
TAAGGAATATTGGTCAATGGgggCAACCCTGAACCAGCCATGCCGCGTGCAGGAAGACGGCCCTCTGGGTTGTAAACTGC
TTTTATTCGGGAATAAACCTGTCTACGTGTAGATAGCTGAATGTACCGAAGGAATAAGGATCGGCTAACTCCGTGCCAGC
AGCCGCGGTAATACGGAGGATCCAAGCGTTATCCGGATTTATTGGGTTTAAAGGGTGCGTAGGCGGCCTGTTAAGTCAGG
GGTGAAAGAC
>OTU_332
TCGAGAATATTTAGCAATGGGCGAAAGCCTGACTATGCGACGCCGCGTGAGGGATGAAGGATTTCGGTTCGTAAACCTCT
TTTGGCAGGGAAGAAaaaGTTATGGTTAATATCCATAAAACTGACGGTACCTGCAGAATAAGCCACGGCTAACTCCGTGC
CAGCAGCCGCGGTAATACGGAGGTGGCTAGCGTTACTCGGAATTATTGGGTGTAAAGGGCAAGTAGGCGGCTTGGTAAGT
AGGgggTGAA
>OTU_333
TAAGGAATATTGGTCAATGGACGCAAGTCTGAACCAGCCATGCCGCGTGCAGGATGAAGGTCCTACGGATCGTAAACTGC
TTTTGTACGGGAAaaaCCCCGGGTTTCTACCCGGGTTGATGGTACCGTAAGAATAAGGATCGGCTAACTCCGTGCCAGCA
GCCGCGGTAATACGGAGGATCCGAGCGTTATCCGGATTTACTGGGTTTAAAGGGTGCGTAGGTGGAATGTCAAGTCAGTG
GTGAAAACCT
>OTU_334
TGGGGAATATTGCGCAATGGGCGAAAGCCTGACGCAGCAACGCCGCGTGAGTGATGAAGGTCTTCGGATCGTAAAGCTCT
GTCGGTAGGAACGATGGGCAGGTTGGCTAACATCCAACAAGCTTGACGGTACCTACAAAGGAAGCACCGGCTAACTCTGT
GCCAGCAGCCGCGGTAAGACAGAGGGTGCAAGCGTTGTTCGGAATCATTGGGCGTAAAGGGCGCGTAGGCGGTTTTGTAA
GTCGGATGTG
>OTU_335
TGGGGAATATTGGACAATGGGCGAAAGCCTGATCCAGCAATGCCGCGTGAGTGATGAAGGCCTTAGGGTTGTAAAACTCT
TTCAGTAGGGAAGATAATGACGGTACCTACAGAAGAAGCTCCGGCTAACTTCGTGCCAGCAGCCGCGGTAATACGAAGGG
AGCTAGCGTTGTTCGGAATTACTGGGCGTAAAGAGCGCGTAGGCGGTTTATAAAGTTGGGAGTGAAAGCCCAGGGCTTAA
CCCTGGAAAT
>OTU_336
TGGGGAATATTGGACAATGGGCGAAAGCCTGATCCAGCAATGCCGCGTGGGTGAAGAAGGTTTTCGGATTGTAAAGCCCT
TTCGGCGGGGACGATGATGACGGTACCCGCAGAAGAAGCTCCGGCTAACTTCGTGCCAGCAGCCGCGGTAATACGAAGGg
ggCTAGCGTTGCTCGGAATGACTGGGCGTAAAGGGCGCGTAGGCGGTTTGCACAGTCGGATGTGAAATTCCTGGGCTTAA
CCTGGGGACT
>OTU_337
TAAGGAATATTGGTCAATGGGCGAAAGCCTGAACCAGCCATGCCGCGTGAAGGATTAAGGCCCTCTGGGTTGTAAACTTC
TTTTATCTGGGACGAAaaaGGGAATTCTTTCCCGTCTGACGGTACCAGATGAATAAGCACCGGCTAACTCCGTGCCAGCA
GCCGCGGTAATACGGAGGGTGCAAGCGTTATCCGGATTCACTGGGTTTAAAGGGAGCGTAGGCGGGCAGGTAAGTCAGTG
GTGAAATCTT
>OTU_338
TGGGGAATATTGGACAATGGgggAAACCCTGATCCAGCGACGCCGCGTgtgtgAAGAAGGCCTGCGGGTTGTAAAGCACT
TTTAGTAGAGATGAAAAGCTCAGGGCTAATACCCCTGGGTCTTGACCTAACCTACAGAAaaaGCACCGGCTAACTCTGTG
CCAGCAGCCGCGGTAATACAGAGGGTGCGAGCGTTAATCGGAATTACTGGGCGTAAAGCGTGCGTAGACGGTTTCGTAAG
TCGGATGTGA
>OTU_339
TGAGGAATATTGCGCAATGGGCGAAAGCCTGACGCAGCGACGCCGCGTGGAGGATGAAGGTCTTTGGATTGTAAACTTCT
GTTAAGTGGGAAGAAaaaGTTGTTTCTAATACAAACAAAATATGACGGTACCACTAAAGAAAGCACCGGCTAACTTCGTG
CCAGCAGCCGCGGTAATACGAAGGGTGCAAGCGTTATTCGGATTTATTGGGTGTAAAGGGTGCGTAGACGGCATGTTAAG
TCCGCTGTTA
>OTU_340
TGAGGAATATTGGTCAATGGACGCAAGTCTGAACCAGCCATGCCGCGTGAAGGATGAAGGCCTTCTGGGTTGTAAACTTC
TTTTGTGGgggAAGAAAATTACGGTTTCTACTGTAACCGACGGTACCCTAAGAATAAGCACCGGCTAACTCCGTGCCAGC
AGCCGCGGTAATACGGAGGGTGCAAGCGTTATCCGGATTTACTGGGTTTAAAGGGTgtgtAGGCGGGCAGTTAAGTCAGT
GGTGAAATCT
>OTU_341
TGGGGAATTTTGGACAATGGGCGAAAGCCTGATCCAGCAACGCTGCGTGGAGGATGAAGGTCTTCGGATCGTAAACTCCT
TTTATTCCTGACGAATACCCGCAAGGGTTCGACGGTAGGGAATGAATAAGCCACGGCTAACTTCGTGCCAGCAGCCGCGG
TAAGACGAAGGTGGCGAGCGTTACTCGGAATCACTAGGCGTAAAGCGCGTGTAGGCGGGTGCTTAAGTCCGTCGTGAAAT
TTCCCGGCTT
>OTU_342
TGGGGAATATTGGACAATGGGCGAAAGCCTGATCCAGCCATGCCGCGTGAGTGATGAAGGCCTTAGGGTTGTAAAGCTCT
TTTGTCAGGGAAGATAATGACGGTACCTGAAGAATAAGCACCGGCTAACTTCGTGCCAGCAGCCGCGGTAATACGAAGGG
TGCTAGCGTTGTTCGGAATTACTGGGCGTAAAGCgcgcgTAGGCGGGCTGTCAAGTCAGGGGTGAAATCCCGGAGCTTAA
CTCCGGAACT
>OTU_343
TGGGGAATATTGGACAATGGGCGCAAGCCTGATCCAGCAATGCCGCGTGGGTGAAGAAGGTCTTCGGATTGTAAAGCCCT
TTCGGCGGGGACGATGATGACGGTACCCGCAGAAGAAGCCCCGGCTAACTTCGTGCCAGCAGCCGCGGTAATACGGGAGC
TAGCGTTGCTCGGAATGACTGGGCGTAAAGGGCGCGTAGGCGGATTGTACAGTCAGGCGTGAAATTCCTGGGCTTAACCT
GGgggCTGCG
>OTU_344
TGGGGAATTTTGCGCAATGGgggAAACCCTGACGCAGCAACGCCGCGTGGAGGATGAAGCCTCTTGGGGCGTAAACTCCT
TTCGACCAAGACGATAATGACGGTACTGGTGGAAGAAGCACCGGCTAACTCTGTGCCAGCAGCCGCGGTAATACAGAGGG
TGCGAGCGTTGTTCGGAATTATTGGGCGTAAAGGGCGCGTAGGCGGTGCCACAAGTCACTTGTGAAATCCCCAGGCTTAA
CCTGGGGCCT
>OTU_345
TGGGGAATATTGGACAATGGGCGCAAGCCTGATCCAGCAATGCCGCGTGAGTGATGAAGGCCTTCGGGTTGTAAAGCTCT
TTCGCACGCGAGGATGATGACGGTAGCGTGAGAAGAAGCCCCGGCTAACTTCGTGCCAGCAGCCGCGGTAATACGAAGGg
ggCGAGCGTTGTTCGGATTTACTGGGCGTAAAGGGCGCGTAGGCGGCGTGAGAAGTCAGGCGTGAAAGCCCCGGGCTCAA
CCTGGGAACG
>OTU_346
TAAGGAATATTGGTCAATGGGCGGAAGCCTGAACCAGCCATGCCGCGTGCAGGAAGACGGCCCTACGGGTTGTAAACTGC
TTTTATACGGGAATAAACCTCACTATGTATAGTGAGCTGAATGTACTGTAAGAATAAGGATCGGCTAACTCCGTGCCAGC
AGCCGCGGTAATACGGAGGATCCAAGCGTTATCCGGATTTATTGGGTTTAAAGGGTGCGTAGGCGGCTCATTAAGTCAGG
GGTGAAAGAC
>OTU_347
TAGGGAATATTGGACAATGGACGCAAGTCTGATCCAGCCATCCCGCGTGAAGGATTAAGGCCCTCTGGGTTGTAAACTTC
TTTTCTTTGGGAATAAaaaGCGGTATTCTTATCGCCTTGAAGGTACCAGAGGAATAAGCACCGGCTAACTCCGTGCCAGC
AGCCGCGGTAATACGGAGGGTGCAAGCGTTATCCGGATTCACTGGGTTTAAAGGGTGCGTAGGTGGTCTGTTAAGTCAGC
GGTGAAAGCC
>OTU_348
TGGGGAATTTTGGACAATGGGCGAAAGCCTGATCCAGCAACTCTGCGTGAGGGACGAAGCCCTTCGGGGCGTAAACCTCT
TTTATTGGGGACGAATGCCCGCAAGGGCTTGACGGTACCCAGTGAATAAGCCACGGCTAACTATGTGCCAGCAGCCGCGG
TAAGACATAGGTGGCGAGCGTTATTCGGAATTACTAGGCGTAAAGCGAGTGTAGGCGGGCGCTTAAGTCTGTTGTGAAAT
CTCCCGGCTT
>OTU_349
GGgggAATATTGGACAATGGGCGCAAGCCTGATCCAGCCATGCCGCGTGAGTGATGACGGCCTTAGGGTTGTAAAGCTCT
TTCGCGCACGACGATAATGACGGTAGTGCGAGAAGAAGCCCCGGCTAACTTCGTGCCAGCAGCCGCGGTAATACGAAGGg
ggCTAGCGTTGTTCGGATTAACTGGGCGTAAAGGGTGCGTAGGCGGGTTtttAAGTCAGGGGTGAAATCCCAAGGCTCAA
CCTTGGAACT
>OTU_350
TGGGGAATATTGGACAATGGgggCGAACCCTGATCCAGCGACGCCGCGTgtgtgAAGAAGGCCTGCGGGTTGTAAAGCAC
TTTTAGTGGGGAGTGAAAAGACTCAGGGCTAATAACTCTGGGTCTTGACCTAACCCACAGAAaaaGACACCGGCTAACTC
TGTGCCAGCAGCCGCGGTAATACAGAGGGTGCGAGCGTTAATCGGAATTACTGGGCGTAAAGCGTGCGTAGACGGTTACG
TAAGTCGGAT
>OTU_351
TGGGGAATTTTGCGCAATGGgggAAACCCTGACGCAGCAACGCCGCGTGGAGGATGAAGCCCCTTGGGGCGTAAACTCCT
TTCGACCAAGACGATAATGACGGTACTGGTGGAAGAAGCCCCGGCTAACTTCGTGCCAGCAGCCGCGGTAATACGAAGGg
ggCTAGCGTTGTTCGGAATTACTGGGCGTAAAGCGAACGTAGGCGGTGTTCTTTGTCAGAGGTGAAAGCCTGGGGCTCAA
CTCCAGAATT
>OTU_352
TGGGGAATATTGGACAATGGGCGGAAGCCTGATCCAGCAATGCCGCGTgtgtgAAGAAGGCCTGCGGGGTTGTAAAGCAC
TTTCGTTGGGGAGAAAGAGATCTGTAGTAATACTGCGGACGGATGATGTTACCCAAAGAAGAAGCACCGGCTAACTCTGT
GCCAGCAGCCGCGGTAATACAGAGGGTGCGAGCGTTAATCGGAATTACTGGGCGTAAAGGGTGCGTAGGTGGTTGAATAA
GTTAGGTGTG
>OTU_353
TGGGGAATTTTGGACAATGGgggAAACCCTGATCCAGCCATGCCGCGTGGAGGATGAAGTCCCTTGGGATGTAAACTCCT
TTCGACCGGGACGATAATGACGGTACCGGTAGAAGAAGCCCCGGCTAACTTCGTGCCAGCAGCCGCGGTAATACAGAGGG
TGCTAGCGTTGTTCGGAATTATTGGGCGTAAAGGGCGCGTAGGCGGTCCTGTATGTCGGGTGTGAAATCCCACCTCTTAA
AGGTGGAATT
>OTU_354
TCGAGAATTtttCACAATGGgggAAACCCTGATGGAGCGACGCCGCGTGGgggATGAATGGCTTCGGCCCGTAAACCCCT
GTCATTTGCGAACAAACCTTTTCATTTAACAGACGGAAAGCTGATTGTAGCAGAAGAGGAAGGGACGGCTAACTCTGTGC
CAGCAGCCGCGGTAATACAGAGGTCCCAAGCGTTGTTCGGATTCACTGGGCGTAAAGGGTGCGTAGGTGGTCGGATAAGT
CTGATGTGAA
>OTU_355
TGGGAATATTGGACAATGGGCGCAAGCCTGATCCAGCCATGCCGCGTGGATGATGAAGGCCCTAGGGTTGTAAAGTCCTT
TCGGCGGGGAAGATAATGACGGTACCCGCAGAAGAAGCCCCGGCTAACTTCGTGCCAGCAGCCGCGGTAATACGAAGGgg
gCTAGCGTTGCTCGGAATCACTGGGCGTAAAGCGCACGTAGGCGGTTTGACAAGTCTGATGTGAAATCTATGGGCTCAAC
CCATAGTCTG
>OTU_356
TGAGGAATTTTCCGCAATGGGCGCAAGCCTGACGGAGCGACGCCGCGTGTGGGAAGAAGGCCTTCGGGTCGTAAACCACT
GTCGAAGGGGAAGATATTGACGGTACCCTTGGAGGAAGCCCCGGCTAACTACGTGCCAGCAGCCGCGGTAAGACGTAGGg
ggCAAGCGTTATTCGGAATTATTGGGCGTAAAGCGCTCGCAGGCGGGATCGAAAGTCCGCGTTGAAAGACCTCGGCTCAA
CTGAGGGACC
>OTU_357
TGGGGAATATTGGACAATGGgggCAACCCTGATCCAGCAATGCCGCGTGGGTGATGAAGGCCTTAGGGTTGTAAAGCCCT
TTTGGCGGGGACGATGATGACGGTACCCGCAGAAGAAGCCCCGGCTAACTTCGTGCCAGCAGCCGCGGTAATACGAAGGg
ggCTAGCGTTGTTCGGAATTACTGGGCGTAAAGGGCgcgcAGGCGGCCTTGGAAGTCGGGCGTGAAAGCCCCGGGCTCAA
CCCGGGAACA
>OTU_358
GCGAGAATATTCCGCAATGGACGAAAGTCTGACGGAGCGACGCCGCGTGATGGATGAAGTGCTTAGGTACGTAAACATCT
TTTATCGGGGAAGAACTAATTGACGGTACCCGATGAATAAGGGGCTCCTAACTCTGTGCCAGCAGGAGCGGTAATACAGA
GGCCCCAAGCGTTACCCGGAATCACTGGGCGTAAAGGGTGTCCAGGCGGCCTTATTAGTCtctcGTAAAATCTATGGGCT
CAACCTATAG
>OTU_359
GGGGAATATTGGACAATGGGCGAAAGCCTGATCCAGCAATGCCGCGTGAGTGATGAAGGCCTATTAGGTTGTAAAGCTCT
TTGAGCAGGGAAGATAATGACGGTACCTGCAGAACAAGCCCCGGCTAACTACGTGCCAGCAGCCGCGGTAATACGTAGGg
ggCTAGCGTTGTTCGGATTTACTGGGCGTAAAGAGCGCGTAGGTGGTCATATAAGTTAGGAGTGAAATCCCGGAGCTTAA
CTTCGGAACT
>OTU_360
TTAGGAATCTTGCGCAATGGGCGAAAGCCTGACGCAGCCATGCCGCGTGAATGATGAAGGTCTTAGGATTGTAAAATTCT
TTCAGCGGGGAAGATAATGACGGTACCCGCAGAAGAAGCTCCGGCTAACTTCGTGCCAGCAGCCGCGGTAATACGAAGGg
ggCTAGCGTTGCTCGGAATTACTGGGCGTAAAGGGCGCGTAGGCGGATGACTAAGTCGGgggTGAAAGCCCGGGGCTCAA
CCTCGGAACT
>OTU_361
TGAGGAATCTTCCACAATGGGCGAAAGCCTGACGGAGCAACGCCGCGTGTGGGATGAAGGCTCTAGGGTTGTAAACCACT
GTCGGAGGGGACGATCGTGACGGTACCCTCCAAGAAAGCCCCGGCTAACTACGTGCCAGCAGCCGCGGTAATACGTAGGG
TGCAAGCGTTGTCCGGAATTATTGGGCGTAAAGAGCGTGTAGGCGGCCCCATTAGTCCGCTGTGAAAGTCCAGGGCTCAA
CCCTGGAATG
>OTU_362
TGGGGAATATTGGACAATGGgggCAACCCTGATCCAGCAATGCCGCGTgtgtgAAGAAGGCCTGAGGGTTGTAAAGCACT
TTCAGTAGGGAGGAGGATTGCTAGGTTAAGAGCTAAGTAATTGGACGTTACCTACAGAAGAAGCACCGGCTAACTCCGTG
CCAGCAGCCGCGGTAATACGGAGGGTGCGAGCGTTAATCGGAATTACTGGGCGTAAAGAGTGCGTAGGTGGTTGATTAAG
TTATGTGTGA
>OTU_363
TGGGGAATATTGCGCAATGGGCGAAAGCCTGACGCAGCGACGCCGCGTGGAGGATGAAGGTCTTCGGATCGTAAACTTCT
GTTAAGTGGGAAGAAATACCTGTTTCTAATACAAACAGGGGCTGACGGTACCATTAGAGAAAGCACCGGCTAACTTCGTG
CCAGCAGCCGCGGTAATACGAAGGGTGCAAGCGTTATTCGGATTTATTGGGCGTAAAGGGTgtgtAGACGGTgtgtTAAG
TCTGTTGTTA
>OTU_364
TGGGGAATTTTGCGCAATGGgggAAACCCTGACGCAGCAACGCCGCGTGGAGGATGAAGTACTTCGGTACGTAAACTCCT
TTCGATCGGGACGATAATGACGGTACCGGAAGAAGAAGCCCCGGCTAACTTCGTGCCAGCAGCCGCGGTAATACGTAGGg
ggCAAGCGTTGTCCGGAATTATTGGGCGTAAAGCGCTCGTAGGCGGATCTTTAAGTCCGTGCAGAAAGACCTGGGCTCAA
CTCAGGGAAC
>OTU_365
TGGGGAATCTTGCGCAATGGACGAAAGTCTGACGCAGCGACGCCGCGTGGGTGATGAAGGCCTTCGGGTTGTAAAGCCCT
GTGGGGAgagaCGAATAAGTCGGAGCTAACACCTCCGGCGATGACGGTACCTCCTTAGCAAGCACCGGCTAACTCTGTGC
CAGCAGCCGCGGTAAGACAGAGGGTGCAAACGTTGTTCGGAATTACTGGGCGTAAAGCGTgtgtAGGCTGCCGTGCAAGT
CGGATGTGAA
>OTU_366
GGAATATTGGACAATGGgggAAACCCTGATCCAGCAATGCCGCGTgtgtgAAGAAGGTCTTCGGATTGTAAAGCACTTTT
GGCAGGGACGATGATGACGGTACCCGCAGAAGAAGCCCCGGCTAACTACGTGCCAGCAGCCGCGGTAATACGTAGGgggC
GAGCGTTATCCGGATTTACTGGGCGTAAAGCGCGTTAAGGCGGCCGACAAAGTTGGTGGTGAAATTTCAGGGCTCAACTC
TGAAACTGCC
>OTU_367
TAGGGAATTTTCCACAATGGGCGAAAGCCTGATGGAGCAACGCCGCGTGAGGGATGACGCATCTCGGTgtgtAAACCTCT
TTGGAGCGGGAAGAACGCCGTTTGGGTGAACAATCCAGACGGGTGACGGTACCGCTAGAACAAGACACGGCTAACTTCGT
GCCAGCAGCCGCGGTAATACGAAGGTGTCGAACGTTGTCCGGAATTATTGGGCGTAAAGGGCGCGTAGGCGGCCAGGTAA
GTGAGATGTG
>OTU_368
TAGGGAATATTGCGCAATGGAGGAAACTCTGACGCAGCGACGCCGCGTGGGTGATGAAGGTCTTCGGATCGTAAAGCCCT
GTCGGACGGGAAGAAaaaCATTATGGCTAACATCCATAGTGCTTGACGGTACCGTAAGAGGAAGCCCCGGCTAACTTCGT
GCCAGCAGCCGCGGTAATACGAAGGgggCAAGCGTTGTTCGGAATCATTGGGCGTAAAGCGCGTGTAGGCGGTCTGTTAA
GTCGATTGTG
>OTU_369
TAAGGAATATTGGTCAATGGGCGCAAGCCTGAACCAGCCATGCCGCGTGCAGGATGAAGGTCCTATGGATTGTAAACTGC
TTTTGTACGGGAAaaaTCTCGGGTTTCCACCTGAGTTGATGGTACCGTAAGAATAAGGATCGGCTAACTCCGTGCCAGCA
GCCGCGGTAATACGGAGGATCCAAGCGTTATCCGGATTCACTGGGTTTAAAGGGTGCGTAGGTGGAATGACAAGTCAGTG
GTGAAAACCT
>OTU_370
TGGGGAATATTGCGCAATGGGCGGAAGCCTGACGCAGCGACGCCGCGTGGgggATGAAGGCCTTCGGGTTGTAAACCCCT
TTCACCAGGAGCGAATCAAGACGGTACCTGGGGAAGAAGCGCCGGCTAACTACGTGCCAGCAGCCGCGGTAATACGTAGG
GCGCAAGCGTTGTCCGGAATTATTGGGCGTAAAGAGCTCGTAGGCGGCCTGTCGCGTCCGCTGTGAAATCCTGGGGCTTA
ACCCCGGGCG
>OTU_371
TGGGGAATATTGGACAATGGGCGCAAGCCTGATCCAGCCATGCCGCGTGGATGATGAAGGCCTTAGGGTTGTAAAATCCT
TTCGGCGGGGAAGATAATGACGGTACCCGCAGAAGAAGCCCCGGCTAACTTCGTGCCAGCAGCCGCGGTAATACGAAGGG
AGCTAGCGTTGTTCGGAATTACTGGGCGTAAAGGGCGCGTAGGCGGCTTGGCAAGTTGGGTGTGAAAGCCCAGGGCTCAA
CCCTGGAATT
>OTU_372
TGGGGAATATTGCGCAATGGGCGAAAGCCTGACGCAGCGACGCCGCGTGGAGGATGAAGGCCTTAGGGTTGTAAACTTCT
GTTAGGTGGGAAGAAATGCCTGTCTATAATACAGACGGGTAATGACGGTACCATCAGAGAAAGCACTGGCTAATCTCGTG
CCAGCAGCCGCGGTAATACGAGAGGTGCAAGCGTTATTCGGAATTACTGGGCGTAAAGGGTGCGTAGACGGCATATTAAG
TCTGTTGTTA
>OTU_373
TGGGGAATATTGGACAATGGgggAAACCCTGATCCAGCAATGCCGCGTGGGTGAAGAAGGCCTGCGGGTTGTAAAGCCCT
TTCGGTGAGGACAAAATGTGTCGCATTAATACTGCGATGTTTTGATTTAACTCATTAAAGAAGCACCGGCTAACTCTGTG
CCAGCAGCCGCGGTAATACAGAGGGTGCGAGCGTTAATCGGAATTACTGGGCGTAAAGCGCACGTAGGCGGTTAGGTAAG
TTGGATGTGA
>OTU_374
TGGGGAATATTGGACAATGGGCGCAAGCCTGATCCAGCAATGCCGCGTGGATGAAGAAGGTTTTCGGATTGTAAAGTCCT
TTCGGCGGGGACGATGATGACGGTACCCGCAGAAGAAGCCCCGGCTAACTTCGTGCCAGCAGCCGCGGTAATACGAAGGg
ggCTAGCGTTGCTCGGAATGACTGGGCGTAAAGGGCGCGTAGGCGGATGGCTTTGTCAGATGTGAAATTCCAGGGCTTAA
CCTTGGGGCT
>OTU_375
TGGGGAATTTTGCGCAATGGgggAAACCCTGACGCAGCAACGCCGCGTGGAGGATGAAGCCCCTTGGGGCGTAAACTCCT
TTCGACCAAGACGATAATGACGGTACTGGTGGAAGAAGCACCGGCTAACTCTGTGCCAGCAGCCGCGGTAATACAGAGGG
TGCAAGCGTTGTTCGGAATTATTGGGCGTAAAGGGCGCGTAGGCGGCGCGACAAGTTATCTGTAAAATCCCTGGGCTTAA
CCCAGGACTG
>OTU_376
TGGGGAATTTTGCGCAATGGgggAAACCCTGACGCAGCAACGCCGCGTGGAGGATGAAGTCCCTTGGGACGTAAACTCCT
TTCGATCGGGACGATAATGACGGTACCCGAAGAAGAAGCTGCGGCTAACTACGTGCCAGCAGCCGCGGTAATACGTAGGC
AGCAAGCGTTGTTCGGAATTACTGGGCGTAAAGAGCGTGTCGGCGGTTTCTTAAGTCATCTGTTAAAGAACTCGGCTCAA
CCGAGTGCCT
>OTU_377
TAGGGAATCTTGGTCAATGGGCGCAAGCCTGAACCAGCCATGCCGCGTGCAGGAAGACGGCCCTACGGGTTGTAAACTGC
TTTTATACCGGAATAAACCCTTTTACGTGTAAGAGGTTGAATGTACGGTAAGAATAAGGATCGGCTAACTCCGTGCCAGC
AGCCACGGTAATACGGAGGATCCAAGCGTTATCCGGATTTATTGGGTTTAAAGGGTGCGTAGGCGGCCTGTTAAGTCAGG
GGTGAAAGAC
>OTU_378
GGAGGAATTTTCCGCAATGGGCGCAAGCCTGACGGAGCAATGCCGCGTGGAGGAAGACAGCCTATGGGTCGTAAACTCCT
TTTCTCAGAGAAGAAGTTCTGACGGTATCTGAGGAATAAGCATCGGCTAACTCCGTGCCAGCAGCCGCGGTAATACGGgg
gATGCAAGCGTTATCCGGAATGATTGGGCGTAAAGGGTCTGTAGGTGGTCGTTCAAGTCCACCGTTCAATACCAAGGCTT
AACCTTGGGT
>OTU_379
TAAGGAATATTGGACAATGCCCGCAAGGGTGATCCAGCCATGCCGCGTGCAGGAAGAAGGCCCTATGGGTCGTAAACTGC
TTTTACACCAGAGAAAACCTCTGTACGTGTACGGGGCTGATAGTACGGTGAGAATAAGCATCGGCTAACTTCGTGCCAGC
AGCCGCGGTAAGACGAAGGATGCAAGCGTTATCCGGATTCATTGGGTTTAAAGGGAGCGTAGGCGGCCCAGTAAGTCAGT
GGTGAAATCT
>OTU_380
TAGGGAATCTTCCGCAATGGACGAAAGTCTGACGGAGCAACGCCGCGTGAGCGAAGAAGGTCTTCGGATTGTAAAGCTCT
GTTGTTAGGGAAGAACAAGTACCGTTCGAAGAGGGCGGTACCGTGACGGTACCTAACGAGAAAGCCACGGCTAACTACGT
GCCAGCAGCCGCGGTAATACGTAGGTGGCAAGCGTTGTCCGGAATTATTGGGCGTAAAGCgcgcgcAGGCGGTCCTTTAA
GTCTGATGTG
>OTU_381
TTGGGAATCTTGGACAATGGgggAAACCCTGATCCAGCCATGCCGCGTGAGTGATGAAGGCCTTCGGGTTGTAAACTACT
TTCGACGGGGACGGATAATGACGGTACCCGTAGAAGAAGCTCCGGCTAACTTCGTGCCAGCAGCCGCGGTAATACGAAGG
gggCTAGCGTTGTTCGGAATTACTGGGCGTAAAGCgcgcgcAGGCGGTCTTCCAAGTCAGTGGTGAAAGCCCGGAGCTCA
ACTCCGGAAC
>OTU_382
TGGGGAATCTTGCGCAATGGGCGAAAGCCTGACGCAGCAACGCCGCGTGGgggATGAAGGCTCTCGGGTTGTAAACCCCT
TTCAGCAGGGACGAATCAAGACGGTACCTGCAGAAGAAGCCCCGGCTAACTACGTGCCAGCAGCCGCGGTAACACGTAGG
gggCAAGCGTTGTCCGGATTTATTGGGCGTAAAGAGCTCGTAGGTGGCTGAGTAAGTCGGATGTTAAATCCCCAGGCTCA
ACCTGGGACA
>OTU_383
TGGGGAATTTTACGCAATGGgggAAACCCTGACGTAGCGACACCGCGTGAGCGAAGAAGCCCTTTGGGTGTAAAGCTCTG
TCAGCTGGAACGAAAATACATATGACGGTACCAGCAGAGGAAGCATCGGCTAACTACGTGCCAGCAGCCGCGGTAAGACG
TAGGATGCGAGCGTTGTCCGGATTTATTGGGCGTAAAGAGTTCGTAGGTGGTTTGTTAAGTCTGATGTTAAAGATTGGGG
CTCAACCCCG
>OTU_384
TGGGGAATATTGGACAATGGGCGCAAGCCTGATCCAGCAATGCCGCGTGGGTGAAGAAGGTCTTCGGATTGTAAAGCCCT
TTCGACGGGGACGATGATGACGGTACCCGTAGAAGAAGCCCCGGCTAACTTCGTGCCAGCAGCCGCGGTAATACGAAGGg
ggCGTAGCGTTGCTCGGAACGACTGGGCGTAAAGGGCGCGTAGGTGGTTAtataAGTGAGATGTGAAAGCCCCGGGCTTA
ACCTGGGAAT
>OTU_385
TGGGGAATATTGGACAATGGgggCAACCCTGATCCAGCAATACCGCGTgtgtgAAGAAGGCCTGCGGGTTGTAAAGCACT
TTTGTTGGGGAAGagagGCTTAGTACGAATAGTGCTGAGCGGAGACGTAACCCAAAGAATAAGCACCGGCTAACTCTGTG
CCAGCAGCCGCGGTAATACAGAGGGTGCGAGCGTTAATCGGAATTACTGGGCGTAAAGGGCGCGTAGGTTGGTAGATGTG
TAAGATGTTA
>OTU_386
TGAGGAATTTTCCGCAATGGGCGAAAGCCTGACGGAGCAATACCGCGTGGAGGATGAAAGCCTATGGGTCGTAAACTCCT
TTTCTCAGAGAAGAATTTATGACGGTATCTGAGGAATAAGCATCGGCTAACTCCGTGCCAGCAGCCGCGGTAAGACGGgg
gATGCAAGTGTTATCCGGAATAATTGGGCGTAAAGCGTCTGTAGGTGGTTTACCAAGTCTGTTGTTAAaaaTCAGGGCTT
AACCCTGATC
>OTU_387
TGGGGAATATTGGACAATGGGCGCAAGCCTGATCCAGCAATGCCGCGTgtgtgAAGAAGGCCTGCGGGTTGTAAAGCACT
TTCAGTAGGGAGGAAGGCCTCGTAGTTAATAGTTGCGAGGATTGACGTTACCTACAGAAGAAGCACCGGCTAACTCTGTG
CCAGCAGCCGCGGTAATACAGAGGGTGCGAGCGTTAATCGGAATTACTGGGCGTAAAGGGTGCGTAGGTGGTTCATTAAG
TCAGATGTGA
>OTU_388
AAGGAATATTGGGCAATGGACGCAAGTCTGACCCAGCCATGCCGCGTGGAGGATGAAGGTCCTCTGGATTGTAAACTTCT
TTTCTCTGGGGCGAAaaaCAGGTATTCTTACTTGCTTGACAGTACCAGAGGAATAAGCACCGGCTAACTCCGTGCCAGCA
GCCGCGGTAATACGGAGGGTGCAAGCGTTATCCGGATTCACTGGGTTTAAAGGGTGCGTAGGTGGGTTGGTAAGTCAGTG
GTGAAATCTC
>OTU_389
TGGGGAATATTGGACAATGGGCGCAAGCCTGATCCAGCCATGCCGCGTGAGTGACGAAGGCCTTAGGGTTGTAAAGCTCT
TTTGGCGGGGAAGATAATGACGGTACCCGCAGAATAAGCTCCGGCTAACTTCGTGCCAGCAGCCGCGGTAATACGAAGGG
AGCTAGCGTTGTTCGGAATCACTGGGCGTAAAGCGCACGTAGGCGGATGTGTCAGTCAGGGGTGAAATCCCGGAGCTCAA
CTTCGGAACT
>OTU_390
GGAGGAATCTTCCGCAATGGGCGAAAGCCTGACGGAGCAACGCCGCGTGTGGGATGAAGACTCTAGGGTTGTAAACCACT
GTCGGAGGGGACGATCGTGACGGTACCCTCCAAGAAAGCCCCGGCTAACTACGTGCCAGCAGCCGCGGTAATACAGAGGG
TGCGAGCGTTAATCGGAATTACTGGGCGTAAAGGGCGCGTAGGTGGTTAATTAAGTGAGATGTGAAATCCCCGGGCTTAA
CCTGGGAACT
>OTU_391
TCAGGAATATTGCGCAATGGAGGAAACTCTGACGCAGCGACGCCGCGTGGGTGATGAAGGCCTTCGGGCCGTAAAGCCCT
GTCGGAGGGAAAGAAAAGTCCGCTGGCTAATATCCAGCGGACCCTTGACGGTACCCTCAAAGGAAGCACCGGCTAACTCC
GTGCCAGCAGCCGCGGTAAGACGGAGGGTGCAAGCGTTGTTCGGATTGACTGGGCGTAAAGGGCGTGTAGGCGGTCGGCC
AAGTCTGATG
>OTU_392
TGAGGAATATTGGTCAATGGACGCAAGTCTGAACCAGCCATGCCGCGTGAAGGATGAAGGCCTTCTGGGTTGTAAACTTC
TTTTACATGGGAAGAAACCCCTGATTTCTATTAGGGTTGACGGTACCATAGGAATAAGCACCGGCTAACTCCGTGCCAGC
AGCCGCGGTAATACGGAGGGTGCAAGCGTTATCCGGATTTACTGGGTTTAAAGGGTgtgtAGGCGGACATGTAAGTCAGT
GGTGAAATCT
>OTU_393
TGGGGAATATTGCACAATGGGCGAAAGCCTGATGCAGCGACGCCGCGTGGAGGATGACGGTCTTCGGATTGTAAACTCCT
GTTAAGTGGGAAGAAAGATTCATACCTAATACGTATGGAGGATGACGGTACCACTAGAGAAAGCACCGGCTAACTCTGTG
CCAGCAGCCGCGGTAAGACAGAGGGTGCAAGCGTTGTTCGGAATTATTGGGCGTAAAGGGCGCGTAGGCGGCGCGACAAG
TCACCTGTGA
>OTU_394
TAGGGAATCTTGCGCAATGGGCGAAAGCCTGACGCAGCAACGCCGCGTGAGGGATGGAGGCCTTCGGGTTGTAAACCTCT
TTCAGCAGGGACGATTGTGACGGTACCTGCAGAAGAAGCCCCGGCCAACTACGTGCCAGCAGCCGCGGTAATACGTAGGg
ggCGAGCGTTGTCCGGAATTATTGGGCGTAAAGAGCTCGTAGGCGGTTTGGTAAGTCGGGTGTGAAACCTCCAGGCTCAA
CCTGGAGATG
>OTU_395
TGGGGAATCTTGCGCAATGGGCGAAAGCCTGACGCAGCAACGCCGCGTGGgggATGAAGCTTCTCGGAGTGTAAACCCCT
TTCGACCCGGACGAATTGCCCGTAAGGGCATGACGGTACGGGTATAAGAAGCCCCGGCTAACTACGTGCCAGCAGCCGCG
GTAAAACGTAGGgggCCAGCGTTGCTCGGAATTACTGGGCGTAAAGGGTCCGTAGGCGGTGTGGCAAGTCGGTAGTGAAA
TCTCTGGGCT
>OTU_396
TGGGGAATCTTGCGCAATGGGCGAAAGCCTGACGCAGCGACGCCGCGTGAGTGATGAAGGCCCTCGGGTTGTAAAGCTCT
GTGGAGGgggACGAATAAGCATTGGTTAATATCCAGTGTGATGACGGTACCCTTTTAGCAAGCACCGGCTAACTCTGTGC
CAGCAGCCGCGGTAAGACAGAGGGTGCAAACGTTGTTCGGAATTACTGGGCGTAAAGCGCGTGTAGGCTGCTTCGCAAGT
CGGATGTGAA
>OTU_397
TGGGGAATATTGGACAATGGgggCAACCCTGATCCAGCAATGCCGCGTgtgtgAAGAAGGCCTGCGGGGTTGTAAAGCAC
TTTAGTGGgggAAGAAGGCTTTCTGGTTAATAACCAGGAGGATTGACACTACCCCAAGAATAAGCACCGGCTAACTCTGT
GCCAGCAGCCGCGGTAATACAGAGGGTGCAAGCGTTAATCGGAATGACTGGGCGTAAAGGGTGCGTAGGTGGTTGCTTAA
GTTAGATGTG
>OTU_398
TGGGGAATCTTGCGCAATGGGCGAAAGCCTGACGCAGCAACGCCGCGTGAGTGATGAAGGCCCTCGGGTCGTAAAGCTCT
TTCGGAAGGGACGAAACCGTCCCGGGCTAATATCCCGGGACATTGACGGTACCTTAAGAAGAAGCACCGGCTAACTCTGT
GCCAGCAGCCGCGGTAATACAGAGGGTGCAAGCGTTGTTCGGAATTATTGGGCGTAAAGCGCGTGTAGGCGGCAAGGCAT
GTCGGGTGTG
>OTU_399
TGAGGAATTTTCCGCAATGGGCGAAAAGCCTGACGGAGCAATGCCGCGTGGAGGATGAACGCCTATGGGTTGTAAACTCC
TTTTCTCAGAGAAGAAATTTTGACGGTATCTGAGGAATAAGCATCGGCTAACTCCGTGCCAGCAGCCGCGGTAATACGGg
ggATGCAAGTGTTATCCGGAATAATTGGGCGTAAAGCGTCTGTAGGTGGTTTACCAAGTCTGTTGTTAAaaaTCAGGGCT
CAACCCTGAT
>OTU_400
TAAGGAATATTGGTCAATGGACGCAAGTCTGAACCAGCCATGCCGCGTGGAGGATTAAGGCCCTCTGGGTTGTAAACTCC
TTTTATCTGGGAAGAAATCCATatatTCTTATGTGGTTGACGGTACCAGAGGAATAAGCACCGGCTAACTCCGTGCCAGC
AGCCGCGGTAATACGGAGGGTGCAAGCGTTATCCGGATTCACTGGGTTTAAAGGGTGCGTAGGCGGGTAAGTAAGTCCGT
GGTGAAATCT
>OTU_401
TAAGGAATATTGGTCAATGGGCGCAAGCCTGAACCAGCCATGCCGCGTGCAGGAAGACGGCCCTACGGGTTGTAAACTGC
TTTTATACGGGAATAAACCCCTTTACGTGTAAAGGGTTGAATGTACTGTAAGAATAAGGATCGGCTAACTCCGTGCCAGC
AGCCGCGGTAATACGGAGGATCCAAGCGTTATCCGGATTTATTGGGTTTAAAGGGTGCGTAGGCGGCCTGTTAAGTCAGG
GGTGAAAGAC
>OTU_402
CGGGGAATATTGGACAATGGgggCAACCCTGATCCAGCGATGCCGCGTgtgtgAAGAAGGCCTGCGGGTTGTAAAGCACT
TTTGACGGGGAGGATTGTGTTGTGCTTGAAAGGGCATGACATTGACGTTACTCGTTGAATAAGCACCGGCTAACTCTGTG
CCAGCAGCCGCGGTAATACAGAGGGTGCAAGCGTTAATCGGAATTACTGGGCGTAAAGGGCACGTAGGCGGTTTAGTAAG
TGGCATGTGA
>OTU_403
GGAGGAATATTGGTCAATGGACGCAAGTCTGAACCAGCCATGCCGCGTGAAGGATGAAGGCCTTCTGGGTTGTAAACTTC
TTTTACCTGGGAAGAAACCCCTTATATCTATGAGGGTTGACGGTACCAGAGGAATAAGCACCGGCTAACTCCGTGCCAGC
AGCCGCGGTAATACGGAGGGTGCAAGCGTTATCCGGATTTACTGGGTTTAAAGGGTgtgtAGGCGGGCTTTTAAGTCAGT
GGTGAAATCT
>OTU_404
TGAGGAATTtttCGCAATGGGCGCAAGCCTGACGAAGCAATGCCGCGTGAGGGATGAAGGACCGTGGTTCGTAAACCTCT
TTTCTTAGGGAAGAATAAATGACGGTACCTGAGGAATAAGCTCCGGCTAACTCTGTGCCAGCAGCCGCGGTAATACAGAG
GGAGCAAGCGTTATCCGGAATGATTGGGCGTAAAGCGTCTGTAGGTCGTTTAAaaaGTCTACTGTCAAATACCAAGGCTC
AACCTTGGAC
>OTU_405
TAGGGAATATTGGACAATGGGTGCAAGCCTGATCCAGCCATGCCGCGTGCAGGAAGAAGGCCTTCTGGGTTGTAAACTGC
TTTTGCCAGGGGATAAaaaGCCCTTGCGAGGGAAATTGAAGGTACCTGGTGAATAAGCCACGGCTAACTACGTGCCAGCA
GCCGCGGTAATACGTAGGTGGCAAGCGTTGTCCGGATTTATTGGGTTTAAAGGGTGCGTAGGCGGTTCTATAAGTCAGTG
GTGGAATCCG
>OTU_406
TGGGGAATATTGGACAATGGGCGCAAGCCTGATCCAGCCATGCCGCGTGAGTGATGAAGGCCTTAGGGTTGTAAAGCTCT
TTTATCCGGGACGATAATGACGGTACCGGAGGAATAAGCCCCGGCTAACTTCGTGCCAGCAGCCGCGGTAATACGAAGGg
ggCTAGCGTTGCTCGGAATCACTGGGCGTAAAGGGCGCGTAGGCGGCGTTTTAAGTCGGgggTGAAAGCCTGTGGCTCAA
CCACAGAATG
>OTU_407
TGAGGAATATTGGTCAATGGGCGCAAGCCTGAACCAGACCATGCCGCGTGCAGGATGAAGCATCTATGGGTgtgtAAACT
GCTTTTGTACGGGAAGAAACACTGCTTCGTGAAGCAGCTTGACGGTACCGTAAGAATAAGGACCGGCTAACTCCGTGCCA
GCAGCCGCGGTAATACGGAGGGTCCGAGCGTTATCCGGAATCATTGGGTTTAAAGGGTCCGTAGGCGGTTTGGTAAGTCA
GTGGTGAAAG
>OTU_408
TAAGGAATATTGGTCAATGGACGCAAGTCTGAACCAGCCATGCCGCGTGAAGGATGAAGGCCCTCTGGGGTTGTAAACTT
CTTTTATCTGGGAAGAAATCCACTGTTTCTACGGTGGTTGACGGTACCAGAGGAATAAGCACCGGCTAACTCCGTGCCAG
CAGCCGCGGTAATACGGAGGGTGCAAGCGTTATCCGGATTTACTGGGTTTAAAGGGTGCGTAGGCGGGCTTTTAAGTCAG
TGGTGAAATC
>OTU_409
TGGGGAATATTGGACAATGGGCGCAAGCCTGATCCAGCCATGCCGCGTGGATGATGAAGGCCCTAGGGTTGTAAAGTCCT
TTTAACGGGGAAGATAATGACGGTACCCATAGAATAAGCCCCGGCTAACTTCGTGCCAGCAGCCGCGGTAATACGAAGGG
TGCGAGCGTTATTCGGAATAACTGGGTGTAAAGAGCGTGGAGGCGGTTTGTTAAGTTAGTTGTTAAATCGCCCGGCTTAA
CCGGGCAAGC
>OTU_410
GGAGGAATCTTCCGCAATGGGCGAAAGCCTGACGGAGCAACGCCGCGTGTGGGATGAAGACTCTAGGGTTGTAAAGCACT
TTAGTTGGGGAAGAAGTTGCGTAGTTTAAGAGATGATGCAATTGACGGTACCCAAAGAATAAGCACCGGCTAACTCCGTG
CCAGCAGCCGCGGTAAGACGGAGGGTGCAAGCGTTGTTCGGATTGACTGGGCGTAAAGGGCGTGTAGGCGGTTGGTCAAG
TCTGGTGTGA
>OTU_411
TGGGGAATTTTGCGCAATGGgggAAACCCTGACGCAGCAACGCCGCGTGGAGGATGAAGTCCCTTGGGATGTAAACTCCT
TTCGACCGGGAAGATAATGACGGTACCGGTAGAAGAAGCACCGGCTAACTCTGTGCCAGCAGCCGCGGTAATACAGAGGG
TGCGAGCGTTGTTCGGAATTATTGGGCGTAAAGGGCGCGTAGGCGGTGCGGTAAGTCACCTGTGAAATCTCCCGGCTCAA
CCGGGAGTCT
>OTU_412
TGAGGAATTTTCCGCAATGGGCGAAAGCCTGACGGAGCAATACCGCGTGGAGGATGACAGCCCGTGGGTCGTAAACTCCT
TTTCTCAGAAAAGAAaaaTGACGGTATCTGAGGAATAAGCATCGGCTAACTCCGTGCCAGCAGCCGCGGTAATACGGAGG
ATGCAAGCGTTATCCGGAATGATTGGGCGTAAAGCGTTTTAAGGTGGTTTGGTAAGTCTACTGTTAAATATCAGGGCTTA
ACCCTGAACA
>OTU_413
TGAGGGATATTGCACAATGGGCGAAAGCCTGATGCAGCGACGCCGCGTGGGTGATGAAGGTCTTCGGATCGTAAAGCCCT
TTTCTGCGTGACGAGACAAGGACGGTAGCGCAGGAATAAGTCTCGGCTAACTACGTGCCAGCAGCCGCGGTAAAACGTAG
GAGGCAAGCGTTATCCGGAGTTACTGGGCGTAAAGCGTgtgtAGGTGGTTTTGCAAGTTTGGTGTGAAAGCGCCCGGCTT
AACTGGGCGA
>OTU_414
TGGGGAATCTTGCGCAATGGGCGAAAGCCTGACGCAGCGACGCCGCGTGGgggATGAAGGCCTTCGGGTTGTAAACCCCT
TTCAGCAGGGACGAAGCGAAAGTGACGGTACCTGCAGAAGAAGCGCCGGCTAACTACGTGCCAGCAGCCGCGGTAACACG
TAGGGCGCAAGCGTTGTCCGGAATTATTGGGCGTAAAGAGCTCGTAGGCGGACTGTCACGTCTGCTGTGAAAAGCTAGGG
CTTAACCCTG
>OTU_415
TGGGGAATATTGGACAATGGGCGAAAGCCTGATCCAGCAATGCCGCGTGGATGAAGAAGGTCTTCGGATTGTAAAGCCCT
GTCGAGTGGGAAaaaTGGTATCTAGAATAATACGCTAGGTAATTGATGGTACCACTAGAGGAAGCACCGGCTAACTCCGT
GCCAGCAGCCGCGGTAATACGGAGGGTGCAAGCGTTGTTCGGAATTATTGGGCGTAAAGGGCAGGTAGGTGGTCTTATAA
GTCTACTGTG
>OTU_416
TGGGGAATCTTGCGCAATGGGCGAAAGCCTGACGCAGCAACGCCGCGTGGgggATGAAGGCTCTCGGGGTCGTAAACCCC
TTTCAGTGGGAACGAAAATGACGGTACCCACAGAAGAAGGACCGGCCAACTACGTGCCAGCAGCCGCGGTAACACGTAGG
GTCCGAGCGTTGTCCGGATTTATTGGGCGTAAAGGGCCCGTAGGCGGCTTGATAAGTCGGGTGTGAAAACTCCAGGCTCA
ACCTGGAGAC
>OTU_417
TGGGGAATATTGGACAATGGGCGCAAGCCTGATCCAGCAATGCCGCGTGAGTGATGAAGGCCTTAGGGTTGTAAAGCTCT
TTCGGCGGGGACGATGATGACGGTACCCGCAGAAGAAGCCCCGGCTAACTTCGTGCCAGCAGCCGCGGTAATACGAAGGg
ggCTAGCGTTGTTCGGAATTACTGGGCGTAAAGGGCGTGTAGGCGGCGATGGAAGTCAGGCGTGAAAGCCCCGGGCTCAA
CCTGGGAATT
>OTU_418
TGGGGAATCTTGGACAATGGGCGCAAGCCTGATCCAGCCATGCCGCGTGAGTGAAGAAGGCCTTAGGGTTGTAAAGCTCT
TTTACCAGGGACGATAATGACGGTACCTGGAGAATAAGCCCCGGCAAACTTCGTGCCAGCAGCCGCGGTAATACGAAGGg
ggCTAGCGTTGTTCGGAATTACTGGGCGTAAAGCGCACGTAGGCGGGTCGTTAAGTCAGGGGTGAAATCCCGGAGCTCAA
CTCCGGAACT
>OTU_419
TGGGGAATATTGGACAATGGgggCAACCCTGATCCAGCAATGCCGCGTGAGTGATGAAGGCCTTAGGGTTGTAAAGCTCT
TTCGcgcgcgACGATGATGACGGTAGCGCGAGAAGAAGCACCGGCTAACTACGTGCCAGCAGCCGCGGTAATACGTAGGG
TGCGAGCGTTAATCGGAATTACTGGGCGTAAAGGGTCCGTAGGCGGTGTGGCAAGTCGGTAGTGAAATCTCTGGGCTTAA
CCCAGAGGCT
>OTU_420
TGGGGAATATTGGACAATGGGCGCAAGCCTGATCCAGCAATGCCGCGTGAGTGATGAAGGCCTTAGGGTTGTAAAGCTCT
TTTACCAGGGATGATAATGACAGTACCTGGAGAATAAGCTCCGGCTAACTCCGTGCCAGCAGCCGCGGTAATACGGAGGG
AGCTAGCGTTGTTCGGAATTACTGGGCGTAAAGCGCACGTAGGCGGTTTATCAAGTCAGAGGTGAAAGCCCGGGGCTCAA
CCCCGGAACT
>OTU_421
TGGGGAATTTTGGACAATGGGCGAAAGCCTGATCCAGCCATGCCGCGTGAATGATGAAGGCCTTAGGGTTGTAAAGTTCT
TTTGCCAGGGAAGATAATGACGGTACCTGGAGAATAAGCACCGGCTAACTTCGTGCCAGCAGCCGCGGTAATACGAAGGG
TGCTAGCGTTGTTCGGAATTACTGGGCGTAAAGCgcgcgTAGGCGGTAATGCAAGTCAGGGGTGAAATCCCGGAGCTTAA
CTCCGGAACT
>OTU_422
TGAGGAATTTTCCGCAATGGGCGAAAGCCTGACGGAGCAATACCGCGTGGAGGATGAAAGCCTGTGGGTTGTAAACTCCT
TTTCTCAGAGAAGAAGATCTGACGGTATCTGAGGAATAAGCATCGGCTAACTCCGTGCCAGCAGCCGCGGTAAGACGGAG
GATGCAAGCGTTATCCGGAATGATTGGGCGTAAAGCGTTTGTAGGTGGTTTCTTAAGTCTCCTGTTAAAGATCAGGGCTT
AACCCTGAGC
>OTU_423
TGGGGAATTTTGCGCAATGGgggAAACCCTGACGCAGCAACGCCGCGTGGAGGATGAAGCCCCTTGGGGCGTAAACTCCT
TTCGACCAAGACGATAATGACGGTACTGGTGGAAGAAGCACCGGCTAACTCTGTGCCAGCAGCCGCGGTAATACAGAGGG
TGCGAGCGTTGTTCGGAATTATTGGGCGTAAAGGGTGCGTAGGCGGTGCCACAAGTCACCCGTGAAATCTCCGAGCTTAA
CTCGGAGCCT
>OTU_424
TGGGGAATCTTGCGCAATGGGCGAAAGCCTGACGCAGCGACGCCGCGTGGgggATGAAGCTTTTCGGAGTGTAAACCCCT
TTCGATCGGGACGAAACACCCGCAAGGGTTTGACGGTACCGGTAGAAGAAGCCCCGGCTAACTACGTGCCAGCAGCCGCG
GTAATACGTAGGgggCCAGCGTTGCTCGGAATAACTGGGCGTAAAGGGTCCGTAGGCGGTGCGGCAAGTTGGGAGTGAAA
TCTCTGGGCT
>OTU_425
TGAGGAATCTTGCGCAATGGACGAAAGTCTGACGCAGCGACGCCGCGTGGAGGATGAAGGTCTTAGGATTGTAAACTTCT
GTTAAGAGGGAAGAAAGGCGCAGATTTAATACATCTGCGATATGACGGTACCTTTAGAGAAAGCAACGGCTAACTACGTG
CCAGCAGCCGCGGTAAGACGTAGGTTGCGAACGTTATTCGGAGTGATTGGGCGTAAAGGGTGCGCAGGCGGTGCGTTAAG
TCAACTGTTA
>OTU_426
TCGAGAATTtttCACAATGGgggAAACCCTGATGGAGCGACGCCGCGTGGgggATGAATGGCTTCGGCCCGTAAACCCCT
GTCATTTGCGAACAAACTTCTCCACCCAACACGTGGAGAATTGATGGTAGCGGAAGAGGAAGGGACGGCTAACTCTGTGC
CAGCAGCCGCGGTAATACAGAGGTCCCAAGCGTTGTTCGGATTCACTGGGCGTAAAGGGTGCGTAGGTGGCCGGGTCAGT
CTGATGTGAA
>OTU_427
TAGGGAATTTTCCACAATGGgggCAACCCTGATGGAGCAATGCCGCGTGAGTGATGAAGGCCCTTGGGTTGTAAAGCTCT
GTTGTAAGGGAAGAACGATTGTAATAGGAAATGATTACAAAGTGACGGTACCTTACCAGAAAGCCACGGCTAACTACGTG
CCAGCAGCCGCGGTAATACGTAGGTGGCGAGCGTTATCCGGAATTATTGGGCGTAAAGAGTGCGCAGGCTGTTAAATAAG
TTTGAGGTCA
>OTU_428
TGGGGAATTTTGCGCAATGGgggAAACCCGTGACGCAGCAACGCCGCGTGGAGGATGAAGCCCTTTGGGGCGTAAACTCC
TTTCGACCAAGACGATAATGACGGTACTGGTGGAAGAAGCACCGGCTAACTCTGTGCCAGCAGCCGCGGTAATACAGAGG
GTGCAAGCGTTGTTCGGAATTATTGGGCGTAAAGGGCGTGTAGGCGGTGCGGTAAGTCACCTGTGAAATCTCCCGGCTTA
ACTGGGAACC
>OTU_429
TGAGGAATATTGCGCAATGGGCGAAAGCCTGACGCAGCGACGCCGCGTGGAGGATGACGGTCTTCGGATTGTAAACTCCT
GTTAAGTGGGAAGAAAACCCAATCTCTAACATAGATTGGATATGACGGTACCACTAGAGAAAGCACCGGCTAACTTCGTG
CCAGCAGCCGCGGTAATACGAGGGGTGCAAACGTTATTCGGAATGACTGGGCGTAAAGGGCGCGTAGGCGGCGGACACAG
TCAGGCGTGA
>OTU_430
TGGGGAATCTTGCACAATGGGCGAAAGCCTGATGCAGCAACGCCGCGTGAGGGACGAAGGCCTTAGGGTTGTAAAATCCT
TTCGGCGGGGAAGATAATGACGGTACCCGCAGAAGAAGCCCCGGCTAACTTCGTGCCAGCAGCCGCGGTAATACGAAGGg
ggCGAGCGTTGTTCGGAATCACTGGGCGTAAAGCGTGCGTAGGCGGCGATGAAAGTTAGAAGTGAAAGCCCAGGGCTCAA
CCTTGGAATT
>OTU_431
TGGGGAATATTGGACAATGGgggAAACCCTGATCCAGCAATGCCGCGTGAGTGAAGAAGGCCTTAGGGTTGTAAAGCTCT
TTCAGCAGGGAGGATGATGACGGTACCTGCAGAAGAAGCCCCGGCTAACTCCGTGCCAGCAGCCGCGGTAAGACGGAGGg
ggCTAGCGTTGTTCGGAATTACTGGGCGTAAAGGGCGCGTAGGCGGCTCTTCAAGTTAGGCGTGAAAGCCCTGGGCTTAA
CCTAGGAATA
>OTU_432
TTTCGAATCATTCACAATGGGCGAAAGCCTGATGGTGCGACGCCGCGTGGgggATGAAGGTCTTCGGATTGTAAACCCCT
GTCACCTGGGACTAAACTCCGGCGTAGAGCCGGACTGAATTAACCAGGAGAGGAAGCAGTGGCAAACTCTGTGCCAGCAG
CCGCGGTAATACAGAGACTGCAAGCGTTACTCGGATTCACTGGGCGTAAAGGGAGCGCAGGTGGGCTGGTgtgtCGGGCG
TGAAATCCCG
>OTU_433
TGGGGAATATTGCACAATGGACGCAAGTCTGATGCAGCCATGCCGCGTGAGTGATGAAGGCCTTAGGGTTGTAAAGCTCT
TTTGGCGGGGACGATAATGACGGTACCCGCAGAATAAGCCCCGGCTAACTTCGTGCCAGCAGCCGCGGTAATACGAAGGg
ggCAAGCATTGTTCGGAATTACTGGGCGTAAAGGGTGCGTAGGCGGATGAGATAGTCAGATGTGAAAGCCCAGGGCTCAA
CCCTGGAATT
>OTU_434
TGAGGAATTTTCCGCAATGGGCGAAAGCCTGACGGAGCGACGCCGCGTGTGGGATGAAGGCCTTCGGGTCGTAAACCACT
GTCGAAGGGGAAGATATTGACGGTACCCTTGGAGGAAGCCCCGGCTAACTACGTGCCAGCAGCCGCGGTAAGACGTAGGg
ggCGAGCGTTATTCGGAATCATTGGGCGTAAAGCGCTCGTAGGCGGTTTGGAAAGTCCGTGAAGAAAGACCTGGGCTCAA
CTCAGGGAAC
>OTU_435
TGGGGAATATTGGACAATGGgggAAACCCTGATCCAGCGACGCCGCGTgtgtgAAGAAGGCCTGCGGGTTGTAAAGCACT
TTTAGTGGGGATAAaaaGCTCAGGGCTAATAACCTTGGGTCTTGATCTAACCTACAGAAaaaGCACCGGCTAACTCTGTG
CCAGCAGCCGCGGTAATACAGAGGGTGCGAGCGTTAATCGGAATTACTGGGCGTAAAGCGTGCGTAGACGGTTTCGTAAG
TTGGGTGTGA
>OTU_436
TGGGGAATATTGGACAATGGgggCAACCCTGATCCAGCGATGCCGCGTGTGCGAAGAAGGCCTGCGGGTTGTAAAGCACT
TTAGTTGGGGAAGAAGGTTGTATGTTTAATAGACATATGAATTGACGTTACCCAAAGAATAAGCACCGGCTAACTCTGTG
CCAGCAGCCGCGGTAATACAGAGGGTGCAAGCGTTAATCGGAATTACTGGGCGTAAAGGGCGCGTAGGCGGTTATGTAAG
TTAGATGTGA
>OTU_437
GGgggAATCTTGCACAATGGAGGAAACTCTGATGCAGCGACGCCGCGTGAGCGATGAAGCCCCTCGGGGTGTAAAGCTCT
TTCGACGGGAAAGATTATGACGGTACCCGAAGAAGAAGCTGCGGCTAACTACGTGCCAGCAGCCGCGGTAATACGTAGGC
AGCGAGCGTTGTTCGGAATTACTGGGCGTAAAGAGTgtgtAGGTGGTGCTCTAAGTTTGGTGTGAAATCTCCCGGCTTAA
CTGGGAGGGT
>OTU_438
TGAGGAATCTTCCGCAATGGGCGAAAGCCTGACGGAGCAACGCCGCGTGTGGGATGAAGGCTCTAGGGTTGTAAACCACT
GTCGGAGGGGACGATCGTGACGGTACCCTTGGAGGAAGCCCCGGCTAACTACGTGCCAGCAGCCGCGGTAAGACGTAGGg
ggCAAGCGTTATTCGGATTCACTGGGTTTAAAGGGTgtgtAGGCGGGTATTTAAGTCAGTGGTGAAATCTCCAGGCTCAA
CCTGGAAACT
>OTU_439
TGAGGAATTTTCCGCAATGGGCGAAAGCCTGACGGAGCAATGCCGCGTGAAGGATGAAGGACTGTGGTTCGTAAACTTCT
TTTCTCAGAGAAGAACATAATGACGGTATCTGAGGAATAAGCTCCGGCTAACCCTGTGCCAGCAGCCGCGGTAATACAGG
gggAGCAAGCGTTATCCGGAATGATTGGGCGTAAAGCGTTTGTAGGTGGTGTATGAAGTCTACTGTTAAATACCAGGGCT
TAACCTTGGA
>OTU_440
TCAGGAATATTGCGCAATGGAGGAAACTCTGACGCAGCGACGCCGCGTGGGTGATGAAGGCCTTCGGGTCGTAAAGCCCT
GTCGGAGGGGAAGAAAAGCTTGCTGGCTAATATCCAGCAGGCATTTGACGGTACCCTCAAAGGAAGCACCGGCTAACTCC
GTGCCAGCAGCCGCGGTAAGACGGAGGGTGCAAGCGTTGTTCAGATTGACTGGGCGTAAAGGGCGTGTAGGCGGTCGGTC
AAGTCCGATG
>OTU_441
TGGGGAATTTTGGACAATGGgggAAACCCTGATCCAGCAACTCTGCGTGAGGGACGAAGCCTTTCGGGGCGTAAACCTCT
TTTATCTGGGACGAACGCCCGCAAGGGCCTGACGGTACCAGGTGAATAAGCCACGGCTAACTATGTGCCAGCAGCCGCGG
TAAGACATAGGTGGCGAGCGTTATTCGGAATTACTAGGCGTAAAGCGAGTGTAGGCGGGCGCTTAAGTCTGTTGTGAAAT
CTCCCGGCTT
>OTU_442
GCGCGAAACCTTCGCAATGCGCGAAAAGCGTGACGAGGTTAATCCGAGTGACTTCCGCTGAGGAGGTCTTTTGTCAGCTG
TAAATAGGCAGGCGAATAAGGGGAGGGCAAGCCTGGTGTCAGCCGCCGCGGTAATACCAGCTCCTCGAGTGGTCGGGGCG
ATTATTGGGCCTAAAGCATCCGTAGCCGGTTCCGTAGGTCCTCTGTTAAATCCAACCGCTTAACGGTTGACCTGCAGAGG
ATACCGCGGG
>OTU_443
TAGGGAATCTTCCGCAATGGACGAAAGTCTGACGGAGCAACGCCGCGTGAACGATGAAGGCTTTCGGGTCGTAAAGTTCT
GTTGTTAGGGAAGAACAAGTACCAGAGTAACTGCTGGTACCTTGACGGTACCTAACCAGAAAGCCACGGCTAACTACGTG
CCAGCAGCCGCGGTAATACGTAGGTGGCAAGCGTTATCCGGAATTATTGGGCGTAAAGCgcgcgcAGGTGGTTCCTTAAG
TCTGATGTGA
>OTU_444
TAAGGAATATTGGTCAATGGGCGGAAGCCTGAACCAGCCATGCCGCGTGCAGGAAGACGGCCCTACGGGTTGTAAACTGC
TTTTGTACCGGAATAAACCTTGATACGAGTATCGAGCTGAATGTACGGTAAGAATAAGGATCGGCTAACTCCGTGCCAGC
AGCCGCGGTAATACGGAGGATCCAAGCGTTATCCGGATTTATTGGGTTTAAAGGGTGCGTAGGCGGCCTATTAAGTCAGG
GGTGAAAGAC
>OTU_445
TGGGGAATATTGGACAATGGGCGAAAGCCTGATCCAGCCATGCCGCGTgtgtgAAGAAGGTCTTCGGATTGTAAAGCACT
TTAAGTTGGGAGGAAGGGCATTAACCTAATACGTTGGTGTCTTGACGTTACCGACAGAATAAGCACCGGCTAACTCTGTG
CCAGCAGCCGCGGTAATACAGAGGGTGCAAGCGTTAATCGGAATTACTGGGCGTAAAGCgcgcgTAGGTGGTTCGTTAAG
TTGAATGTGA
>OTU_446
TAAGGAATATTGGTCAATGGGCGGAAGCCTGAACCAGCCATGCCGCGTGCAGGAAGACGGCCCTACGGGTTGTAAACTGC
TTTTGTACCGGAATAAACCTCGTTATGTATAACGAGCTGAATGTACGGTAAGAATAAGGATCGGCTAACTCCGTGCCAGC
AGCCGCGGTAATACGGAGGATCCAAGCGTTATCCGGATTTATTGGGTTTAAAGGGTGCGTAGGTGGCCTGTTAAGTCAGG
GGTGAAAGAC
>OTU_447
TTAGGAATCTTGCGCAATGGGCGAAAGCCTGACGCAGCCATGCCGCGTGAATGATGAAGGTCTTAGGATTGTAAAATTCT
TTCAGTGGGGAAGATAATGACTGTACCCACAGAAGAAGCTCCGGCTAACTTCGTGCCAGCAGCCGCGGTAAGACGAAGGg
ggCTAGCGTTGTTCGGAATTACTGGGCGTAAAGCGAGTGTAGGTGGTTGTCATAGTCAGGTGTGAAAGCCTTGAGCTCAA
CTCAAGAAAT
>OTU_448
TGGGGAATATTGGACAATGGgggCAACCCTGATCCAGCAATGCCGCGTgtgtgAAGAAGGCCTTAGGGTTGTAAAGCACT
TTCAGTGGGGAGGAAGGTTGTAATGTTAATACCATTACAAATTGACGTTACCTACAGAAGAAGCACCGGCTAACTCTGTG
CCAGCAGCCGCGGTAATACAGAGGGTGCAAGCGTTAATCGGAATTACTGGGCGTAAAGCGTgtgtAGGTGGTTGAATAAG
TTAGATGTGA
>OTU_449
TAGGGAATCTTGCGCAATGCGCGAAAGCGTGACGCAGCAACGCCGCGTGGgggAAGAAGGCTTTCGGGTTGTAAACCCCT
TTCAGTTGGGACGAAGCTCCGTCGGTTAATAGCCGCCTGGAGTGACGGTACCTTCACAAGAAGCACCGGCTAACTACGTG
CCAGCAGCCGCGGTAATACGTAGGGTGCAAGCGTTGTCCGGAATCATTGGGCGTAAAGAGCGTGTAGGCGGCCTGATCAG
TCCGCTGTAA
>OTU_450
TTTCGAATCATTCACAATGGGCGAAAGCCTGATGGTGCGACGCCGCGTGAGGGATGAAGGTCTTCGGATTGTAAACCTCT
GTCACCGGGGAAGAAACGTTTCATTTTAATAGAATGAAACCTGACTTAACCCGGAGAGGAAGCAGTGGCTAACTCTGTGC
CAGCAGCCGCGGTAATACAGAGACTGCAAGCGTTATTCGGATTCACTGGGCGTAAAGGGTGCGCAGGCGGCCAAGTgtgt
CAGGTGTGAA
>OTU_451
TGGGGAATATTGGACAATGGGCGCAAGCCTGATCCAGCAATGCCGCGTgtgtgAAGAAGGCCTTAGGGTTGTAAAGCACT
TTCAGTAGGGAGGAAGGGGTGAATGTTAATAGTATTCATCATTGACGTTACCTACAGAAGAAGCACCGGCTAACTCTGTG
CCAGCAGCCGCGGTAATACAGAGGGTGCGAGCGTTAATCGGAATTACTGGGCGTAAAGCGTgtgtAGGTGGTTGGATAAG
TTAGATGTGA
>OTU_452
TGGGGAATATTGGACAATGGgggAAACCCTGATCCAGCCATGCCGCGTGAGTGATGAAGGCCTTAGGGTTGTAAAGCTCT
TTTAGCAGGGAAGATGATGACGGTACCTGCAGAATAAGCACCGGCTAACTTCGTGCCAGCAGCCGCGGTAATACGAAGGG
TGCTAGCGTTGTTCGGAATCACTGGGCGTAAAGCGTGCGTAGGCGGCTTAACAAGTCAGGGGTGAAATGCCAAGGCTTAA
CCTTGGAACT
>OTU_453
TGGGGAAGTCTTGCGCAATGGGCGAAAGACCTGACGCAGCAACGCCGCGTGGAGGACGAAGGCTTTCTGAGTTGTAAACT
CCTTTCAGCAGGGACGATAGTGACGGTACCTGCAGAAGAAGCACCGGCCAACTACGTGCCAGCAGCCGCGGTGATACGTA
GGGTGCAAGCGTTATCCGGATTTATTGGGCGTAAAGAGCTCGTAGGCGGTTTGATAAGTCGGGTGTGAAACCTCCAGGCT
CAACCTGGAG
>OTU_454
TGAGGAATTTTCCGCAATGGGCGAAAGCCTGACGGAGCAATGCCGCGTGGAGGATGAAGGCCCGTGGGTCGTAAACTCCT
TTTCTCAGAGAAGAAGTTCTGACGGTATCTGAGGAATAAGCATCGGCAAACTCTGTGCCAGCAGCCGCGGTAATACAGAG
GATGCAAGCGTTATCCGGAATGATTGGGCGTAAAGCGTCTGTAGGTGGCTTATTAAGTCTTCTGTTAAAGCTCAGGGCTT
AACCCTGTTT
>OTU_455
TGAGGAATTTTCCGCAATGGGCGAAAGCCTGACGGAGCGACGCCGCGTGTGGGAAGAAGGCCTTCGGGTCGTAAACCACT
GTCGAAGGGGACGATAATGACGGTACCCTTGGAGGAAGCCCCGGCTAACTACGTGCCAGCAGCCGCGGTAAGACGTAGGg
ggCGAGCGTTATTCGGAATTATTGGGCGTAAAGCGCTCGTAGGCGGGATCGATAGTCCGTGAAGAAAGACCTGGGCTCAA
CTCAGGGAAC
>OTU_456
TGGGGAATATTGGACAATGGGCGCAAGCCTGATCCAGCAATGCCGCGTgtgtgAAGAAGGCCTGCGGGTCGTAAAGCACT
TTCAGTGGGGAGAAAGAGGCTCAAGCTAATAACTTGGGCGGATGATGTTACCCACAGAAGAAGCACCGGCTAACTCTGTG
CCAGCAGCCGCGGTAATACAGAGGGTGCAAGCGTTAATCGGAATTATTGGGCGTAAAGGGTGCGTAGGTGGTTAGATAAG
TGAAGTGTGA
>OTU_457
GGAGGAATTTTCCGCAATGGGCGAAGGCCTGACGGAGTAATGCCGCGTGGAGGATGACAGCCCATGGGTCGTAAACTCCT
TTTCTTAGAGAAGAAATTTTGACGGTATCTGAGGAATAAGCATCGGCTAACTCCGTGCCAGCAGCCGCGGTAATACGGAG
GATGCAAGCGTTGTCCGGAATCATTGGGCGTAAAGGGTCCTGAGGTGGTTTGCTCAGTCTAGTGTGAAAGTTCAGGGCTT
ACCCTTGAAA
>OTU_458
TGGGGAATTTTGCGCAATGGgggAAACCCTGACGCAGCAACGCCGCGTGGAGGATGAAGGCCCTTGGGTCGTAAACTCCT
TTCGACCGGGACGATAATGACGGTACCGGTGGAAGAAGCACCGGCTAACTCTGTGCCAGCAGCCGCGGTAATACAGAGGG
TGCGAGCGTTGTTCGGAATTATTGGGCGTAAAGGGCGCGTAGGCTGTGCGGTAAGTCACCTGTGAAAACTCCAGGCTTAA
CTTGGAGCCT
>OTU_459
TGGGGAATCTTGCACAATGGgggAAACCCTGATGCAGCGACGCCGCGTGAGCGATGAAGCCCTTCGGGGTGTAAAGCTCT
TTCGGCAGGAACGATAATGACGGTACCTGAAGAAGAAGCTGCGGCTAACTACGTGCCAGCAGCCGCGGTAATACGTAGGC
AGCAAGCGTTGTTCGGAGTTACTGGGCGTAAAGAGTGCGTAGGCGGTCTTCCAAGTTTGGTGTGAAATCTCCCGGCTTAA
CCGGGAGGGT
>OTU_460
TTTCGAATCATTCACAATGGGCGAAAGCCTGATGGTGCAACGCCGCGTGGgggACGAAGGTCTTCGGATTGTAAACCCCT
GTCATTGAGGAACAAAACCCGGACTCATACTCCGGCTTGAGTTAACTCAAAGAGGAAGTAGTGGCAAACTCCGTGCCAGC
AGCCGCGGTAATACGGAGACTACGAGCGTTACTCGGATTCACTGGGCGTAAAGGGTGCGCAGGCGGCCGAATGTGTTGGG
TGTGAAATCC
>OTU_461
TGGGGAATTTTGGACAATGGgggCAACCCTGATCCAGCAACGCCGCGTGAATGAAGAAGGCCTTAGGGTTGTAAAGTTCT
TTTATCCGGgggCAAAGCGCGTGGAGTAATATACTGCGTGAATGAGAGTACCGGAAGAATAAGCACCGGCTAACTACGTG
CCAGCAGCCGCGGTAATACGTAGGGTGCGAGCGTTAATCGGAATTACTGGGCGTAAAGGGTGCGCAGGCGGATATACAAG
TTAGGTGTGA
>OTU_462
TCGAGAATTtttCTCAATGGGCGAAAGCCTGAAGGAGCGACGCCGCGTGGgggATGAATGGCTTCGGCCTGTAAACCCCT
GTCATTTGCGAACAAATTGTTTCACCCAACACGTGGAACATTGATTGTAGCGGAAGAGGAAGGGACGGCTAACTCTGTGC
CAGCAGCCGCGGTAATACAGAGGTCCCAAGCGTTGTTCGGATTCACTGGGCGTAAAGGGTGCGTAGGCGGTCGGGTAAGT
CTGACGTGAA
>OTU_463
TGGGGAATATTGGACAATGGgggCAACCCTGATCCAGCGACGCCGCGTgtgtgAAGAAGGCCTGCGGGTTGTAAAGCACT
TTTAGTGGGGATGAAAAGCCTAGAGCTAATACCTCTGGGTCTTGACCTAACTCACAGAAaaaGACACCGGCTAACTCTGT
GCCAGCAGCCGCGGTAATACAGAGGGTGCGAGCGTTAATCGGAATTACTGGGCGTAAAGCGTGCGTAGACGGTTTCGTAA
GTCGGATGTG
>OTU_464
TCGAGAATTtttCTCAATGGGCGAAAGCCTGAAGGAGCGACGCCGCGTGGgggATGAATGGCTTCGGCCCGTAAACCCCT
GTCATTTGCGAACAAATTATTTTACCTAACACGTAAAGTATTGATTGTAGCGGAAGAGGAAGGGACGGCTAACTCTGTGC
CAGCAGCCGCGGTAATACAGAGGTCCCAAGCGTTGTTCGGATTCACTGGGCGTAAAGGGTGCGTAGGCGGTAGGGTAAGT
CTGTTGTGAA
>OTU_465
TGGGGAATATTGGACAATGGgggCAACCCTGATCCAGCAATGCCGCGTGAGTGATGAAGGCCTTAGGGTCGTAAAGCTCT
TTTACCCGGGATGATAATGACAGTACCGGGAGAATAAGCCCCGGCTAACTCCGTGCCAGCAGCCGCGGTAATACGGAGGg
ggCTAGCGTTGTTCGGAATTACTGGGTGTAAAGCGCACGTAGGCGGTTACTCAAGTCAGAGGTGAAAGCCCGGGGCTCAA
CCCCGGAACT
