# Supplementary material for: Bacterial and Fungal Communities in a Degraded Ombrotrophic Peatland Undergoing Natural and Managed Re-Vegetation
Source: PLoS One. 2015 May 13;10(5):e0124726. doi: 10.1371/journal.pone.0124726 (PMC4430338; doi:10.1371/journal.pone.0124726)
Supplement: S1 Protocol — UPARSE clusters, dereplicated DNA sequences, full taxonomic assignments, OTU abundance tables and sample data are provided. Outputs from the analyses are also provided, including statistical tables and the number of sequences for each sample. (ZIP) [file pone.0124726.s001.zip › S1_Protocol/data/hb_uparse/taxonomy/otus_tax_assignments.txt]

OTU_39	k__Bacteria; p__Verrucomicrobia; c__Opitutae; o__Opitutales; f__Opitutaceae; g__Opitutus; s__	7e-123	350772
OTU_8	k__Bacteria; p__Acidobacteria; c__Solibacteres; o__Solibacterales; f__Solibacteraceae; g__Candidatus Solibacter; s__	1e-139	541300
OTU_9	k__Bacteria; p__Acidobacteria; c__Acidobacteria-2; o__; f__; g__; s__	2e-126	114373
OTU_2	k__Bacteria; p__Acidobacteria; c__Acidobacteria; o__Acidobacteriales; f__Koribacteraceae; g__; s__	1e-139	114255
OTU_3	k__Bacteria; p__Proteobacteria; c__Alphaproteobacteria; o__Rhizobiales; f__Beijerinckiaceae; g__; s__	8e-135	4762
OTU_1	k__Bacteria; p__Proteobacteria; c__Alphaproteobacteria; o__Rhizobiales; f__Hyphomicrobiaceae; g__; s__	1e-139	319907
OTU_6	k__Bacteria; p__Acidobacteria; c__Acidobacteria; o__Acidobacteriales; f__Koribacteraceae; g__; s__	1e-127	531025
OTU_7	k__Bacteria; p__AD3; c__JG37-AG-4; o__; f__; g__; s__	3e-125	1111648
OTU_4	k__Bacteria; p__Acidobacteria; c__Acidobacteria; o__Acidobacteriales; f__Koribacteraceae; g__; s__	8e-135	278816
OTU_5	k__Bacteria; p__Proteobacteria; c__Alphaproteobacteria; o__; f__; g__; s__	1e-139	216805
OTU_21	k__Bacteria; p__Proteobacteria; c__Alphaproteobacteria; o__Rhodospirillales; f__Rhodospirillaceae; g__; s__	5e-130	160882
OTU_20	k__Bacteria; p__Proteobacteria; c__Alphaproteobacteria; o__Rhodospirillales; f__Rhodospirillaceae; g__; s__	3e-125	804114
OTU_23	k__Bacteria; p__Actinobacteria; c__Acidimicrobiia; o__Acidimicrobiales; f__; g__; s__	1e-133	1140775
OTU_22	k__Bacteria; p__Proteobacteria; c__Gammaproteobacteria; o__Xanthomonadales; f__Sinobacteraceae; g__; s__	5e-133	20938
OTU_25	k__Bacteria; p__Acidobacteria; c__Acidobacteria-2; o__; f__; g__; s__	1e-127	511513
OTU_42	k__Bacteria; p__Proteobacteria; c__Gammaproteobacteria; o__Xanthomonadales; f__; g__; s__	1e-139	236998
OTU_27	k__Bacteria; p__Proteobacteria; c__Alphaproteobacteria; o__Rhodospirillales; f__Rhodospirillaceae; g__; s__	7e-129	550588
OTU_26	k__Bacteria; p__Proteobacteria; c__Alphaproteobacteria; o__Caulobacterales; f__Caulobacteraceae; g__; s__	2e-126	765388
OTU_29	k__Bacteria; p__Acidobacteria; c__Acidobacteria; o__Acidobacteriales; f__Koribacteraceae; g__Candidatus Koribacter; s__	1e-139	590862
OTU_28	k__Bacteria; p__Acidobacteria; c__Acidobacteria-2; o__; f__; g__; s__	1e-139	560615
OTU_40	k__Bacteria; p__Acidobacteria; c__Acidobacteria-2; o__; f__; g__; s__	1e-127	209803
OTU_41	k__Bacteria; p__Acidobacteria; c__Solibacteres; o__Solibacterales; f__Solibacteraceae; g__Candidatus Solibacter; s__	5e-130	1978301
OTU_47	k__Bacteria; p__Acidobacteria; c__Acidobacteria; o__Acidobacteriales; f__Koribacteraceae; g__; s__	8e-135	211037
OTU_46	k__Bacteria; p__Proteobacteria; c__Gammaproteobacteria; o__Xanthomonadales; f__Sinobacteraceae; g__; s__	2e-120	564301
OTU_45	k__Bacteria; p__Cyanobacteria; c__Chloroplast; o__Chlorophyta; f__Trebouxiophyceae; g__; s__	3e-122	224604
OTU_44	k__Bacteria; p__Proteobacteria; c__Alphaproteobacteria; o__Rhodospirillales; f__Acetobacteraceae; g__; s__	2e-132	4026011
OTU_36	k__Bacteria; p__Proteobacteria; c__Alphaproteobacteria; o__Rhodospirillales; f__Rhodospirillaceae; g__; s__	8e-132	549969
OTU_24	k__Bacteria; p__Proteobacteria; c__Alphaproteobacteria; o__Rhizobiales; f__Hyphomicrobiaceae; g__Rhodoplanes; s__	3e-137	840899
OTU_32	k__Bacteria; p__Acidobacteria; c__Solibacteres; o__Solibacterales; f__Solibacteraceae; g__Candidatus Solibacter; s__	3e-137	546824
OTU_33	k__Bacteria; p__Proteobacteria; c__Alphaproteobacteria; o__Caulobacterales; f__Caulobacteraceae; g__; s__	3e-137	624830
OTU_30	k__Bacteria; p__Proteobacteria; c__Alphaproteobacteria; o__Rhodospirillales; f__Acetobacteraceae; g__; s__	3e-137	760846
OTU_31	k__Bacteria; p__Proteobacteria; c__Alphaproteobacteria; o__Rhodospirillales; f__Rhodospirillaceae; g__; s__	5e-130	112795
OTU_18	k__Bacteria; p__Proteobacteria; c__Gammaproteobacteria; o__Xanthomonadales; f__Sinobacteraceae; g__; s__	3e-128	3284221
OTU_37	k__Bacteria; p__Bacteroidetes; c__Sphingobacteriia; o__Sphingobacteriales; f__Chitinophagaceae; g__; s__	8e-135	208800
OTU_34	k__Bacteria; p__Proteobacteria; c__Alphaproteobacteria; o__Rhodospirillales; f__Acetobacteraceae; g__; s__	2e-135	158130
OTU_35	k__Bacteria; p__Actinobacteria; c__Acidimicrobiia; o__Acidimicrobiales; f__; g__; s__	8e-135	11396
OTU_14	k__Bacteria; p__Proteobacteria; c__Gammaproteobacteria; o__Xanthomonadales; f__Sinobacteraceae; g__; s__	8e-135	277971
OTU_15	k__Bacteria; p__Cyanobacteria; c__Chloroplast; o__Streptophyta; f__; g__; s__	8e-135	202649
OTU_16	k__Bacteria; p__Proteobacteria; c__Alphaproteobacteria; o__Rhizobiales; f__Methylocystaceae; g__; s__	8e-135	668766
OTU_17	k__Bacteria; p__Actinobacteria; c__Acidimicrobiia; o__Acidimicrobiales; f__; g__; s__	3e-137	4203120
OTU_10	k__Bacteria; p__Actinobacteria; c__Acidimicrobiia; o__Acidimicrobiales; f__; g__; s__	4e-127	217430
OTU_11	k__Bacteria; p__Actinobacteria; c__Acidimicrobiia; o__Acidimicrobiales; f__; g__; s__	8e-132	156655
OTU_12	k__Bacteria; p__Proteobacteria; c__Alphaproteobacteria; o__Rhodospirillales; f__Acetobacteraceae; g__; s__	3e-137	514000
OTU_13	k__Bacteria; p__Proteobacteria; c__Alphaproteobacteria; o__Rhodospirillales; f__Rhodospirillaceae; g__; s__	2e-120	105849
OTU_43	k__Bacteria; p__Acidobacteria; c__Solibacteres; o__Solibacterales; f__Solibacteraceae; g__Candidatus Solibacter; s__	3e-137	769731
OTU_19	k__Bacteria; p__Proteobacteria; c__Alphaproteobacteria; o__Rhizobiales; f__Methylocystaceae; g__; s__	1e-127	155413
OTU_38	k__Bacteria; p__Acidobacteria; c__Acidobacteria-2; o__; f__; g__; s__	8e-135	78648
OTU_94	k__Bacteria; p__Proteobacteria; c__Alphaproteobacteria; o__Rhizobiales; f__Methylocystaceae; g__; s__	8e-135	108023
OTU_73	k__Bacteria; p__Cyanobacteria; c__Chloroplast; o__Streptophyta; f__; g__; s__	1e-133	3359884
OTU_49	k__Bacteria; p__Proteobacteria; c__Alphaproteobacteria; o__Rhodospirillales; f__Rhodospirillaceae; g__; s__	8e-135	564337
OTU_48	k__Bacteria; p__Acidobacteria; c__Solibacteres; o__Solibacterales; f__Solibacteraceae; g__Candidatus Solibacter; s__	1e-139	1134404
OTU_83	k__Bacteria; p__Acidobacteria; c__Solibacteres; o__Solibacterales; f__Solibacteraceae; g__Candidatus Solibacter; s__	1e-139	278495
OTU_82	k__Bacteria; p__Bacteroidetes; c__Sphingobacteriia; o__Sphingobacteriales; f__; g__; s__	3e-137	929281
OTU_81	k__Bacteria; p__TM6; c__SJA-4; o__; f__; g__; s__	2e-132	155925
OTU_80	k__Bacteria; p__Actinobacteria; c__Acidimicrobiia; o__Acidimicrobiales; f__; g__; s__	3e-137	161665
OTU_87	k__Bacteria; p__Acidobacteria; c__Solibacteres; o__Solibacterales; f__Solibacteraceae; g__Candidatus Solibacter; s__	1e-139	343928
OTU_68	k__Bacteria; p__Proteobacteria; c__Alphaproteobacteria; o__Rhodospirillales; f__Rhodospirillaceae; g__; s__	8e-104	163003
OTU_85	k__Bacteria; p__Acidobacteria; c__Acidobacteria; o__Acidobacteriales; f__Koribacteraceae; g__; s__	1e-139	216553
OTU_84	k__Bacteria; p__Proteobacteria; c__Alphaproteobacteria; o__Ellin329; f__; g__; s__	3e-131	1109749
OTU_65	k__Bacteria; p__Proteobacteria; c__Alphaproteobacteria; o__Rhodospirillales; f__Acetobacteraceae; g__; s__	3e-131	537239
OTU_64	k__Bacteria; p__Proteobacteria; c__Alphaproteobacteria; o__Rhodospirillales; f__Rhodospirillaceae; g__; s__	7e-129	587745
OTU_89	k__Bacteria; p__Proteobacteria; c__Gammaproteobacteria; o__Xanthomonadales; f__Sinobacteraceae; g__; s__	1e-127	150982
OTU_66	k__Bacteria; p__Proteobacteria; c__Alphaproteobacteria; o__Rhodospirillales; f__Acetobacteraceae; g__; s__	1e-139	222665
OTU_61	k__Bacteria; p__Proteobacteria; c__Alphaproteobacteria; o__Caulobacterales; f__Caulobacteraceae; g__; s__	1e-139	231965
OTU_60	k__Bacteria; p__Actinobacteria; c__Acidimicrobiia; o__Acidimicrobiales; f__; g__; s__	7e-123	234329
OTU_63	k__Bacteria; p__Acidobacteria; c__Solibacteres; o__Solibacterales; f__Solibacteraceae; g__Candidatus Solibacter; s__	2e-132	213933
OTU_86	k__Bacteria; p__Proteobacteria; c__Alphaproteobacteria; o__Rhodospirillales; f__Rhodospirillaceae; g__; s__	7e-126	154486
OTU_74	k__Bacteria; p__Bacteroidetes; c__Sphingobacteriia; o__Sphingobacteriales; f__Chitinophagaceae; g__; s__	2e-113	700635
OTU_92	k__Bacteria; p__TM7; c__SC3; o__; f__; g__; s__	3e-137	156900
OTU_70	k__Bacteria; p__Proteobacteria; c__Alphaproteobacteria; o__Rhodospirillales; f__Acetobacteraceae; g__; s__	2e-132	712222
OTU_93	k__Bacteria; p__Bacteroidetes; c__Sphingobacteriia; o__Sphingobacteriales; f__Chitinophagaceae; g__; s__	1e-127	558805
OTU_76	k__Bacteria; p__Bacteroidetes; c__Sphingobacteriia; o__Sphingobacteriales; f__Chitinophagaceae; g__; s__	7e-126	2718808
OTU_77	k__Bacteria; p__Cyanobacteria; c__Chloroplast; o__Chlorophyta; f__Trebouxiophyceae; g__; s__	1e-139	791732
OTU_67	k__Bacteria; p__Acidobacteria; c__Acidobacteria-2; o__; f__; g__; s__	3e-137	156635
OTU_62	k__Bacteria; p__Acidobacteria; c__Solibacteres; o__Solibacterales; f__Solibacteraceae; g__Candidatus Solibacter; s__	3e-125	3616126
OTU_88	k__Bacteria; p__Proteobacteria; c__Alphaproteobacteria; o__Rhodospirillales; f__Acetobacteraceae; g__Acidisoma; s__	8e-135	222512
OTU_71	k__Bacteria; p__Acidobacteria; c__Solibacteres; o__Solibacterales; f__Solibacteraceae; g__Candidatus Solibacter; s__	1e-127	574911
OTU_72	k__Bacteria; p__Proteobacteria; c__Alphaproteobacteria; o__Rhodospirillales; f__Acetobacteraceae; g__; s__	8e-135	151048
OTU_69	k__Bacteria; p__Acidobacteria; c__Acidobacteria; o__Acidobacteriales; f__Koribacteraceae; g__Candidatus Koribacter; s__	3e-137	152830
OTU_75	k__Bacteria; p__Proteobacteria; c__Alphaproteobacteria; o__Caulobacterales; f__Caulobacteraceae; g__; s__	4e-127	801096
OTU_58	k__Bacteria; p__Proteobacteria; c__Alphaproteobacteria; o__Rhodospirillales; f__Acetobacteraceae; g__; s__	7e-126	1138847
OTU_59	k__Bacteria; p__Proteobacteria; c__Alphaproteobacteria; o__Rhodospirillales; f__Rhodospirillaceae; g__; s__	3e-128	255508
OTU_90	k__Bacteria; p__Actinobacteria; c__Acidimicrobiia; o__Acidimicrobiales; f__; g__; s__	7e-129	1639771
OTU_91	k__Bacteria; p__TM6; c__SJA-4; o__; f__; g__; s__	2e-113	226009
OTU_78	k__Bacteria; p__Acidobacteria; c__Solibacteres; o__Solibacterales; f__Solibacteraceae; g__Candidatus Solibacter; s__	8e-135	160412
OTU_79	k__Bacteria; p__Cyanobacteria; c__Chloroplast; o__Chlorophyta; f__; g__; s__	8e-135	2030964
OTU_50	k__Bacteria; p__Verrucomicrobia; c__Opitutae; o__Opitutales; f__Opitutaceae; g__Opitutus; s__	2e-132	1559
OTU_51	k__Bacteria; p__Actinobacteria; c__Acidimicrobiia; o__Acidimicrobiales; f__; g__; s__	2e-132	156584
OTU_52	k__Bacteria; p__Proteobacteria; c__Alphaproteobacteria; o__Rhodospirillales; f__Acetobacteraceae; g__; s__	1e-130	904568
OTU_53	k__Bacteria; p__Cyanobacteria; c__Chloroplast; o__Streptophyta; f__; g__; s__	1e-139	137784
OTU_54	k__Bacteria; p__Proteobacteria; c__Deltaproteobacteria; o__Myxococcales; f__Myxococcaceae; g__; s__	3e-100	235884
OTU_55	k__Bacteria; p__Proteobacteria; c__Alphaproteobacteria; o__Rhodospirillales; f__Acetobacteraceae; g__; s__	8e-138	109654
OTU_56	k__Bacteria; p__Proteobacteria; c__Alphaproteobacteria; o__Rhizobiales; f__; g__; s__	3e-134	137669
OTU_57	k__Bacteria; p__Actinobacteria; c__Thermoleophilia; o__Solirubrobacterales; f__; g__; s__	1e-127	151709
OTU_109	k__Bacteria; p__Proteobacteria; c__Alphaproteobacteria; o__Rhizobiales; f__Phyllobacteriaceae; g__Mesorhizobium; s__	3e-137	545515
OTU_108	k__Bacteria; p__Proteobacteria; c__Alphaproteobacteria; o__Rhodospirillales; f__Rhodospirillaceae; g__; s__	3e-131	551249
OTU_129	k__Bacteria; p__Bacteroidetes; c__Sphingobacteriia; o__Sphingobacteriales; f__Chitinophagaceae; g__; s__	8e-135	1081231
OTU_128	k__Bacteria; p__Proteobacteria; c__Alphaproteobacteria; o__Rhizobiales; f__Xanthobacteraceae; g__Labrys; s__	2e-132	105233
OTU_101	k__Bacteria; p__Actinobacteria; c__Thermoleophilia; o__Solirubrobacterales; f__; g__; s__	1e-127	151709
OTU_126	k__Bacteria; p__Bacteroidetes; c__Sphingobacteriia; o__Sphingobacteriales; f__; g__; s__	3e-54	549972
OTU_103	k__Bacteria; p__Elusimicrobia; c__Elusimicrobia; o__Elusimicrobiales; f__; g__; s__	3e-125	241732
OTU_102	k__Bacteria; p__Bacteroidetes; c__Sphingobacteriia; o__Sphingobacteriales; f__; g__; s__	7e-126	225059
OTU_105	k__Bacteria; p__Proteobacteria; c__Alphaproteobacteria; o__Sphingomonadales; f__Sphingomonadaceae; g__; s__	8e-135	3880686
OTU_104	k__Bacteria; p__Proteobacteria; c__Alphaproteobacteria; o__Rhodospirillales; f__Rhodospirillaceae; g__; s__	4e-121	581496
OTU_107	k__Bacteria; p__Acidobacteria; c__Acidobacteria-2; o__; f__; g__; s__	5e-130	772383
OTU_106	k__Bacteria; p__Acidobacteria; c__Acidobacteria-2; o__; f__; g__; s__	3e-137	279297
OTU_116	k__Bacteria; p__Bacteroidetes; c__Sphingobacteriia; o__Sphingobacteriales; f__; g__; s__	2e-116	1597279
OTU_117	k__Bacteria; p__Chlorobi; c__SJA-28; o__; f__; g__; s__	3e-137	537635
OTU_114	k__Bacteria; p__Bacteroidetes; c__Sphingobacteriia; o__Sphingobacteriales; f__Flammeovirgaceae; g__A4; s__	4e-121	1019914
OTU_115	k__Bacteria; p__Acidobacteria; c__Acidobacteria-2; o__; f__; g__; s__	3e-137	203969
OTU_112	k__Bacteria; p__Bacteroidetes; c__Sphingobacteriia; o__Sphingobacteriales; f__Sphingobacteriaceae; g__; s__	4e-118	794901
OTU_113	k__Bacteria; p__Acidobacteria; c__Solibacteres; o__Solibacterales; f__Solibacteraceae; g__Candidatus Solibacter; s__	5e-130	541524
OTU_110	k__Bacteria; p__Actinobacteria; c__Acidimicrobiia; o__Acidimicrobiales; f__; g__; s__	5e-130	2625114
OTU_100	k__Bacteria; p__Proteobacteria; c__Deltaproteobacteria; o__Syntrophobacterales; f__Syntrophobacteraceae; g__; s__	4e-124	252578
OTU_125	k__Bacteria; p__FCPU426; c__; o__; f__; g__; s__	8e-104	591575
OTU_118	k__Bacteria; p__TM6; c__SBRH58; o__; f__; g__; s__	6e-111	553734
OTU_119	k__Bacteria; p__Chlorobi; c__SJA-28; o__; f__; g__; s__	2e-120	537635
OTU_124	k__Bacteria; p__Bacteroidetes; c__Sphingobacteriia; o__Sphingobacteriales; f__Chitinophagaceae; g__; s__	1e-127	1110791
OTU_138	k__Bacteria; p__Proteobacteria; c__Alphaproteobacteria; o__Caulobacterales; f__Caulobacteraceae; g__Asticcacaulis; s__biprosthecium	8e-135	93202
OTU_139	k__Bacteria; p__WPS-2; c__; o__; f__; g__; s__	4e-124	112742
OTU_134	k__Bacteria; p__Proteobacteria; c__Alphaproteobacteria; o__Caulobacterales; f__Caulobacteraceae; g__; s__	3e-125	765388
OTU_135	k__Bacteria; p__Proteobacteria; c__Gammaproteobacteria; o__Legionellales; f__; g__; s__	6e-111	279180
OTU_136	k__Bacteria; p__Proteobacteria; c__Deltaproteobacteria; o__Myxococcales; f__; g__; s__	5e-130	552338
OTU_111	k__Bacteria; p__Actinobacteria; c__Thermoleophilia; o__Gaiellales; f__Gaiellaceae; g__; s__	2e-120	210666
OTU_130	k__Bacteria; p__Proteobacteria; c__Gammaproteobacteria; o__Legionellales; f__Coxiellaceae; g__; s__	2e-120	282458
OTU_131	k__Bacteria; p__Bacteroidetes; c__Sphingobacteriia; o__Sphingobacteriales; f__Chitinophagaceae; g__; s__	7e-126	219038
OTU_132	k__Bacteria; p__Proteobacteria; c__Alphaproteobacteria; o__Rhodospirillales; f__Rhodospirillaceae; g__; s__	1e-130	585228
OTU_122	k__Bacteria; p__Actinobacteria; c__Thermoleophilia; o__Solirubrobacterales; f__; g__; s__	2e-113	621183
OTU_137	k__Bacteria; p__Proteobacteria; c__Alphaproteobacteria; o__Rhodospirillales; f__Acetobacteraceae; g__; s__	3e-137	625648
OTU_121	k__Bacteria; p__Tenericutes; c__Mollicutes; o__Anaeroplasmatales; f__Anaeroplasmataceae; g__Asteroleplasma; s__	4e-118	920044
OTU_120	k__Bacteria; p__Proteobacteria; c__Deltaproteobacteria; o__Syntrophobacterales; f__Syntrophobacteraceae; g__; s__	2e-132	824674
OTU_127	k__Bacteria; p__Acidobacteria; c__Acidobacteria; o__Acidobacteriales; f__Koribacteraceae; g__; s__	2e-129	1109380
OTU_141	k__Bacteria; p__Proteobacteria; c__Gammaproteobacteria; o__Xanthomonadales; f__; g__; s__	7e-92	157634
OTU_133	k__Bacteria; p__Proteobacteria; c__Alphaproteobacteria; o__Ellin329; f__; g__; s__	2e-132	561842
OTU_140	k__Bacteria; p__Actinobacteria; c__Acidimicrobiia; o__Acidimicrobiales; f__; g__; s__	1e-127	230330
OTU_95	k__Bacteria; p__Proteobacteria; c__Deltaproteobacteria; o__Desulfuromonadales; f__Geobacteraceae; g__Geobacter; s__	6e-111	1102952
OTU_96	k__Bacteria; p__Proteobacteria; c__Alphaproteobacteria; o__Rhodospirillales; f__Acetobacteraceae; g__Roseomonas; s__	3e-125	194558
OTU_97	k__Bacteria; p__Proteobacteria; c__Gammaproteobacteria; o__Legionellales; f__Coxiellaceae; g__; s__	1e-108	1137597
OTU_98	k__Bacteria; p__Cyanobacteria; c__Chloroplast; o__Chlorophyta; f__; g__; s__	7e-123	226815
OTU_99	k__Bacteria; p__Acidobacteria; c__Acidobacteria-2; o__; f__; g__; s__	8e-135	113118
OTU_123	k__Bacteria; p__Proteobacteria; c__Alphaproteobacteria; o__Rhodospirillales; f__Rhodospirillaceae; g__Telmatospirillum; s__	2e-132	514437
OTU_181	k__Bacteria; p__Bacteroidetes; c__Sphingobacteriia; o__Sphingobacteriales; f__Sphingobacteriaceae; g__; s__	8e-135	204906
OTU_180	k__Bacteria; p__Bacteroidetes; c__Sphingobacteriia; o__Sphingobacteriales; f__Chitinophagaceae; g__; s__	2e-135	566080
OTU_183	k__Bacteria; p__Proteobacteria; c__Gammaproteobacteria; o__Xanthomonadales; f__Sinobacteraceae; g__; s__	8e-135	27669
OTU_182	k__Bacteria; p__Bacteroidetes; c__Sphingobacteriia; o__Sphingobacteriales; f__Flammeovirgaceae; g__A4; s__	5e-130	1105914
OTU_185	k__Bacteria; p__Verrucomicrobia; c__Opitutae; o__Opitutales; f__Opitutaceae; g__Opitutus; s__	1e-118	639323
OTU_184	k__Bacteria; p__Actinobacteria; c__Acidimicrobiia; o__Acidimicrobiales; f__; g__; s__	3e-119	1068149
OTU_187	k__Bacteria; p__Bacteroidetes; c__Sphingobacteriia; o__Sphingobacteriales; f__; g__; s__	2e-110	257410
OTU_186	k__Bacteria; p__Proteobacteria; c__Alphaproteobacteria; o__Rhizobiales; f__Xanthobacteraceae; g__; s__	3e-106	559544
OTU_188	k__Bacteria; p__Acidobacteria; c__Solibacteres; o__Solibacterales; f__Solibacteraceae; g__Candidatus Solibacter; s__	3e-137	101450
OTU_166	k__Bacteria; p__Spirochaetes; c__Spirochaetes; o__Spirochaetales; f__Spirochaetaceae; g__Spirochaeta; s__aurantia	2e-113	141219
OTU_144	k__Bacteria; p__Proteobacteria; c__Deltaproteobacteria; o__Myxococcales; f__Myxococcaceae; g__; s__	5e-93	913264
OTU_172	k__Bacteria; p__Proteobacteria; c__Gammaproteobacteria; o__Xanthomonadales; f__Xanthomonadaceae; g__; s__	3e-137	816868
OTU_170	k__Bacteria; p__Acidobacteria; c__Solibacteres; o__Solibacterales; f__Solibacteraceae; g__Candidatus Solibacter; s__	1e-127	545650
OTU_171	k__Bacteria; p__Proteobacteria; c__Alphaproteobacteria; o__Rickettsiales; f__; g__; s__	3e-125	78776
OTU_158	k__Bacteria; p__Actinobacteria; c__Actinobacteria; o__Actinomycetales; f__; g__; s__	1e-139	799069
OTU_159	k__Bacteria; p__Proteobacteria; c__Alphaproteobacteria; o__Rhizobiales; f__Beijerinckiaceae; g__; s__	8e-135	225511
OTU_174	k__Bacteria; p__Actinobacteria; c__Acidimicrobiia; o__Acidimicrobiales; f__; g__; s__	1e-121	252465
OTU_175	k__Bacteria; p__Acidobacteria; c__Acidobacteria; o__Acidobacteriales; f__Koribacteraceae; g__; s__	2e-110	278816
OTU_176	k__Bacteria; p__Proteobacteria; c__Alphaproteobacteria; o__Rhodospirillales; f__Rhodospirillaceae; g__; s__	3e-131	585228
OTU_177	k__Bacteria; p__Bacteroidetes; c__Sphingobacteriia; o__Sphingobacteriales; f__Chitinophagaceae; g__; s__	4e-115	250277
OTU_152	k__Bacteria; p__Bacteroidetes; c__Sphingobacteriia; o__Sphingobacteriales; f__Sphingobacteriaceae; g__; s__	1e-127	741492
OTU_153	k__Bacteria; p__Proteobacteria; c__Alphaproteobacteria; o__Rhizobiales; f__Hyphomicrobiaceae; g__; s__	3e-137	550289
OTU_150	k__Bacteria; p__Armatimonadetes; c__[Fimbriimonadetes]; o__[Fimbriimonadales]; f__[Fimbriimonadaceae]; g__Fimbriimonas; s__	1e-118	1129494
OTU_151	k__Bacteria; p__AD3; c__JG37-AG-4; o__; f__; g__; s__	1e-127	1111648
OTU_156	k__Bacteria; p__Proteobacteria; c__Alphaproteobacteria; o__; f__; g__; s__	8e-135	79012
OTU_157	k__Bacteria; p__TM6; c__SBRH58; o__; f__; g__; s__	1e-111	542614
OTU_154	k__Bacteria; p__Proteobacteria; c__Alphaproteobacteria; o__Rhizobiales; f__Hyphomicrobiaceae; g__; s__	8e-135	156227
OTU_155	k__Bacteria; p__Actinobacteria; c__Thermoleophilia; o__Solirubrobacterales; f__; g__; s__	3e-119	757795
OTU_178	k__Bacteria; p__Chlorobi; c__SJA-28; o__; f__; g__; s__	3e-106	537635
OTU_179	k__Bacteria; p__Proteobacteria; c__Gammaproteobacteria; o__Xanthomonadales; f__Sinobacteraceae; g__; s__	4e-124	277971
OTU_169	k__Bacteria; p__Actinobacteria; c__Acidimicrobiia; o__Acidimicrobiales; f__; g__; s__	4e-124	2625114
OTU_168	k__Bacteria; p__Proteobacteria; c__Alphaproteobacteria; o__Rhodospirillales; f__Rhodospirillaceae; g__; s__	1e-139	749229
OTU_173	k__Bacteria; p__Bacteroidetes; c__Sphingobacteriia; o__Sphingobacteriales; f__Chitinophagaceae; g__; s__	2e-113	592173
OTU_163	k__Bacteria; p__Cyanobacteria; c__Chloroplast; o__Chlorophyta; f__; g__; s__	3e-94	225743
OTU_162	k__Bacteria; p__Proteobacteria; c__Alphaproteobacteria; o__Sphingomonadales; f__Sphingomonadaceae; g__Sphingomonas; s__echinoides	3e-137	553192
OTU_161	k__Bacteria; p__Proteobacteria; c__Alphaproteobacteria; o__Rhizobiales; f__Rhizobiaceae; g__Rhizobium; s__	8e-135	573223
OTU_160	k__Bacteria; p__Bacteroidetes; c__Sphingobacteriia; o__Sphingobacteriales; f__; g__; s__	3e-97	706141
OTU_149	k__Bacteria; p__Proteobacteria; c__Alphaproteobacteria; o__Rhodospirillales; f__Acetobacteraceae; g__; s__	7e-123	547614
OTU_148	k__Bacteria; p__Actinobacteria; c__Acidimicrobiia; o__Acidimicrobiales; f__; g__; s__	3e-122	1141371
OTU_165	k__Bacteria; p__WPS-2; c__; o__; f__; g__; s__	4e-118	518048
OTU_164	k__Bacteria; p__Proteobacteria; c__Alphaproteobacteria; o__Rhodospirillales; f__Acetobacteraceae; g__; s__	3e-137	360500
OTU_145	k__Bacteria; p__Proteobacteria; c__Gammaproteobacteria; o__Xanthomonadales; f__Sinobacteraceae; g__; s__	2e-132	398721
OTU_167	k__Bacteria; p__Proteobacteria; c__Alphaproteobacteria; o__Caulobacterales; f__Caulobacteraceae; g__; s__	2e-132	207510
OTU_147	k__Bacteria; p__Proteobacteria; c__Alphaproteobacteria; o__Rhodospirillales; f__Acetobacteraceae; g__; s__	5e-130	21795
OTU_146	k__Bacteria; p__Bacteroidetes; c__Sphingobacteriia; o__Sphingobacteriales; f__Sphingobacteriaceae; g__; s__	2e-132	546342
OTU_143	k__Bacteria; p__Verrucomicrobia; c__Opitutae; o__Opitutales; f__Opitutaceae; g__Opitutus; s__	3e-125	350772
OTU_142	k__Bacteria; p__Proteobacteria; c__Gammaproteobacteria; o__Pseudomonadales; f__Moraxellaceae; g__Acinetobacter; s__johnsonii	2e-21	961009
OTU_202	k__Bacteria; p__Elusimicrobia; c__Elusimicrobia; o__Elusimicrobiales; f__; g__; s__	7e-123	241732
OTU_203	k__Bacteria; p__Bacteroidetes; c__Sphingobacteriia; o__Sphingobacteriales; f__Sphingobacteriaceae; g__; s__	2e-132	344346
OTU_200	k__Bacteria; p__Proteobacteria; c__Gammaproteobacteria; o__Xanthomonadales; f__Sinobacteraceae; g__; s__	5e-130	150982
OTU_201	k__Bacteria; p__Cyanobacteria; c__Chloroplast; o__Streptophyta; f__; g__; s__	1e-139	3538
OTU_206	k__Bacteria; p__Proteobacteria; c__Deltaproteobacteria; o__Myxococcales; f__Myxococcaceae; g__; s__	2e-116	220025
OTU_207	k__Bacteria; p__Actinobacteria; c__Acidimicrobiia; o__Acidimicrobiales; f__; g__; s__	1e-127	953558
OTU_204	k__Bacteria; p__Proteobacteria; c__Alphaproteobacteria; o__Rhodospirillales; f__Acetobacteraceae; g__; s__	2e-132	29360
OTU_205	k__Bacteria; p__AD3; c__JG37-AG-4; o__; f__; g__; s__	2e-107	305609
OTU_208	k__Bacteria; p__Acidobacteria; c__Acidobacteria-2; o__; f__; g__; s__	4e-118	614386
OTU_209	k__Bacteria; p__Acidobacteria; c__Acidobacteria; o__Acidobacteriales; f__; g__; s__	7e-123	1528652
OTU_228	k__Bacteria; p__Proteobacteria; c__Deltaproteobacteria; o__Myxococcales; f__Myxococcaceae; g__; s__	1e-96	220025
OTU_189	k__Bacteria; p__WPS-2; c__; o__; f__; g__; s__	1e-115	257723
OTU_232	k__Bacteria; p__TM7; c__SC3; o__; f__; g__; s__	1e-127	113767
OTU_220	k__Bacteria; p__Bacteroidetes; c__Sphingobacteriia; o__Sphingobacteriales; f__Sphingobacteriaceae; g__; s__	2e-120	794901
OTU_221	k__Bacteria; p__Acidobacteria; c__Acidobacteria-2; o__; f__; g__; s__	2e-123	558328
OTU_222	k__Bacteria; p__Acidobacteria; c__Acidobacteria-2; o__; f__; g__; s__	3e-137	154822
OTU_223	k__Bacteria; p__Acidobacteria; c__TM1; o__; f__; g__; s__	2e-120	1528658
OTU_224	k__Bacteria; p__Verrucomicrobia; c__[Pedosphaerae]; o__[Pedosphaerales]; f__auto67_4W; g__; s__	1e-127	570808
OTU_225	k__Bacteria; p__Proteobacteria; c__Alphaproteobacteria; o__Rhizobiales; f__Hyphomicrobiaceae; g__Rhodoplanes; s__	1e-139	1109121
OTU_226	k__Bacteria; p__Acidobacteria; c__Solibacteres; o__Solibacterales; f__Solibacteraceae; g__Candidatus Solibacter; s__	8e-135	155123
OTU_227	k__Bacteria; p__Proteobacteria; c__Deltaproteobacteria; o__Spirobacillales; f__; g__; s__	2e-117	344648
OTU_230	k__Bacteria; p__Proteobacteria; c__Deltaproteobacteria; o__Spirobacillales; f__; g__; s__	3e-125	344648
OTU_231	k__Bacteria; p__Actinobacteria; c__Acidimicrobiia; o__Acidimicrobiales; f__; g__; s__	1e-111	13505
OTU_235	k__Bacteria; p__Acidobacteria; c__Acidobacteria-2; o__; f__; g__; s__	5e-130	528713
OTU_234	k__Bacteria; p__Bacteroidetes; c__Sphingobacteriia; o__Sphingobacteriales; f__; g__; s__	3e-128	1701827
OTU_215	k__Bacteria; p__WPS-2; c__; o__; f__; g__; s__	7e-123	1144928
OTU_214	k__Bacteria; p__Proteobacteria; c__Deltaproteobacteria; o__Myxococcales; f__Myxococcaceae; g__; s__	7e-123	4234522
OTU_217	k__Bacteria; p__Proteobacteria; c__Gammaproteobacteria; o__Xanthomonadales; f__Sinobacteraceae; g__; s__	1e-127	398721
OTU_216	k__Bacteria; p__Bacteroidetes; c__Sphingobacteriia; o__Sphingobacteriales; f__; g__; s__	2e-113	729766
OTU_211	k__Bacteria; p__TM6; c__SJA-4; o__; f__; g__; s__	1e-108	798429
OTU_210	k__Bacteria; p__Proteobacteria; c__Alphaproteobacteria; o__Rhodospirillales; f__Rhodospirillaceae; g__; s__	4e-127	1125277
OTU_213	k__Bacteria; p__Proteobacteria; c__Gammaproteobacteria; o__Xanthomonadales; f__Sinobacteraceae; g__; s__	1e-130	559122
OTU_212	k__Bacteria; p__Proteobacteria; c__Deltaproteobacteria; o__Spirobacillales; f__; g__; s__	6e-77	806967
OTU_219	k__Bacteria; p__Acidobacteria; c__Acidobacteria-2; o__; f__; g__; s__	5e-130	114349
OTU_218	k__Bacteria; p__Proteobacteria; c__Alphaproteobacteria; o__Rhodospirillales; f__Rhodospirillaceae; g__; s__	1e-127	771297
OTU_198	k__Bacteria; p__Actinobacteria; c__Actinobacteria; o__Actinomycetales; f__; g__; s__	3e-137	203722
OTU_199	k__Bacteria; p__Actinobacteria; c__Thermoleophilia; o__Solirubrobacterales; f__; g__; s__	7e-123	509881
OTU_196	k__Bacteria; p__Bacteroidetes; c__Sphingobacteriia; o__Sphingobacteriales; f__Chitinophagaceae; g__; s__	3e-125	189508
OTU_197	k__Bacteria; p__Actinobacteria; c__Acidimicrobiia; o__Acidimicrobiales; f__; g__; s__	5e-130	156655
OTU_194	k__Bacteria; p__Actinobacteria; c__Acidimicrobiia; o__Acidimicrobiales; f__; g__; s__	2e-113	111390
OTU_195	k__Bacteria; p__Bacteroidetes; c__Sphingobacteriia; o__Sphingobacteriales; f__Chitinophagaceae; g__Segetibacter; s__	3e-122	257602
OTU_192	k__Bacteria; p__Proteobacteria; c__Deltaproteobacteria; o__Myxococcales; f__Myxococcaceae; g__; s__	3e-125	947134
OTU_193	k__Bacteria; p__Proteobacteria; c__Alphaproteobacteria; o__Rhodospirillales; f__Acetobacteraceae; g__; s__	1e-127	143200
OTU_190	k__Bacteria; p__Verrucomicrobia; c__Opitutae; o__Opitutales; f__Opitutaceae; g__Opitutus; s__	3e-125	156210
OTU_191	k__Bacteria; p__Acidobacteria; c__Solibacteres; o__Solibacterales; f__Solibacteraceae; g__Candidatus Solibacter; s__	8e-135	979536
OTU_229	k__Bacteria; p__Proteobacteria; c__Alphaproteobacteria; o__Rhodospirillales; f__Rhodospirillaceae; g__; s__	2e-126	549969
OTU_233	k__Bacteria; p__TM6; c__SJA-4; o__; f__; g__; s__	7e-123	1109010
OTU_270	k__Bacteria; p__Proteobacteria; c__Gammaproteobacteria; o__Legionellales; f__Coxiellaceae; g__; s__	7e-129	279663
OTU_248	k__Bacteria; p__Cyanobacteria; c__Chloroplast; o__Stramenopiles; f__; g__; s__	2e-132	810100
OTU_263	k__Bacteria; p__TM6; c__SJA-4; o__; f__; g__; s__	8e-135	200901
OTU_264	k__Bacteria; p__Actinobacteria; c__Thermoleophilia; o__Gaiellales; f__Gaiellaceae; g__; s__	3e-125	105831
OTU_265	k__Bacteria; p__Bacteroidetes; c__Sphingobacteriia; o__Sphingobacteriales; f__Sphingobacteriaceae; g__Pedobacter; s__cryoconitis	3e-137	214692
OTU_266	k__Bacteria; p__Proteobacteria; c__Gammaproteobacteria; o__Legionellales; f__; g__; s__	3e-94	575450
OTU_267	k__Bacteria; p__Proteobacteria; c__Gammaproteobacteria; o__Legionellales; f__Coxiellaceae; g__; s__	6e-111	22253
OTU_260	k__Bacteria; p__WPS-2; c__; o__; f__; g__; s__	4e-121	574876
OTU_261	k__Bacteria; p__Elusimicrobia; c__Elusimicrobia; o__Elusimicrobiales; f__; g__; s__	6e-108	225856
OTU_262	k__Bacteria; p__Spirochaetes; c__Spirochaetes; o__Spirochaetales; f__Spirochaetaceae; g__Treponema; s__	8e-135	2866157
OTU_249	k__Bacteria; p__Cyanobacteria; c__4C0d-2; o__SM1D11; f__; g__; s__	4e-121	516884
OTU_246	k__Bacteria; p__OP3; c__koll11; o__GIF10; f__kpj58rc; g__; s__	4e-118	137070
OTU_247	k__Bacteria; p__Proteobacteria; c__Alphaproteobacteria; o__Rhizobiales; f__Methylocystaceae; g__; s__	8e-135	548876
OTU_244	k__Bacteria; p__TM6; c__SBRH58; o__; f__; g__; s__	1e-118	811017
OTU_245	k__Bacteria; p__Chlorobi; c__SJA-28; o__; f__; g__; s__	9e-113	537635
OTU_242	k__Bacteria; p__Verrucomicrobia; c__[Pedosphaerae]; o__[Pedosphaerales]; f__auto67_4W; g__; s__	1e-127	575770
OTU_269	k__Bacteria; p__Proteobacteria; c__Alphaproteobacteria; o__Caulobacterales; f__Caulobacteraceae; g__; s__	3e-119	589382
OTU_240	k__Bacteria; p__Proteobacteria; c__Alphaproteobacteria; o__Caulobacterales; f__Caulobacteraceae; g__; s__	3e-128	765388
OTU_241	k__Bacteria; p__Elusimicrobia; c__Elusimicrobia; o__Elusimicrobiales; f__; g__; s__	9e-113	644793
OTU_268	k__Bacteria; p__Proteobacteria; c__Deltaproteobacteria; o__Syntrophobacterales; f__Syntrophobacteraceae; g__; s__	2e-123	246742
OTU_252	k__Bacteria; p__TM6; c__SJA-4; o__; f__; g__; s__	1e-127	1118818
OTU_243	k__Bacteria; p__WPS-2; c__; o__; f__; g__; s__	2e-113	574876
OTU_251	k__Bacteria; p__Actinobacteria; c__Acidimicrobiia; o__Acidimicrobiales; f__; g__; s__	2e-117	1639771
OTU_250	k__Bacteria; p__Cyanobacteria; c__Chloroplast; o__Streptophyta; f__; g__; s__	2e-107	829354
OTU_239	k__Bacteria; p__Proteobacteria; c__Alphaproteobacteria; o__Rickettsiales; f__; g__; s__	1e-139	21579
OTU_238	k__Bacteria; p__Actinobacteria; c__Acidimicrobiia; o__Acidimicrobiales; f__; g__; s__	2e-126	1140775
OTU_255	k__Bacteria; p__Acidobacteria; c__Acidobacteria; o__Acidobacteriales; f__Acidobacteriaceae; g__; s__	4e-81	566300
OTU_254	k__Bacteria; p__Actinobacteria; c__Acidimicrobiia; o__Acidimicrobiales; f__; g__; s__	2e-114	218273
OTU_257	k__Bacteria; p__Acidobacteria; c__Solibacteres; o__Solibacterales; f__Solibacteraceae; g__Candidatus Solibacter; s__	2e-132	226049
OTU_256	k__Bacteria; p__Proteobacteria; c__Gammaproteobacteria; o__Legionellales; f__Coxiellaceae; g__; s__	6e-111	36221
OTU_259	k__Bacteria; p__Actinobacteria; c__Acidimicrobiia; o__Acidimicrobiales; f__; g__; s__	2e-120	512880
OTU_258	k__Bacteria; p__Bacteroidetes; c__Sphingobacteriia; o__Sphingobacteriales; f__; g__; s__	3e-97	174178
OTU_237	k__Bacteria; p__Proteobacteria; c__Alphaproteobacteria; o__Ellin329; f__; g__; s__	2e-138	158741
OTU_236	k__Bacteria; p__Proteobacteria; c__Gammaproteobacteria; o__Legionellales; f__Coxiellaceae; g__Aquicella; s__	2e-101	526380
OTU_279	k__Bacteria; p__Acidobacteria; c__Acidobacteria; o__Acidobacteriales; f__Koribacteraceae; g__; s__	4e-112	278816
OTU_278	k__Bacteria; p__Actinobacteria; c__Acidimicrobiia; o__Acidimicrobiales; f__; g__; s__	4e-121	1639771
OTU_277	k__Bacteria; p__Proteobacteria; c__Deltaproteobacteria; o__Spirobacillales; f__; g__; s__	4e-118	344648
OTU_271	k__Bacteria; p__Proteobacteria; c__Deltaproteobacteria; o__FAC87; f__; g__; s__	2e-113	810455
OTU_276	k__Bacteria; p__Actinobacteria; c__Thermoleophilia; o__Gaiellales; f__Gaiellaceae; g__; s__	3e-125	350375
OTU_275	k__Bacteria; p__Verrucomicrobia; c__Opitutae; o__Opitutales; f__Opitutaceae; g__Opitutus; s__	7e-123	156210
OTU_253	k__Bacteria; p__Proteobacteria; c__Alphaproteobacteria; o__Rhizobiales; f__Hyphomicrobiaceae; g__Devosia; s__	5e-136	749489
OTU_274	k__Bacteria; p__Proteobacteria; c__Gammaproteobacteria; o__Legionellales; f__; g__; s__	1e-115	1072484
OTU_282	k__Bacteria; p__Bacteroidetes; c__Sphingobacteriia; o__Sphingobacteriales; f__Flammeovirgaceae; g__A4; s__	3e-106	217925
OTU_273	k__Bacteria; p__Bacteroidetes; c__Sphingobacteriia; o__Sphingobacteriales; f__; g__; s__	5e-133	729766
OTU_280	k__Bacteria; p__Spirochaetes; c__Spirochaetes; o__Spirochaetales; f__Spirochaetaceae; g__Spirochaeta; s__aurantia	1e-127	89329
OTU_281	k__Bacteria; p__TM6; c__SJA-4; o__; f__; g__; s__	6e-117	192024
OTU_272	k__Bacteria; p__Acidobacteria; c__Acidobacteria-2; o__; f__; g__; s__	3e-137	205976
OTU_325	k__Bacteria; p__Armatimonadetes; c__[Fimbriimonadetes]; o__[Fimbriimonadales]; f__[Fimbriimonadaceae]; g__Fimbriimonas; s__	6e-120	340391
OTU_324	k__Bacteria; p__Proteobacteria; c__Gammaproteobacteria; o__Xanthomonadales; f__Sinobacteraceae; g__; s__	2e-101	277971
OTU_327	k__Bacteria; p__Bacteroidetes; c__Sphingobacteriia; o__Sphingobacteriales; f__; g__; s__	7e-95	257410
OTU_326	k__Bacteria; p__Proteobacteria; c__Gammaproteobacteria; o__Legionellales; f__Legionellaceae; g__; s__	1e-93	123281
OTU_321	k__Bacteria; p__Gemmatimonadetes; c__Gemmatimonadetes; o__; f__; g__; s__	2e-101	244936
OTU_320	k__Bacteria; p__Acidobacteria; c__Acidobacteria; o__Acidobacteriales; f__Koribacteraceae; g__; s__	4e-112	278816
OTU_323	k__Bacteria; p__Chloroflexi; c__Anaerolineae; o__Caldilineales; f__Caldilineaceae; g__; s__	3e-106	792673
OTU_322	k__Bacteria; p__Cyanobacteria; c__Chloroplast; o__Streptophyta; f__; g__; s__	3e-137	4282797
OTU_329	k__Bacteria; p__Bacteroidetes; c__Sphingobacteriia; o__Sphingobacteriales; f__Chitinophagaceae; g__; s__	8e-101	1049397
OTU_328	k__Bacteria; p__Proteobacteria; c__Gammaproteobacteria; o__Legionellales; f__; g__; s__	5e-96	806474
OTU_309	k__Bacteria; p__Actinobacteria; c__Acidimicrobiia; o__Acidimicrobiales; f__; g__; s__	3e-106	161665
OTU_308	k__Bacteria; p__Bacteroidetes; c__Sphingobacteriia; o__Sphingobacteriales; f__; g__; s__	6e-114	4141984
OTU_303	k__Bacteria; p__Cyanobacteria; c__Chloroplast; o__Chlorophyta; f__Trebouxiophyceae; g__; s__	7e-126	3497
OTU_302	k__Bacteria; p__Proteobacteria; c__Alphaproteobacteria; o__Rhizobiales; f__Hyphomicrobiaceae; g__Rhodoplanes; s__	1e-96	215692
OTU_301	k__Bacteria; p__Armatimonadetes; c__[Fimbriimonadetes]; o__[Fimbriimonadales]; f__[Fimbriimonadaceae]; g__Fimbriimonas; s__	3e-125	1125212
OTU_300	k__Bacteria; p__Bacteroidetes; c__Sphingobacteriia; o__Sphingobacteriales; f__Chitinophagaceae; g__; s__	2e-120	720503
OTU_307	k__Bacteria; p__Proteobacteria; c__Alphaproteobacteria; o__Rhodospirillales; f__Rhodospirillaceae; g__; s__	6e-117	223020
OTU_306	k__Bacteria; p__Actinobacteria; c__Acidimicrobiia; o__Acidimicrobiales; f__; g__; s__	1e-121	768642
OTU_305	k__Bacteria; p__Proteobacteria; c__Gammaproteobacteria; o__Xanthomonadales; f__Sinobacteraceae; g__; s__	5e-130	588042
OTU_304	k__Bacteria; p__TM7; c__SC3; o__; f__; g__; s__	1e-121	369447
OTU_299	k__Bacteria; p__Proteobacteria; c__Gammaproteobacteria; o__Legionellales; f__Coxiellaceae; g__; s__	1e-108	136759
OTU_298	k__Bacteria; p__TM6; c__SJA-4; o__; f__; g__; s__	4e-118	155925
OTU_295	k__Bacteria; p__Actinobacteria; c__Actinobacteria; o__Actinomycetales; f__Frankiaceae; g__; s__	1e-139	11621
OTU_294	k__Bacteria; p__Cyanobacteria; c__Chloroplast; o__Chlorophyta; f__; g__; s__	1e-136	2020091
OTU_297	k__Bacteria; p__Bacteroidetes; c__Sphingobacteriia; o__Sphingobacteriales; f__Sphingobacteriaceae; g__; s__	5e-130	348099
OTU_296	k__Bacteria; p__Proteobacteria; c__Alphaproteobacteria; o__Rhizobiales; f__Rhizobiaceae; g__Kaistia; s__	8e-135	150085
OTU_291	k__Bacteria; p__Verrucomicrobia; c__[Pedosphaerae]; o__[Pedosphaerales]; f__auto67_4W; g__; s__	1e-127	658707
OTU_290	k__Bacteria; p__Proteobacteria; c__Gammaproteobacteria; o__Xanthomonadales; f__Sinobacteraceae; g__; s__	5e-130	1954099
OTU_293	k__Bacteria; p__Actinobacteria; c__Acidimicrobiia; o__Acidimicrobiales; f__; g__; s__	1e-121	741708
OTU_292	k__Bacteria; p__Proteobacteria; c__Gammaproteobacteria; o__Xanthomonadales; f__Sinobacteraceae; g__; s__	4e-118	150982
OTU_318	k__Bacteria; p__Bacteroidetes; c__Sphingobacteriia; o__Sphingobacteriales; f__Chitinophagaceae; g__Segetibacter; s__	2e-120	251861
OTU_319	k__Bacteria; p__Proteobacteria; c__Deltaproteobacteria; o__FAC87; f__; g__; s__	4e-118	810455
OTU_310	k__Bacteria; p__OD1; c__Mb-NB09; o__; f__; g__; s__	3e-26	213358
OTU_311	k__Bacteria; p__Proteobacteria; c__Deltaproteobacteria; o__Myxococcales; f__; g__; s__	2e-120	1138333
OTU_312	k__Bacteria; p__Acidobacteria; c__Solibacteres; o__Solibacterales; f__Solibacteraceae; g__Candidatus Solibacter; s__	2e-132	215356
OTU_313	k__Bacteria; p__TM6; c__SJA-4; o__; f__; g__; s__	6e-111	815118
OTU_314	k__Bacteria; p__Actinobacteria; c__Acidimicrobiia; o__Acidimicrobiales; f__; g__; s__	1e-139	920225
OTU_315	k__Bacteria; p__Actinobacteria; c__Acidimicrobiia; o__Acidimicrobiales; f__C111; g__; s__	8e-135	1042762
OTU_316	k__Bacteria; p__Acidobacteria; c__Acidobacteria; o__Acidobacteriales; f__Koribacteraceae; g__Candidatus Koribacter; s__	4e-115	783660
OTU_317	k__Bacteria; p__Cyanobacteria; c__4C0d-2; o__MLE1-12; f__; g__; s__	4e-115	1042008
OTU_288	k__Bacteria; p__Proteobacteria; c__Gammaproteobacteria; o__Legionellales; f__; g__; s__	2e-120	311195
OTU_289	k__Bacteria; p__Proteobacteria; c__Alphaproteobacteria; o__Rhodospirillales; f__Rhodospirillaceae; g__Telmatospirillum; s__	7e-129	217481
OTU_283	k__Bacteria; p__Proteobacteria; c__Gammaproteobacteria; o__Pseudomonadales; f__Pseudomonadaceae; g__Pseudomonas; s__	8e-135	140863
OTU_286	k__Bacteria; p__Bacteroidetes; c__Sphingobacteriia; o__Sphingobacteriales; f__; g__; s__	1e-115	1597279
OTU_287	k__Bacteria; p__Acidobacteria; c__Acidobacteria; o__Acidobacteriales; f__Koribacteraceae; g__; s__	4e-112	531025
OTU_284	k__Bacteria; p__Actinobacteria; c__Thermoleophilia; o__Solirubrobacterales; f__; g__; s__	2e-120	621183
OTU_285	k__Bacteria; p__Proteobacteria; c__Alphaproteobacteria; o__Rhodospirillales; f__Acetobacteraceae; g__; s__	2e-135	44239
OTU_341	k__Bacteria; p__Elusimicrobia; c__Elusimicrobia; o__Elusimicrobiales; f__; g__; s__	6e-111	225856
OTU_340	k__Bacteria; p__Bacteroidetes; c__Sphingobacteriia; o__Sphingobacteriales; f__Chitinophagaceae; g__; s__	5e-130	2319604
OTU_347	k__Bacteria; p__Bacteroidetes; c__Sphingobacteriia; o__Sphingobacteriales; f__; g__; s__	1e-139	3025055
OTU_346	k__Bacteria; p__Bacteroidetes; c__Sphingobacteriia; o__Sphingobacteriales; f__Sphingobacteriaceae; g__; s__	1e-127	3833747
OTU_345	k__Bacteria; p__Proteobacteria; c__Alphaproteobacteria; o__Rhodospirillales; f__Rhodospirillaceae; g__; s__	4e-127	114085
OTU_344	k__Bacteria; p__Acidobacteria; c__Acidobacteria; o__Acidobacteriales; f__Koribacteraceae; g__; s__	2e-132	218008
OTU_343	k__Bacteria; p__Proteobacteria; c__Alphaproteobacteria; o__Rhodospirillales; f__Acetobacteraceae; g__; s__	7e-126	568243
OTU_342	k__Bacteria; p__Proteobacteria; c__Alphaproteobacteria; o__Rickettsiales; f__; g__; s__	1e-127	78776
OTU_367	k__Bacteria; p__FCPU426; c__; o__; f__; g__; s__	1e-127	807786
OTU_366	k__Bacteria; p__Proteobacteria; c__Alphaproteobacteria; o__Rhodospirillales; f__Acetobacteraceae; g__Acidocella; s__	6e-80	240252
OTU_369	k__Bacteria; p__Bacteroidetes; c__Sphingobacteriia; o__Sphingobacteriales; f__; g__; s__	2e-123	1597279
OTU_368	k__Bacteria; p__Proteobacteria; c__Deltaproteobacteria; o__FAC87; f__; g__; s__	5e-99	810455
OTU_349	k__Bacteria; p__Proteobacteria; c__Alphaproteobacteria; o__Rhizobiales; f__; g__; s__	3e-119	137669
OTU_348	k__Bacteria; p__Elusimicrobia; c__Elusimicrobia; o__Elusimicrobiales; f__; g__; s__	4e-118	652544
OTU_372	k__Bacteria; p__TM6; c__SJA-4; o__; f__; g__; s__	7e-95	259780
OTU_373	k__Bacteria; p__Proteobacteria; c__Gammaproteobacteria; o__Xanthomonadales; f__; g__; s__	4e-87	141364
OTU_332	k__Bacteria; p__OP3; c__koll11; o__GIF10; f__kpj58rc; g__; s__	1e-108	137070
OTU_333	k__Bacteria; p__Bacteroidetes; c__Sphingobacteriia; o__Sphingobacteriales; f__; g__; s__	6e-114	190972
OTU_330	k__Bacteria; p__Acidobacteria; c__Acidobacteria-2; o__; f__; g__; s__	3e-125	547632
OTU_331	k__Bacteria; p__Bacteroidetes; c__Sphingobacteriia; o__Sphingobacteriales; f__Sphingobacteriaceae; g__Pedobacter; s__	2e-132	907061
OTU_336	k__Bacteria; p__Proteobacteria; c__Alphaproteobacteria; o__Rhodospirillales; f__Acetobacteraceae; g__; s__	3e-128	890930
OTU_337	k__Bacteria; p__Bacteroidetes; c__Sphingobacteriia; o__Sphingobacteriales; f__Chitinophagaceae; g__; s__	4e-115	991740
OTU_334	k__Bacteria; p__Proteobacteria; c__Deltaproteobacteria; o__Myxococcales; f__Cystobacterineae; g__; s__	3e-125	1137871
OTU_335	k__Bacteria; p__Proteobacteria; c__Alphaproteobacteria; o__Rickettsiales; f__Rickettsiaceae; g__; s__	6e-117	330785
OTU_338	k__Bacteria; p__Proteobacteria; c__Gammaproteobacteria; o__Xanthomonadales; f__Sinobacteraceae; g__; s__	1e-127	150982
OTU_339	k__Bacteria; p__TM6; c__SJA-4; o__; f__; g__; s__	5e-130	211313
OTU_354	k__Bacteria; p__Verrucomicrobia; c__[Pedosphaerae]; o__[Pedosphaerales]; f__; g__; s__	1e-115	156353
OTU_355	k__Bacteria; p__Proteobacteria; c__Alphaproteobacteria; o__Rhizobiales; f__Hyphomicrobiaceae; g__; s__	4e-112	555793
OTU_356	k__Bacteria; p__WPS-2; c__; o__; f__; g__; s__	3e-125	1135287
OTU_357	k__Bacteria; p__Proteobacteria; c__Alphaproteobacteria; o__Rhodospirillales; f__Rhodospirillaceae; g__; s__	6e-120	239656
OTU_350	k__Bacteria; p__Proteobacteria; c__Gammaproteobacteria; o__Xanthomonadales; f__Sinobacteraceae; g__; s__	4e-118	572643
OTU_351	k__Bacteria; p__Acidobacteria; c__Acidobacteria; o__Acidobacteriales; f__Koribacteraceae; g__; s__	3e-88	533525
OTU_352	k__Bacteria; p__Proteobacteria; c__Gammaproteobacteria; o__Legionellales; f__; g__; s__	1e-108	213493
OTU_353	k__Bacteria; p__Acidobacteria; c__Acidobacteria; o__Acidobacteriales; f__Koribacteraceae; g__Candidatus Koribacter; s__	4e-90	143307
OTU_376	k__Bacteria; p__Acidobacteria; c__Acidobacteria; o__Acidobacteriales; f__Acidobacteriaceae; g__; s__	2e-86	821264
OTU_374	k__Bacteria; p__Proteobacteria; c__Alphaproteobacteria; o__Rhodospirillales; f__Acetobacteraceae; g__; s__	1e-130	32348
OTU_375	k__Bacteria; p__Acidobacteria; c__Acidobacteria; o__Acidobacteriales; f__Koribacteraceae; g__; s__	1e-124	114255
OTU_358	k__Bacteria; p__OD1; c__ZB2; o__; f__; g__; s__	9e-107	224886
OTU_359	k__Bacteria; p__Proteobacteria; c__Alphaproteobacteria; o__Rickettsiales; f__Rickettsiaceae; g__; s__	3e-106	562776
OTU_370	k__Bacteria; p__Actinobacteria; c__Actinobacteria; o__Actinomycetales; f__; g__; s__	3e-134	705551
OTU_371	k__Bacteria; p__Proteobacteria; c__Alphaproteobacteria; o__Rhizobiales; f__Rhodobiaceae; g__Afifella; s__	8e-104	917739
OTU_361	k__Bacteria; p__AD3; c__JG37-AG-4; o__; f__; g__; s__	4e-87	1111648
OTU_360	k__Bacteria; p__Proteobacteria; c__Alphaproteobacteria; o__Caulobacterales; f__Caulobacteraceae; g__; s__	1e-124	564348
OTU_363	k__Bacteria; p__TM6; c__SJA-4; o__; f__; g__; s__	9e-107	812758
OTU_362	k__Bacteria; p__Proteobacteria; c__Gammaproteobacteria; o__Legionellales; f__Legionellaceae; g__Legionella; s__	2e-120	7933
OTU_365	k__Bacteria; p__Proteobacteria; c__Deltaproteobacteria; o__Myxococcales; f__; g__; s__	3e-125	545917
OTU_364	k__Bacteria; p__Acidobacteria; c__Acidobacteria; o__Acidobacteriales; f__Acidobacteriaceae; g__; s__	5e-99	77390
OTU_411	k__Bacteria; p__Acidobacteria; c__Acidobacteria; o__Acidobacteriales; f__Koribacteraceae; g__; s__	8e-135	1123519
OTU_410	k__Bacteria; p__Proteobacteria; c__Gammaproteobacteria; o__Legionellales; f__Coxiellaceae; g__; s__	3e-66	1137597
OTU_404	k__Bacteria; p__Cyanobacteria; c__Chloroplast; o__Chlorophyta; f__Chlamydomonadaceae; g__; s__	3e-100	1112584
OTU_405	k__Bacteria; p__Bacteroidetes; c__Sphingobacteriia; o__Sphingobacteriales; f__Flammeovirgaceae; g__A4; s__	7e-126	221084
OTU_406	k__Bacteria; p__Proteobacteria; c__Alphaproteobacteria; o__Rhizobiales; f__Methylobacteriaceae; g__Methylobacterium; s__	1e-139	265227
OTU_407	k__Bacteria; p__Bacteroidetes; c__Flavobacteriia; o__Flavobacteriales; f__Flavobacteriaceae; g__Flavobacterium; s__succinicans	1e-115	1053438
OTU_400	k__Bacteria; p__Bacteroidetes; c__Sphingobacteriia; o__Sphingobacteriales; f__Chitinophagaceae; g__; s__	1e-139	325652
OTU_401	k__Bacteria; p__Bacteroidetes; c__Sphingobacteriia; o__Sphingobacteriales; f__Sphingobacteriaceae; g__; s__	2e-132	17410
OTU_402	k__Bacteria; p__Proteobacteria; c__Gammaproteobacteria; o__Legionellales; f__Coxiellaceae; g__; s__	6e-77	1128818
OTU_403	k__Bacteria; p__Bacteroidetes; c__Sphingobacteriia; o__Sphingobacteriales; f__Chitinophagaceae; g__; s__	3e-122	511346
OTU_422	k__Bacteria; p__Cyanobacteria; c__Chloroplast; o__Chlorophyta; f__; g__; s__	3e-122	2030964
OTU_423	k__Bacteria; p__Acidobacteria; c__Acidobacteria; o__Acidobacteriales; f__Koribacteraceae; g__; s__	2e-132	663563
OTU_420	k__Bacteria; p__Proteobacteria; c__Alphaproteobacteria; o__Sphingomonadales; f__Sphingomonadaceae; g__Novosphingobium; s__	2e-132	806010
OTU_421	k__Bacteria; p__Proteobacteria; c__Alphaproteobacteria; o__Rickettsiales; f__; g__; s__	5e-130	198250
OTU_408	k__Bacteria; p__Bacteroidetes; c__Sphingobacteriia; o__Sphingobacteriales; f__Chitinophagaceae; g__; s__	4e-112	189508
OTU_409	k__Bacteria; p__Proteobacteria; c__Alphaproteobacteria; o__Rhizobiales; f__Hyphomicrobiaceae; g__Rhodoplanes; s__	1e-90	112955
OTU_390	k__Bacteria; p__AD3; c__JG37-AG-4; o__; f__; g__; s__	3e-88	1111648
OTU_391	k__Bacteria; p__Proteobacteria; c__Deltaproteobacteria; o__Syntrophobacterales; f__Syntrophobacteraceae; g__; s__	5e-130	212395
OTU_392	k__Bacteria; p__Bacteroidetes; c__Sphingobacteriia; o__Sphingobacteriales; f__Chitinophagaceae; g__; s__	2e-120	2021174
OTU_393	k__Bacteria; p__TM6; c__SBRH58; o__; f__; g__; s__	4e-90	1775228
OTU_394	k__Bacteria; p__Actinobacteria; c__Acidimicrobiia; o__Acidimicrobiales; f__; g__; s__	1e-139	791123
OTU_395	k__Bacteria; p__Acidobacteria; c__Acidobacteria-2; o__; f__; g__; s__	1e-127	559586
OTU_396	k__Bacteria; p__Proteobacteria; c__Deltaproteobacteria; o__Myxococcales; f__Polyangiaceae; g__; s__	1e-115	347524
OTU_397	k__Bacteria; p__Proteobacteria; c__Gammaproteobacteria; o__Legionellales; f__Coxiellaceae; g__; s__	2e-120	313826
OTU_398	k__Bacteria; p__Proteobacteria; c__Deltaproteobacteria; o__Myxococcales; f__; g__; s__	1e-108	1138333
OTU_399	k__Bacteria; p__Cyanobacteria; c__Chloroplast; o__Chlorophyta; f__; g__; s__	7e-123	203466
OTU_417	k__Bacteria; p__Proteobacteria; c__Alphaproteobacteria; o__; f__; g__; s__	5e-130	563395
OTU_416	k__Bacteria; p__Actinobacteria; c__Acidimicrobiia; o__Acidimicrobiales; f__; g__; s__	2e-132	724274
OTU_415	k__Bacteria; p__Proteobacteria; c__Deltaproteobacteria; o__Myxococcales; f__; g__; s__	2e-101	988377
OTU_414	k__Bacteria; p__Actinobacteria; c__Actinobacteria; o__Actinomycetales; f__; g__; s__	2e-120	250813
OTU_413	k__Bacteria; p__Chloroflexi; c__Anaerolineae; o__SBR1031; f__A4b; g__; s__	1e-115	1116796
OTU_412	k__Bacteria; p__Cyanobacteria; c__Chloroplast; o__Chlorophyta; f__; g__; s__	1e-108	2813895
OTU_378	k__Bacteria; p__Cyanobacteria; c__Chloroplast; o__Chlorophyta; f__; g__; s__	3e-100	545380
OTU_379	k__Bacteria; p__Bacteroidetes; c__Sphingobacteriia; o__Sphingobacteriales; f__; g__; s__	6e-111	353811
OTU_377	k__Bacteria; p__Bacteroidetes; c__Sphingobacteriia; o__Sphingobacteriales; f__Sphingobacteriaceae; g__; s__	2e-129	353839
OTU_419	k__Bacteria; p__Proteobacteria; c__Alphaproteobacteria; o__Rhodospirillales; f__Rhodospirillaceae; g__; s__	3e-91	1105075
OTU_418	k__Bacteria; p__Proteobacteria; c__Alphaproteobacteria; o__Rhizobiales; f__Hyphomicrobiaceae; g__; s__	1e-139	160895
OTU_383	k__Bacteria; p__Cyanobacteria; c__4C0d-2; o__MLE1-12; f__; g__; s__	1e-118	591966
OTU_382	k__Bacteria; p__Actinobacteria; c__Acidimicrobiia; o__Acidimicrobiales; f__; g__; s__	3e-137	225425
OTU_381	k__Bacteria; p__Proteobacteria; c__Alphaproteobacteria; o__Ellin329; f__; g__; s__	1e-127	222768
OTU_380	k__Bacteria; p__Firmicutes; c__Bacilli; o__Bacillales; f__Bacillaceae; g__Anoxybacillus; s__kestanbolensis	3e-128	287481
OTU_387	k__Bacteria; p__Proteobacteria; c__Gammaproteobacteria; o__Legionellales; f__; g__; s__	1e-115	148490
OTU_386	k__Bacteria; p__Cyanobacteria; c__Chloroplast; o__Chlorophyta; f__; g__; s__	8e-132	815026
OTU_385	k__Bacteria; p__Proteobacteria; c__Gammaproteobacteria; o__Legionellales; f__Coxiellaceae; g__; s__	2e-86	263683
OTU_384	k__Bacteria; p__Proteobacteria; c__Alphaproteobacteria; o__Rhodospirillales; f__Acetobacteraceae; g__Gluconobacter; s__	6e-108	128717
OTU_389	k__Bacteria; p__Proteobacteria; c__Alphaproteobacteria; o__Rhizobiales; f__Hyphomicrobiaceae; g__Pedomicrobium; s__	1e-139	554597
OTU_388	k__Bacteria; p__Bacteroidetes; c__Sphingobacteriia; o__Sphingobacteriales; f__Chitinophagaceae; g__; s__	1e-139	160560
OTU_462	k__Bacteria; p__Verrucomicrobia; c__[Pedosphaerae]; o__[Pedosphaerales]; f__auto67_4W; g__; s__	4e-121	161263
OTU_463	k__Bacteria; p__Proteobacteria; c__Gammaproteobacteria; o__Xanthomonadales; f__Sinobacteraceae; g__; s__	2e-120	150982
OTU_460	k__Bacteria; p__Verrucomicrobia; c__Opitutae; o__Puniceicoccales; f__Puniceicoccaceae; g__; s__	1e-87	3827844
OTU_461	k__Bacteria; p__Proteobacteria; c__Betaproteobacteria; o__Procabacteriales; f__Procabacteriaceae; g__; s__	2e-101	331407
OTU_464	k__Bacteria; p__Verrucomicrobia; c__[Pedosphaerae]; o__[Pedosphaerales]; f__auto67_4W; g__; s__	7e-126	1109867
OTU_465	k__Bacteria; p__Proteobacteria; c__Alphaproteobacteria; o__Sphingomonadales; f__Sphingomonadaceae; g__Novosphingobium; s__	3e-137	182669
OTU_448	k__Bacteria; p__Proteobacteria; c__Gammaproteobacteria; o__Legionellales; f__; g__; s__	1e-108	531332
OTU_440	k__Bacteria; p__Proteobacteria; c__Deltaproteobacteria; o__Syntrophobacterales; f__Syntrophobacteraceae; g__; s__	3e-137	247387
OTU_428	k__Bacteria; p__Acidobacteria; c__Acidobacteria; o__Acidobacteriales; f__Koribacteraceae; g__; s__	3e-128	154234
OTU_429	k__Bacteria; p__TM6; c__SJA-4; o__; f__; g__; s__	1e-102	2590725
OTU_426	k__Bacteria; p__Verrucomicrobia; c__[Pedosphaerae]; o__[Pedosphaerales]; f__; g__; s__	3e-106	206560
OTU_427	k__Bacteria; p__Firmicutes; c__Erysipelotrichi; o__Erysipelotrichales; f__Erysipelotrichaceae; g__PSB-M-3; s__	1e-81	140669
OTU_442	k__Archaea; p__Crenarchaeota; c__MBGA; o__NRP-J; f__; g__; s__	5e-130	255340
OTU_425	k__Bacteria; p__TM6; c__SJA-4; o__; f__; g__; s__	2e-79	4293123
OTU_444	k__Bacteria; p__Bacteroidetes; c__Sphingobacteriia; o__Sphingobacteriales; f__Sphingobacteriaceae; g__; s__	1e-127	1110000
OTU_424	k__Bacteria; p__Acidobacteria; c__Acidobacteria-2; o__; f__; g__; s__	4e-118	113118
OTU_446	k__Bacteria; p__Bacteroidetes; c__Sphingobacteriia; o__Sphingobacteriales; f__Sphingobacteriaceae; g__; s__	2e-132	1121948
OTU_447	k__Bacteria; p__Proteobacteria; c__Alphaproteobacteria; o__Caulobacterales; f__Caulobacteraceae; g__; s__	7e-92	921116
OTU_443	k__Bacteria; p__Firmicutes; c__Bacilli; o__Bacillales; f__Bacillaceae; g__Bacillus; s__	1e-139	352645
OTU_441	k__Bacteria; p__Elusimicrobia; c__Elusimicrobia; o__Elusimicrobiales; f__; g__; s__	1e-127	606431
OTU_445	k__Bacteria; p__Proteobacteria; c__Gammaproteobacteria; o__Pseudomonadales; f__Pseudomonadaceae; g__; s__	3e-137	311522
OTU_431	k__Bacteria; p__Proteobacteria; c__Alphaproteobacteria; o__Rickettsiales; f__; g__; s__	3e-119	143692
OTU_430	k__Bacteria; p__Proteobacteria; c__Alphaproteobacteria; o__; f__; g__; s__	4e-87	563395
OTU_433	k__Bacteria; p__Proteobacteria; c__Alphaproteobacteria; o__Kiloniellales; f__; g__; s__	3e-125	1701849
OTU_432	k__Bacteria; p__Verrucomicrobia; c__Opitutae; o__; f__; g__; s__	2e-79	278462
OTU_435	k__Bacteria; p__Proteobacteria; c__Gammaproteobacteria; o__Xanthomonadales; f__Sinobacteraceae; g__; s__	7e-123	150982
OTU_434	k__Bacteria; p__WPS-2; c__; o__; f__; g__; s__	2e-120	1057310
OTU_437	k__Bacteria; p__Acidobacteria; c__Solibacteres; o__Solibacterales; f__Solibacteraceae; g__Candidatus Solibacter; s__	4e-127	348120
OTU_436	k__Bacteria; p__Proteobacteria; c__Gammaproteobacteria; o__Legionellales; f__Coxiellaceae; g__; s__	5e-102	22253
OTU_439	k__Bacteria; p__Cyanobacteria; c__Chloroplast; o__Chlorophyta; f__Chlamydomonadaceae; g__; s__	7e-86	814161
OTU_438	k__Bacteria; p__AD3; c__JG37-AG-4; o__; f__; g__; s__	2e-77	1111648
OTU_451	k__Bacteria; p__Proteobacteria; c__Gammaproteobacteria; o__Legionellales; f__; g__; s__	1e-108	162394
OTU_450	k__Bacteria; p__Verrucomicrobia; c__Opitutae; o__Opitutales; f__Opitutaceae; g__; s__	5e-130	209628
OTU_457	k__Bacteria; p__Cyanobacteria; c__Chloroplast; o__Chlorophyta; f__; g__; s__	8e-132	226815
OTU_456	k__Bacteria; p__Proteobacteria; c__Gammaproteobacteria; o__Legionellales; f__; g__; s__	5e-99	311195
OTU_455	k__Bacteria; p__WPS-2; c__; o__; f__; g__; s__	3e-131	1126345
OTU_454	k__Bacteria; p__Cyanobacteria; c__Chloroplast; o__Chlorophyta; f__; g__; s__	2e-120	223377
OTU_452	k__Bacteria; p__Proteobacteria; c__Alphaproteobacteria; o__Rickettsiales; f__; g__; s__	2e-114	248953
OTU_449	k__Bacteria; p__Actinobacteria; c__Thermoleophilia; o__Solirubrobacterales; f__; g__; s__	8e-135	757795
OTU_459	k__Bacteria; p__Acidobacteria; c__Solibacteres; o__Solibacterales; f__Solibacteraceae; g__Candidatus Solibacter; s__	2e-132	3677124
OTU_458	k__Bacteria; p__Acidobacteria; c__Acidobacteria; o__Acidobacteriales; f__Koribacteraceae; g__; s__	8e-135	793233
OTU_453	k__Bacteria; p__Actinobacteria; c__Acidimicrobiia; o__Acidimicrobiales; f__; g__; s__	1e-127	1126251
