# Supplementary material for: Bacterial and Fungal Communities in a Degraded Ombrotrophic Peatland Undergoing Natural and Managed Re-Vegetation
Source: PLoS One. 2015 May 13;10(5):e0124726. doi: 10.1371/journal.pone.0124726 (PMC4430338; doi:10.1371/journal.pone.0124726)
Supplement: S1 Protocol — UPARSE clusters, dereplicated DNA sequences, full taxonomic assignments, OTU abundance tables and sample data are provided. Outputs from the analyses are also provided, including statistical tables and the number of sequences for each sample. (ZIP) [file pone.0124726.s001.zip › S1_Protocol/data/hb_uparse/uparse_commands.txt]

#Commands run based on guide at http://drive5.com/usearch/manual/uparse_cmds.html

wget http://drive5.com/usearch/manual/uparse_cmds.html

#The first few steps to do with getting the sequences in the right fastq format were performed in the raw data directory $d

# Set a variable to give a short name for the USEARCH binary
u=~/bin/usearch7.0.1090_i86linux32

# Variable for directory containing input data (reads and ref. db)
d=~/qanalysis/raw_data/fastq

# Gather stats to help decide on quality options
$u -fastq_stats $d/ElliottB.fq -log stats.log

# Quality filter, length truncate, covert to FASTA
$u -fastq_filter $d/ElliottB_stripped.fq -fastq_maxee 0.5 -fastq_trunclen 250 -fastaout reads.fa
#usearch v7.0.1090_i86linux32, 4.0Gb RAM (24.7Gb total), 16 cores
#(C) Copyright 2013 Robert C. Edgar, all rights reserved.
#http://drive5.com/usearch

# Dereplication
$u -derep_fulllength reads.fa -output derep.fa -sizeout

# Abundance sort and discard singletons
$u -sortbysize derep.fa -output sorted.fa -minsize 2

# OTU clustering
$u -cluster_otus sorted.fa -otus otus1.fa

# Chimera filtering using reference database
wget http://drive5.com/uchime/gold.fa
mv gold.fa /home/elliottd/qanalysis/taxonomy/gold.fa
GOLD=/home/elliottd/qanalysis/taxonomy/gold.fa
$u -uchime_ref otus1.fa -db $GOLD -strand plus -nonchimeras otus2.fa
#00:00 2.1Mb Reading otus1.fa, 138.2kb
#00:00 2.2Mb 482 seqs, min 250, avg 250, max 250nt
#00:00 2.2Mb Reading /home/elliottd/qanalysis/taxonomy/gold.fa, 16Mb
#00:00  18Mb 10362 (10.4k) seqs, min 1205, avg 1470, max 1655nt
#00:01  18Mb  100.0% Masking
#00:02  19Mb  100.0% Word stats
#00:02  77Mb  100.0% Building slots
#00:03  77Mb  100.0% Build index
#00:03 262Mb  100.0% Search 17/482 chimeras found (3.5%)
#00:03 262Mb  100.0% Writing 465 non-chimeras

# Label OTU sequences OTU_1, OTU_2...
python ~/drive5_py/fasta_number.py otus2.fa OTU_ > otus.fa

# Map reads (including singletons) back to OTUs
$u -usearch_global reads.fa -db otus.fa -strand plus -id 0.97 -uc map.uc

# Create OTU table
python ~/drive5_py/uc2otutab.py map.uc > otu_table.txt

# convert OTU table to biom format
convert_biom.py -i otu_table.txt -o otu_table.biom --biom_table_type="otu table"

# assign taxonomy by BLAST using the greengenes database
parallel_assign_taxonomy_blast.py -i otus.fa -o taxonomy/ -O 10 -t /home/elliottd/qanalysis/taxonomy/gg_13_8_otus/taxonomy/97_otu_taxonomy.txt -r /home/elliottd/qanalysis/taxonomy/gg_13_8_otus/rep_set/97_otus.fasta
