# Supplementary material for: Bacterial and Fungal Communities in a Degraded Ombrotrophic Peatland Undergoing Natural and Managed Re-Vegetation
Source: PLoS One. 2015 May 13;10(5):e0124726. doi: 10.1371/journal.pone.0124726 (PMC4430338; doi:10.1371/journal.pone.0124726)
Supplement: S1 Protocol — UPARSE clusters, dereplicated DNA sequences, full taxonomic assignments, OTU abundance tables and sample data are provided. Outputs from the analyses are also provided, including statistical tables and the number of sequences for each sample. (ZIP) [file pone.0124726.s001.zip › S1_Protocol/data/hf_uparse/map.txt]

#SampleID	BarcodeSequence	LinkerPrimerSequence	group	Transect	terrain	management	zone	position	altitude	X	Y	Pb	Cu	Zn	Cd	K	P	Nitrate	Ammonium	OM	Moisture	pH	Conductivity	cfu_per_g	log_cfu_per_g	Description
W1	TATAGTAA	CTTGGTCATTTAGAGGAAGTAA	fungi	West	25	Managed	M.25	1	539.661621	-1.860113	53.53459	36.3378089	86.193311	181.014796	1.76198346	1071.037669	413.4608381	0.557361526	4.329740916	55.30333333	65.4	4.106666667	37.21	160000	5.204119983	25.W1
W2	TATCACCA	CTTGGTCATTTAGAGGAAGTAA	fungi	West	BP	Degraded	D.BP	2	538.219727	-1.860194	53.536033	4.670806407	3.184643587	60.4610481	0.46	133.653	296.9303333	18.08069276	7.796735563	93.56333333	84.39666667	3.81	64.43333333	4500	3.653212514	B.W2
W3	TATCCTGA	CTTGGTCATTTAGAGGAAGTAA	fungi	West	YH	Managed	M.YH	3	536.537476	-1.860146	53.536456	20.83975886	9.38268965	219.1123197	1.366491366	467.8423093	384.782247	2.038311546	5.16438651	94.36	81.65333333	3.656666667	67.16666667	275000	5.439332694	YH.W3
W4	TATCTCTA	CTTGGTCATTTAGAGGAAGTAA	fungi	West	Gu	Unmanaged	U.Gu	4	535.57605	-1.860094	53.536754	43.7150472	15.6876224	121.3468525	1.168888889	383.8369444	587.462375	23.96953358	10.71133563	77.11333333	63.97	3.936666667	61.16666667	1000000	6	G.W4
W5	TATTAAGA	CTTGGTCATTTAGAGGAAGTAA	fungi	West	RG	Managed	M.RG	5	536.537476	-1.860198	53.536766	5.0697852	12.1545682	66.31911223	0.388039216	367.845817	364.4676993	0.569777872	4.737863748	97.94	86.34	3.913333333	51.06666667	705000	5.848189117	RG.W5
W6	TATTCGTA	CTTGGTCATTTAGAGGAAGTAA	fungi	West	OV	Unmanaged	U.OV	6	538.700317	-1.860154	53.536889	453.9284667	59.2309507	194.0909677	2.516535948	3041.991882	943.2140327	17.40297579	24.9987018	85.80333333	67.93	3.926666667	71.36666667	740000	5.86923172	O.W6
M1	TCAAATCA	CTTGGTCATTTAGAGGAAGTAA	fungi	Middle	25	Managed	M.25	1	536.056763	-1.858675	53.534697	126.0541557	24.88721657	239.5479533	2.079	424.9093333	475.0133333	0.199906853	9.537072522	91.44333333	75.57666667	3.893333333	63.63333333	5700000	6.755874856	25.M1
M2	ACAGCCTA	CTTGGTCATTTAGAGGAAGTAA	fungi	Middle	BP	Degraded	D.BP	2	532.451904	-1.8586	53.536416	1.925549267	4.64085857	84.53995513	0.51462585	118.7192109	251.6160136	12.52933831	5.404594403	98.18666667	83.10666667	3.85	83.93333333	3800	3.579783597	B.M2
M3	ACCGCACA	CTTGGTCATTTAGAGGAAGTAA	fungi	Middle	YH	Managed	M.YH	3	531.490601	-1.858599	53.536756	2.98248005	4.428750673	57.0611369	0.365166667	385.1441538	326.5282051	0.556875164	5.500754885	97.93	84.03666667	3.873333333	72.36666667	135000	5.130333768	YH.M3
M4	ACATAGCA	CTTGGTCATTTAGAGGAAGTAA	fungi	Middle	OV	Unmanaged	U.OV	4	532.692261	-1.858671	53.536965	137.5342304	24.5673647	156.5363463	1.659414966	423.695517	668.7345918	6.270405878	17.78308154	92.77	64.74666667	3.636666667	92.83333333	740000	5.86923172	O.M4
M5	ACATGAGA	CTTGGTCATTTAGAGGAAGTAA	fungi	Middle	Gu	Unmanaged	U.Gu	5	528.847046	-1.858704	53.537358	24.7998727	12.10004453	111.9843117	0.78869281	413.3330131	480.7445948	6.283135371	13.6225414	73.87666667	65.04333333	3.926666667	53.26666667	1700000	6.230448921	G.M5
M6	ACATTGTA	CTTGGTCATTTAGAGGAAGTAA	fungi	Middle	RG	Managed	M.RG	6	531.250244	-1.858621	53.537605	3.459471463	6.76842165	42.2918269	0.594333333	444.7736667	347.341	0.335718331	5.180444188	97.05333333	82.32333333	4.063333333	48.06666667	1130000	6.053078443	RG.M6
E1	ACCACCAA	CTTGGTCATTTAGAGGAAGTAA	fungi	East	25	Managed	M.25	1	532.932495	-1.857743	53.534805	10.90162183	10.58291424	132.2410787	0.710163399	686.8801503	266.9594118	0.40382923	2.532634966	31.22333333	43.97	4.423333333	50.83333333	3400000	6.531478917	2.50E+02
E2	ACCAGTCA	CTTGGTCATTTAGAGGAAGTAA	fungi	East	RG	Managed	M.RG	2	530.048584	-1.857778	53.535532	1.963834323	5.491895517	17.43047523	0.548823129	290.8181088	316.8273333	0.482616202	5.862071713	98.34666667	85.66666667	3.926666667	54.5	470000	5.672097858	RG.E2
E3	ACCTAATA	CTTGGTCATTTAGAGGAAGTAA	fungi	East	BP	Degraded	D.BP	3	527.405029	-1.857809	53.536628	3.89897267	6.00073234	118.0507101	0.687622649	275.8517896	321.7897039	12.39748503	9.306487026	98.41666667	84.76333333	3.746666667	67.7	73000	4.86332286	B.E3
E4	ACCTCTAA	CTTGGTCATTTAGAGGAAGTAA	fungi	East	YH	Managed	M.YH	4	526.203369	-1.857853	53.537153	6.489661457	9.99527358	169.9949314	1.379666667	860.4786667	367.9936667	0.426337654	6.961193087	98.02666667	85.02333333	3.71	58.73333333	610000	5.785329835	YH.E4
E5	ACCTTCCA	CTTGGTCATTTAGAGGAAGTAA	fungi	East	Gu	Unmanaged	U.Gu	5	523.079102	-1.857754	53.537434	100.7468159	24.93052927	70.631396	1.600666667	681.3096667	912.4436667	54.59816733	24.07183267	82.21	76.52666667	3.766666667	74.8	750000	5.875061263	G.E5
E6	ACGAATGA	CTTGGTCATTTAGAGGAAGTAA	fungi	East	OV	Unmanaged	U.OV	6	526.924438	-1.857768	53.537503	305.2813313	48.17147827	111.2515987	2.897269231	636.8033269	762.8846613	12.81669993	16.62545576	86.55	67.80333333	3.633333333	100.7666667	500000	5.698970004	O.E6
