# Supplementary material for: Bacterial and Fungal Communities in a Degraded Ombrotrophic Peatland Undergoing Natural and Managed Re-Vegetation
Source: PLoS One. 2015 May 13;10(5):e0124726. doi: 10.1371/journal.pone.0124726 (PMC4430338; doi:10.1371/journal.pone.0124726)
Supplement: S1 Protocol — UPARSE clusters, dereplicated DNA sequences, full taxonomic assignments, OTU abundance tables and sample data are provided. Outputs from the analyses are also provided, including statistical tables and the number of sequences for each sample. (ZIP) [file pone.0124726.s001.zip › S1_Protocol/data/hf_uparse/otu_table.biom]

{"id": "None","format": "Biological Observation Matrix 1.0.0","format_url": "http://biom-format.org","type": "OTU table","generated_by": "BIOM-Format 1.1.1","date": "2014-01-29T11:54:46.207583","matrix_type": "sparse","matrix_element_type": "float","shape": [317, 18],"data": [[0,0,1602.0],[0,6,66.0],[0,12,1.0],[1,0,25.0],[2,0,95.0],[2,2,6.0],[2,4,21.0],[2,5,2.0],[2,12,76.0],[2,15,50.0],[2,16,2.0],[2,17,17.0],[3,0,11.0],[3,5,2.0],[3,6,4.0],[3,12,1.0],[4,0,195.0],[4,4,5.0],[4,5,82.0],[4,6,26.0],[4,9,7.0],[4,12,95.0],[4,17,20.0],[5,0,521.0],[5,12,4.0],[6,0,3.0],[7,0,6.0],[7,4,3.0],[7,5,15.0],[7,11,10.0],[7,15,3.0],[7,17,11.0],[8,0,3.0],[8,2,3.0],[8,3,372.0],[8,4,1.0],[9,0,13.0],[10,0,45.0],[10,2,84.0],[10,3,1.0],[10,12,1.0],[10,15,2.0],[11,0,30.0],[11,12,8.0],[12,0,7.0],[12,1,1.0],[12,2,56.0],[12,3,95.0],[12,4,40.0],[12,5,23.0],[12,8,23.0],[12,9,20.0],[12,10,70.0],[12,11,8.0],[12,12,5.0],[12,13,3.0],[12,16,6.0],[12,17,142.0],[13,0,19.0],[13,6,105.0],[13,12,154.0],[13,14,14.0],[14,0,1.0],[14,16,3.0],[14,17,5.0],[15,0,8.0],[15,1,2.0],[15,2,171.0],[15,4,4.0],[15,5,5.0],[15,6,3.0],[15,7,3.0],[15,15,5.0],[15,17,1.0],[16,0,9.0],[16,2,28.0],[16,4,52.0],[16,5,10.0],[16,7,12.0],[16,9,6.0],[16,11,48.0],[16,13,2.0],[16,15,23.0],[16,17,5.0],[17,0,4.0],[18,0,3.0],[18,3,20.0],[18,5,19.0],[18,6,10.0],[18,9,30.0],[18,10,104.0],[18,16,1.0],[18,17,30.0],[19,0,4.0],[20,0,55.0],[20,3,3.0],[20,4,7.0],[20,5,56.0],[20,6,3.0],[20,9,51.0],[20,10,5.0],[20,11,2.0],[20,12,12.0],[20,14,2.0],[20,16,26.0],[20,17,60.0],[21,0,72.0],[21,2,33.0],[21,4,67.0],[21,12,69.0],[21,13,1.0],[21,15,670.0],[22,0,11.0],[22,6,4.0],[23,0,6.0],[23,2,37.0],[23,3,480.0],[23,4,9.0],[23,5,130.0],[23,6,2597.0],[23,10,23.0],[23,12,55.0],[23,13,3.0],[23,14,321.0],[23,15,5.0],[23,16,239.0],[24,0,5.0],[25,0,14.0],[25,6,1.0],[26,0,6.0],[27,0,5.0],[27,2,3.0],[27,4,15.0],[27,8,4.0],[27,11,4.0],[27,12,6.0],[27,13,22.0],[27,15,2.0],[27,17,3.0],[28,0,4.0],[28,2,5.0],[28,3,63.0],[28,4,2.0],[28,6,9.0],[28,7,1.0],[28,8,2.0],[28,9,1.0],[28,10,5.0],[28,11,1.0],[28,12,87.0],[28,13,8.0],[28,14,4.0],[28,16,1.0],[28,17,10.0],[29,0,3.0],[29,2,1.0],[29,13,1.0],[29,16,11.0],[29,17,1.0],[30,0,8.0],[31,0,14.0],[32,0,4.0],[32,1,51.0],[32,2,19.0],[32,3,47.0],[32,4,39.0],[32,5,1.0],[32,6,7.0],[32,7,3.0],[32,8,21.0],[32,9,11.0],[32,10,15.0],[32,11,9.0],[32,12,9.0],[32,13,15.0],[32,14,7.0],[32,15,5.0],[32,16,2.0],[32,17,56.0],[33,0,17.0],[34,0,1.0],[34,5,1.0],[34,7,6.0],[34,10,39.0],[34,13,7.0],[34,15,6.0],[34,17,31.0],[35,0,10.0],[36,0,1.0],[36,10,12.0],[37,0,1.0],[37,2,8.0],[37,3,18.0],[37,10,91.0],[37,16,5.0],[37,17,14.0],[38,0,1.0],[38,12,14.0],[39,0,5.0],[39,2,6.0],[39,3,1.0],[39,4,1.0],[39,7,1.0],[39,12,2.0],[40,0,3.0],[40,16,1.0],[41,0,1.0],[41,2,2.0],[41,4,1.0],[41,5,4.0],[41,6,62.0],[41,12,26.0],[42,1,20.0],[42,3,1.0],[43,1,177.0],[43,2,2.0],[43,8,33.0],[43,13,3.0],[43,14,153.0],[44,1,151.0],[44,2,143.0],[44,3,23.0],[44,4,1.0],[44,5,1.0],[44,7,139.0],[44,8,314.0],[44,10,7.0],[44,11,21.0],[44,13,139.0],[44,14,159.0],[44,15,6.0],[45,1,187.0],[45,2,277.0],[45,3,43.0],[45,4,57.0],[45,7,124.0],[45,8,990.0],[45,9,16.0],[45,10,21.0],[45,11,48.0],[45,13,174.0],[45,14,388.0],[45,15,21.0],[45,17,3.0],[46,1,74.0],[46,2,40.0],[46,3,6.0],[46,4,1.0],[46,7,3.0],[46,8,471.0],[46,10,16.0],[46,11,2.0],[46,13,25.0],[46,14,133.0],[46,15,2.0],[46,16,1.0],[46,17,2.0],[47,1,5.0],[47,2,42.0],[47,3,39.0],[47,4,9.0],[47,5,67.0],[47,6,1.0],[47,7,7.0],[47,8,2.0],[47,9,8.0],[47,10,15.0],[47,11,7.0],[47,13,14.0],[47,14,5.0],[47,15,21.0],[47,16,3.0],[47,17,7.0],[48,1,12.0],[48,2,1.0],[48,3,44.0],[48,4,1.0],[48,5,2.0],[48,9,1.0],[48,10,4.0],[48,12,1.0],[48,13,10.0],[48,15,11.0],[48,16,7.0],[49,1,11.0],[50,1,1.0],[50,2,16.0],[50,3,23.0],[50,4,8.0],[50,5,118.0],[50,6,2.0],[50,7,2.0],[50,8,3.0],[50,9,8.0],[50,10,2.0],[50,11,5.0],[50,13,11.0],[50,14,3.0],[50,15,2.0],[50,16,5.0],[50,17,34.0],[51,1,1.0],[51,2,210.0],[51,3,3.0],[51,4,3.0],[51,11,2.0],[51,13,1.0],[51,15,1.0],[52,1,1.0],[52,2,6.0],[52,14,1.0],[53,1,9.0],[54,1,2.0],[54,2,5.0],[54,7,4.0],[55,2,15.0],[55,3,1.0],[55,4,4.0],[55,9,2.0],[56,2,14.0],[56,3,1.0],[56,4,17.0],[56,8,61.0],[56,11,3.0],[56,13,12.0],[56,14,74.0],[56,15,8.0],[57,2,191.0],[57,3,3.0],[58,2,4.0],[58,3,204.0],[59,2,21.0],[59,5,2.0],[59,6,7.0],[59,7,21.0],[59,12,1.0],[59,16,3.0],[59,17,2.0],[60,2,239.0],[60,3,4.0],[60,4,8.0],[60,11,17.0],[60,13,3.0],[60,16,1.0],[61,2,19.0],[61,3,1.0],[61,5,14.0],[61,9,3.0],[61,10,6.0],[61,15,2.0],[61,17,7.0],[62,2,31.0],[62,10,22.0],[63,2,11.0],[63,3,1.0],[63,7,11.0],[63,14,18.0],[64,2,10.0],[65,2,2.0],[65,3,207.0],[66,2,27.0],[66,3,2.0],[66,11,2.0],[67,2,5.0],[67,3,2.0],[67,15,1.0],[68,2,13.0],[68,5,1.0],[69,2,1.0],[69,3,42.0],[70,2,18.0],[70,3,3.0],[71,2,1.0],[71,3,27.0],[72,2,6.0],[72,4,4.0],[72,5,5.0],[72,17,7.0],[73,2,24.0],[73,3,168.0],[73,4,4.0],[73,5,7.0],[73,6,33.0],[73,7,1.0],[73,8,9.0],[73,9,1.0],[73,10,7.0],[73,11,4.0],[73,12,13.0],[73,13,5.0],[73,14,1.0],[73,16,10.0],[73,17,3.0],[74,2,18.0],[75,2,11.0],[75,13,1.0],[75,17,2.0],[76,2,19.0],[76,7,7.0],[76,9,2.0],[77,2,21.0],[77,3,800.0],[77,4,40.0],[77,5,9.0],[77,6,5.0],[77,7,1.0],[77,9,14.0],[77,10,181.0],[77,12,3.0],[77,14,41.0],[77,15,8.0],[77,16,33.0],[78,2,5.0],[79,2,9.0],[79,3,1.0],[80,2,4.0],[80,4,7.0],[80,15,3.0],[81,2,17.0],[81,13,3.0],[82,2,3.0],[83,2,8.0],[83,4,12.0],[83,5,3.0],[83,10,3.0],[83,15,2.0],[83,16,81.0],[84,2,8.0],[84,4,7.0],[84,5,1.0],[84,8,9.0],[84,10,5.0],[84,11,2.0],[84,13,28.0],[85,2,4.0],[85,4,1.0],[85,5,2.0],[85,7,14.0],[85,11,3.0],[85,17,6.0],[86,2,9.0],[86,4,4.0],[87,2,8.0],[87,11,12.0],[87,13,1.0],[87,15,2.0],[87,16,2.0],[87,17,2.0],[88,2,10.0],[88,4,3.0],[88,5,8.0],[88,7,16.0],[88,9,8.0],[88,10,9.0],[88,12,1.0],[88,13,7.0],[88,15,3.0],[88,17,1.0],[89,2,5.0],[89,4,2.0],[89,7,41.0],[89,8,51.0],[89,15,3.0],[90,2,6.0],[90,3,39.0],[90,10,47.0],[91,2,2.0],[91,3,158.0],[92,2,8.0],[93,2,9.0],[94,2,4.0],[94,4,1.0],[94,11,1.0],[95,2,5.0],[95,3,20.0],[96,2,5.0],[96,11,1.0],[97,2,3.0],[97,4,1.0],[98,2,7.0],[98,7,1.0],[98,13,1.0],[99,2,1.0],[99,17,1.0],[100,2,4.0],[100,13,13.0],[100,15,1.0],[101,2,6.0],[101,3,10.0],[101,7,24.0],[101,10,23.0],[101,12,2.0],[101,13,1.0],[101,15,3.0],[101,16,1.0],[101,17,3.0],[102,2,2.0],[102,5,1.0],[102,9,2.0],[102,11,2.0],[102,13,9.0],[102,15,4.0],[103,2,6.0],[104,2,5.0],[104,4,5.0],[104,11,3.0],[104,13,1.0],[105,2,6.0],[105,10,3.0],[105,17,1.0],[106,2,1.0],[106,8,3.0],[106,11,3.0],[106,14,3.0],[106,15,1.0],[106,16,2.0],[106,17,1.0],[107,2,2.0],[107,11,1.0],[108,2,1.0],[108,14,4.0],[109,2,1.0],[109,4,4.0],[109,5,439.0],[109,11,215.0],[109,13,50.0],[109,16,2.0],[109,17,72.0],[110,2,1.0],[110,3,7.0],[110,5,8.0],[110,17,30.0],[111,2,3.0],[111,7,4.0],[111,13,1.0],[112,2,3.0],[113,2,1.0],[113,13,3.0],[114,2,4.0],[114,7,3.0],[114,11,6.0],[114,13,4.0],[115,2,8.0],[115,4,4.0],[115,7,10.0],[115,13,1.0],[115,15,1.0],[116,2,5.0],[116,4,1.0],[116,7,2.0],[116,8,10.0],[116,14,3.0],[117,2,3.0],[118,2,1.0],[118,6,1.0],[118,12,1.0],[119,2,2.0],[119,3,55.0],[119,5,8.0],[119,6,183.0],[119,9,1.0],[119,10,25.0],[119,12,1.0],[119,14,260.0],[119,16,2.0],[120,2,11.0],[120,4,1.0],[120,7,1.0],[120,15,2.0],[121,2,5.0],[121,9,1.0],[121,10,2.0],[121,14,1.0],[121,15,1.0],[122,3,13.0],[122,6,68.0],[122,12,19.0],[123,3,75.0],[123,9,4.0],[123,16,12.0],[123,17,2.0],[124,3,95.0],[124,5,1.0],[124,6,1.0],[124,11,397.0],[124,13,5.0],[124,14,46.0],[124,15,2.0],[124,17,73.0],[125,3,1.0],[125,5,5.0],[126,3,22.0],[126,6,1.0],[126,10,5.0],[127,3,6.0],[128,3,14.0],[128,6,1.0],[128,12,1.0],[129,3,65.0],[129,5,1.0],[129,6,12.0],[129,9,1.0],[129,10,5.0],[130,3,8.0],[131,3,22.0],[132,3,5.0],[133,3,22.0],[134,3,13.0],[134,5,1.0],[135,3,3.0],[136,3,12.0],[136,16,3.0],[137,3,11.0],[137,16,4.0],[138,3,10.0],[138,8,2.0],[138,12,2.0],[138,13,1.0],[139,3,4.0],[140,3,10.0],[140,10,7.0],[141,3,4.0],[141,9,1.0],[141,10,1.0],[141,14,10.0],[141,16,1.0],[142,3,8.0],[142,4,1.0],[142,11,1.0],[143,3,5.0],[144,3,2.0],[144,12,4.0],[144,16,3.0],[145,3,1.0],[145,4,1.0],[146,3,1.0],[146,5,8.0],[146,17,5.0],[147,3,1.0],[147,12,2.0],[148,4,36.0],[148,13,11.0],[148,15,7.0],[148,16,4.0],[149,4,8.0],[150,4,17.0],[150,14,5.0],[150,17,16.0],[151,4,5.0],[152,4,52.0],[152,15,6.0],[153,4,8.0],[154,4,6.0],[155,4,13.0],[156,4,7.0],[156,7,6.0],[156,11,7.0],[156,15,2.0],[157,4,7.0],[157,6,1.0],[157,7,13.0],[157,12,15.0],[158,4,6.0],[159,4,4.0],[159,11,16.0],[160,4,8.0],[160,15,1.0],[160,16,5.0],[161,4,47.0],[161,5,9.0],[161,6,11.0],[161,9,8.0],[161,16,10.0],[161,17,4.0],[162,4,5.0],[162,15,2.0],[163,4,4.0],[164,4,9.0],[164,11,13.0],[164,13,6.0],[164,16,3.0],[165,4,4.0],[165,17,1.0],[166,4,3.0],[166,17,2.0],[167,4,2.0],[168,4,2.0],[168,16,1.0],[169,4,4.0],[169,7,2.0],[169,15,1.0],[170,5,13.0],[170,7,1.0],[170,17,4.0],[171,5,38.0],[171,9,14.0],[171,14,27.0],[171,16,2.0],[171,17,50.0],[172,5,9.0],[172,17,4.0],[173,5,30.0],[173,17,7.0],[174,5,36.0],[174,9,7.0],[175,5,2.0],[176,5,50.0],[176,11,2.0],[176,12,1.0],[177,5,11.0],[177,8,1.0],[177,16,4.0],[177,17,9.0],[178,5,1.0],[178,13,39.0],[178,15,5.0],[178,16,15.0],[178,17,29.0],[179,5,2.0],[180,5,25.0],[180,9,57.0],[180,12,1.0],[180,14,8.0],[180,17,217.0],[181,5,7.0],[181,17,1.0],[182,5,3.0],[182,9,1.0],[183,5,21.0],[183,17,6.0],[184,5,6.0],[185,5,1.0],[185,9,2.0],[186,5,3.0],[186,14,5.0],[187,5,3.0],[187,8,2.0],[187,12,1.0],[187,17,132.0],[188,5,3.0],[189,5,1.0],[189,17,13.0],[190,5,1.0],[190,9,1.0],[191,5,2.0],[191,8,1.0],[191,13,1.0],[191,15,1.0],[192,6,3.0],[193,6,138.0],[194,6,2.0],[195,6,11.0],[196,6,2.0],[196,8,7.0],[196,12,1.0],[196,16,2.0],[197,6,1.0],[197,16,38.0],[197,17,2.0],[198,6,2.0],[199,7,1166.0],[199,15,383.0],[200,7,20.0],[201,7,15.0],[201,11,8.0],[201,13,6.0],[202,7,6.0],[202,8,16.0],[202,14,4.0],[202,15,1.0],[203,7,4.0],[203,8,26.0],[203,14,21.0],[204,7,2.0],[205,7,2.0],[206,7,1.0],[206,8,2.0],[206,11,1.0],[207,7,2.0],[208,8,15.0],[208,13,2.0],[209,8,6.0],[210,8,6.0],[211,8,6.0],[211,10,6.0],[211,11,1.0],[212,8,1.0],[212,11,1.0],[213,9,10.0],[214,9,5.0],[214,15,1.0],[215,9,6.0],[216,9,3.0],[216,12,1.0],[217,9,4.0],[218,9,1.0],[218,17,2.0],[219,9,4.0],[220,9,5.0],[221,9,1.0],[221,11,2.0],[222,9,1.0],[222,15,3.0],[222,17,1.0],[223,9,1.0],[223,17,2.0],[224,10,12.0],[225,10,104.0],[226,10,1076.0],[227,10,10.0],[228,10,8.0],[228,16,5.0],[229,10,24.0],[229,17,11.0],[230,10,9.0],[231,10,16.0],[231,11,7.0],[232,10,23.0],[232,11,1.0],[233,10,4.0],[234,10,2.0],[235,11,6.0],[236,11,317.0],[236,15,2.0],[236,16,1.0],[236,17,6.0],[237,11,5.0],[238,11,6.0],[239,11,9.0],[240,11,20.0],[241,11,21.0],[241,17,7.0],[242,11,4.0],[243,11,22.0],[243,13,4.0],[244,11,20.0],[245,11,8.0],[246,11,2.0],[246,13,7.0],[246,15,3.0],[247,11,7.0],[248,11,3.0],[249,11,6.0],[250,11,3.0],[250,13,2.0],[251,11,2.0],[252,11,6.0],[252,13,2.0],[253,11,3.0],[254,12,5.0],[255,12,145.0],[256,12,40.0],[257,12,86.0],[258,12,130.0],[258,16,58.0],[259,12,4.0],[260,12,2.0],[260,16,1.0],[260,17,265.0],[261,12,11.0],[262,12,27.0],[262,14,1.0],[262,15,481.0],[263,12,2.0],[264,12,4.0],[265,12,2.0],[266,12,29.0],[267,12,3.0],[268,12,11.0],[269,12,2.0],[270,12,3.0],[271,12,1.0],[271,16,55.0],[272,12,2.0],[273,12,1.0],[273,14,11.0],[274,13,5.0],[274,15,1.0],[275,13,9.0],[276,13,3.0],[277,13,6.0],[277,14,2.0],[278,13,9.0],[278,15,6.0],[279,13,7.0],[280,13,1.0],[280,15,1.0],[281,13,1.0],[281,16,5.0],[281,17,2.0],[282,14,25.0],[283,14,13.0],[284,14,5.0],[285,14,5.0],[285,16,1.0],[285,17,1.0],[286,14,2.0],[287,14,5.0],[288,14,7.0],[289,14,3.0],[290,14,4.0],[291,15,20.0],[292,15,56.0],[293,16,111.0],[294,16,6.0],[295,16,4.0],[296,16,41.0],[297,16,6.0],[298,16,46.0],[299,16,16.0],[300,16,4.0],[301,16,6.0],[302,16,2.0],[303,16,2.0],[304,16,2.0],[305,16,2.0],[306,16,2.0],[307,17,2.0],[308,17,3.0],[309,17,5.0],[310,17,2.0],[311,17,2.0],[312,17,5.0],[313,17,3.0],[314,17,2.0],[315,17,2.0],[316,17,3.0]],"rows": [{"id": "OTU_3", "metadata": null},{"id": "OTU_96", "metadata": null},{"id": "OTU_25", "metadata": null},{"id": "OTU_112", "metadata": null},{"id": "OTU_16", "metadata": null},{"id": "OTU_11", "metadata": null},{"id": "OTU_288", "metadata": null},{"id": "OTU_103", "metadata": null},{"id": "OTU_14", "metadata": null},{"id": "OTU_121", "metadata": null},{"id": "OTU_50", "metadata": null},{"id": "OTU_75", "metadata": null},{"id": "OTU_24", "metadata": null},{"id": "OTU_17", "metadata": null},{"id": "OTU_188", "metadata": null},{"id": "OTU_37", "metadata": null},{"id": "OTU_27", "metadata": null},{"id": "OTU_286", "metadata": null},{"id": "OTU_56", "metadata": null},{"id": "OTU_227", "metadata": null},{"id": "OTU_23", "metadata": null},{"id": "OTU_8", "metadata": null},{"id": "OTU_192", "metadata": null},{"id": "OTU_1", "metadata": null},{"id": "OTU_239", "metadata": null},{"id": "OTU_185", "metadata": null},{"id": "OTU_224", "metadata": null},{"id": "OTU_53", "metadata": null},{"id": "OTU_155", "metadata": null},{"id": "OTU_141", "metadata": null},{"id": "OTU_167", "metadata": null},{"id": "OTU_176", "metadata": null},{"id": "OTU_21", "metadata": null},{"id": "OTU_107", "metadata": null},{"id": "OTU_71", "metadata": null},{"id": "OTU_191", "metadata": null},{"id": "OTU_171", "metadata": null},{"id": "OTU_36", "metadata": null},{"id": "OTU_222", "metadata": null},{"id": "OTU_135", "metadata": null},{"id": "OTU_266", "metadata": null},{"id": "OTU_65", "metadata": null},{"id": "OTU_93", "metadata": null},{"id": "OTU_19", "metadata": null},{"id": "OTU_9", "metadata": null},{"id": "OTU_2", "metadata": null},{"id": "OTU_10", "metadata": null},{"id": "OTU_33", "metadata": null},{"id": "OTU_59", "metadata": null},{"id": "OTU_153", "metadata": null},{"id": "OTU_34", "metadata": null},{"id": "OTU_44", "metadata": null},{"id": "OTU_268", "metadata": null},{"id": "OTU_149", "metadata": null},{"id": "OTU_146", "metadata": null},{"id": "OTU_109", "metadata": null},{"id": "OTU_30", "metadata": null},{"id": "OTU_29", "metadata": null},{"id": "OTU_28", "metadata": null},{"id": "OTU_63", "metadata": null},{"id": "OTU_241", "metadata": null},{"id": "OTU_66", "metadata": null},{"id": "OTU_62", "metadata": null},{"id": "OTU_82", "metadata": null},{"id": "OTU_166", "metadata": null},{"id": "OTU_26", "metadata": null},{"id": "OTU_89", "metadata": null},{"id": "OTU_217", "metadata": null},{"id": "OTU_123", "metadata": null},{"id": "OTU_80", "metadata": null},{"id": "OTU_91", "metadata": null},{"id": "OTU_92", "metadata": null},{"id": "OTU_105", "metadata": null},{"id": "OTU_18", "metadata": null},{"id": "OTU_158", "metadata": null},{"id": "OTU_116", "metadata": null},{"id": "OTU_87", "metadata": null},{"id": "OTU_5", "metadata": null},{"id": "OTU_205", "metadata": null},{"id": "OTU_140", "metadata": null},{"id": "OTU_175", "metadata": null},{"id": "OTU_102", "metadata": null},{"id": "OTU_216", "metadata": null},{"id": "OTU_43", "metadata": null},{"id": "OTU_54", "metadata": null},{"id": "OTU_118", "metadata": null},{"id": "OTU_148", "metadata": null},{"id": "OTU_94", "metadata": null},{"id": "OTU_69", "metadata": null},{"id": "OTU_64", "metadata": null},{"id": "OTU_46", "metadata": null},{"id": "OTU_45", "metadata": null},{"id": "OTU_221", "metadata": null},{"id": "OTU_259", "metadata": null},{"id": "OTU_309", "metadata": null},{"id": "OTU_100", "metadata": null},{"id": "OTU_240", "metadata": null},{"id": "OTU_223", "metadata": null},{"id": "OTU_152", "metadata": null},{"id": "OTU_296", "metadata": null},{"id": "OTU_145", "metadata": null},{"id": "OTU_79", "metadata": null},{"id": "OTU_117", "metadata": null},{"id": "OTU_243", "metadata": null},{"id": "OTU_143", "metadata": null},{"id": "OTU_165", "metadata": null},{"id": "OTU_190", "metadata": null},{"id": "OTU_258", "metadata": null},{"id": "OTU_195", "metadata": null},{"id": "OTU_7", "metadata": null},{"id": "OTU_68", "metadata": null},{"id": "OTU_248", "metadata": null},{"id": "OTU_274", "metadata": null},{"id": "OTU_228", "metadata": null},{"id": "OTU_139", "metadata": null},{"id": "OTU_130", "metadata": null},{"id": "OTU_115", "metadata": null},{"id": "OTU_297", "metadata": null},{"id": "OTU_291", "metadata": null},{"id": "OTU_12", "metadata": null},{"id": "OTU_124", "metadata": null},{"id": "OTU_134", "metadata": null},{"id": "OTU_52", "metadata": null},{"id": "OTU_49", "metadata": null},{"id": "OTU_15", "metadata": null},{"id": "OTU_215", "metadata": null},{"id": "OTU_85", "metadata": null},{"id": "OTU_179", "metadata": null},{"id": "OTU_125", "metadata": null},{"id": "OTU_51", "metadata": null},{"id": "OTU_186", "metadata": null},{"id": "OTU_90", "metadata": null},{"id": "OTU_287", "metadata": null},{"id": "OTU_99", "metadata": null},{"id": "OTU_120", "metadata": null},{"id": "OTU_317", "metadata": null},{"id": "OTU_110", "metadata": null},{"id": "OTU_129", "metadata": null},{"id": "OTU_131", "metadata": null},{"id": "OTU_220", "metadata": null},{"id": "OTU_204", "metadata": null},{"id": "OTU_160", "metadata": null},{"id": "OTU_196", "metadata": null},{"id": "OTU_306", "metadata": null},{"id": "OTU_218", "metadata": null},{"id": "OTU_261", "metadata": null},{"id": "OTU_151", "metadata": null},{"id": "OTU_269", "metadata": null},{"id": "OTU_57", "metadata": null},{"id": "OTU_180", "metadata": null},{"id": "OTU_72", "metadata": null},{"id": "OTU_201", "metadata": null},{"id": "OTU_61", "metadata": null},{"id": "OTU_189", "metadata": null},{"id": "OTU_233", "metadata": null},{"id": "OTU_230", "metadata": null},{"id": "OTU_113", "metadata": null},{"id": "OTU_74", "metadata": null},{"id": "OTU_181", "metadata": null},{"id": "OTU_127", "metadata": null},{"id": "OTU_156", "metadata": null},{"id": "OTU_47", "metadata": null},{"id": "OTU_199", "metadata": null},{"id": "OTU_314", "metadata": null},{"id": "OTU_119", "metadata": null},{"id": "OTU_235", "metadata": null},{"id": "OTU_298", "metadata": null},{"id": "OTU_316", "metadata": null},{"id": "OTU_252", "metadata": null},{"id": "OTU_276", "metadata": null},{"id": "OTU_133", "metadata": null},{"id": "OTU_38", "metadata": null},{"id": "OTU_172", "metadata": null},{"id": "OTU_70", "metadata": null},{"id": "OTU_77", "metadata": null},{"id": "OTU_267", "metadata": null},{"id": "OTU_98", "metadata": null},{"id": "OTU_97", "metadata": null},{"id": "OTU_60", "metadata": null},{"id": "OTU_300", "metadata": null},{"id": "OTU_20", "metadata": null},{"id": "OTU_163", "metadata": null},{"id": "OTU_225", "metadata": null},{"id": "OTU_83", "metadata": null},{"id": "OTU_253", "metadata": null},{"id": "OTU_251", "metadata": null},{"id": "OTU_187", "metadata": null},{"id": "OTU_32", "metadata": null},{"id": "OTU_232", "metadata": null},{"id": "OTU_226", "metadata": null},{"id": "OTU_303", "metadata": null},{"id": "OTU_292", "metadata": null},{"id": "OTU_308", "metadata": null},{"id": "OTU_48", "metadata": null},{"id": "OTU_294", "metadata": null},{"id": "OTU_213", "metadata": null},{"id": "OTU_169", "metadata": null},{"id": "OTU_73", "metadata": null},{"id": "OTU_307", "metadata": null},{"id": "OTU_6", "metadata": null},{"id": "OTU_157", "metadata": null},{"id": "OTU_126", "metadata": null},{"id": "OTU_101", "metadata": null},{"id": "OTU_76", "metadata": null},{"id": "OTU_270", "metadata": null},{"id": "OTU_289", "metadata": null},{"id": "OTU_262", "metadata": null},{"id": "OTU_313", "metadata": null},{"id": "OTU_106", "metadata": null},{"id": "OTU_211", "metadata": null},{"id": "OTU_249", "metadata": null},{"id": "OTU_137", "metadata": null},{"id": "OTU_284", "metadata": null},{"id": "OTU_142", "metadata": null},{"id": "OTU_200", "metadata": null},{"id": "OTU_183", "metadata": null},{"id": "OTU_242", "metadata": null},{"id": "OTU_198", "metadata": null},{"id": "OTU_237", "metadata": null},{"id": "OTU_283", "metadata": null},{"id": "OTU_208", "metadata": null},{"id": "OTU_304", "metadata": null},{"id": "OTU_197", "metadata": null},{"id": "OTU_263", "metadata": null},{"id": "OTU_128", "metadata": null},{"id": "OTU_39", "metadata": null},{"id": "OTU_4", "metadata": null},{"id": "OTU_136", "metadata": null},{"id": "OTU_138", "metadata": null},{"id": "OTU_104", "metadata": null},{"id": "OTU_173", "metadata": null},{"id": "OTU_122", "metadata": null},{"id": "OTU_84", "metadata": null},{"id": "OTU_244", "metadata": null},{"id": "OTU_310", "metadata": null},{"id": "OTU_162", "metadata": null},{"id": "OTU_35", "metadata": null},{"id": "OTU_194", "metadata": null},{"id": "OTU_209", "metadata": null},{"id": "OTU_170", "metadata": null},{"id": "OTU_144", "metadata": null},{"id": "OTU_86", "metadata": null},{"id": "OTU_231", "metadata": null},{"id": "OTU_108", "metadata": null},{"id": "OTU_114", "metadata": null},{"id": "OTU_182", "metadata": null},{"id": "OTU_295", "metadata": null},{"id": "OTU_202", "metadata": null},{"id": "OTU_234", "metadata": null},{"id": "OTU_177", "metadata": null},{"id": "OTU_203", "metadata": null},{"id": "OTU_260", "metadata": null},{"id": "OTU_150", "metadata": null},{"id": "OTU_255", "metadata": null},{"id": "OTU_285", "metadata": null},{"id": "OTU_31", "metadata": null},{"id": "OTU_81", "metadata": null},{"id": "OTU_42", "metadata": null},{"id": "OTU_41", "metadata": null},{"id": "OTU_280", "metadata": null},{"id": "OTU_22", "metadata": null},{"id": "OTU_147", "metadata": null},{"id": "OTU_13", "metadata": null},{"id": "OTU_279", "metadata": null},{"id": "OTU_281", "metadata": null},{"id": "OTU_272", "metadata": null},{"id": "OTU_88", "metadata": null},{"id": "OTU_273", "metadata": null},{"id": "OTU_161", "metadata": null},{"id": "OTU_290", "metadata": null},{"id": "OTU_271", "metadata": null},{"id": "OTU_55", "metadata": null},{"id": "OTU_277", "metadata": null},{"id": "OTU_206", "metadata": null},{"id": "OTU_210", "metadata": null},{"id": "OTU_178", "metadata": null},{"id": "OTU_238", "metadata": null},{"id": "OTU_278", "metadata": null},{"id": "OTU_154", "metadata": null},{"id": "OTU_164", "metadata": null},{"id": "OTU_293", "metadata": null},{"id": "OTU_174", "metadata": null},{"id": "OTU_95", "metadata": null},{"id": "OTU_159", "metadata": null},{"id": "OTU_254", "metadata": null},{"id": "OTU_207", "metadata": null},{"id": "OTU_302", "metadata": null},{"id": "OTU_236", "metadata": null},{"id": "OTU_168", "metadata": null},{"id": "OTU_245", "metadata": null},{"id": "OTU_212", "metadata": null},{"id": "OTU_132", "metadata": null},{"id": "OTU_58", "metadata": null},{"id": "OTU_40", "metadata": null},{"id": "OTU_246", "metadata": null},{"id": "OTU_193", "metadata": null},{"id": "OTU_78", "metadata": null},{"id": "OTU_247", "metadata": null},{"id": "OTU_67", "metadata": null},{"id": "OTU_111", "metadata": null},{"id": "OTU_250", "metadata": null},{"id": "OTU_229", "metadata": null},{"id": "OTU_301", "metadata": null},{"id": "OTU_256", "metadata": null},{"id": "OTU_312", "metadata": null},{"id": "OTU_311", "metadata": null},{"id": "OTU_264", "metadata": null},{"id": "OTU_315", "metadata": null},{"id": "OTU_305", "metadata": null},{"id": "OTU_184", "metadata": null},{"id": "OTU_257", "metadata": null},{"id": "OTU_282", "metadata": null},{"id": "OTU_214", "metadata": null},{"id": "OTU_219", "metadata": null},{"id": "OTU_299", "metadata": null},{"id": "OTU_265", "metadata": null},{"id": "OTU_275", "metadata": null}],"columns": [{"id": "W1", "metadata": null},{"id": "W2", "metadata": null},{"id": "W3", "metadata": null},{"id": "W4", "metadata": null},{"id": "W5", "metadata": null},{"id": "W6", "metadata": null},{"id": "M1", "metadata": null},{"id": "M2", "metadata": null},{"id": "M3", "metadata": null},{"id": "M4", "metadata": null},{"id": "M5", "metadata": null},{"id": "M6", "metadata": null},{"id": "E1", "metadata": null},{"id": "E2", "metadata": null},{"id": "E3", "metadata": null},{"id": "E4", "metadata": null},{"id": "E5", "metadata": null},{"id": "E6", "metadata": null}]}
