# Supplementary material for: Bacterial and Fungal Communities in a Degraded Ombrotrophic Peatland Undergoing Natural and Managed Re-Vegetation
Source: PLoS One. 2015 May 13;10(5):e0124726. doi: 10.1371/journal.pone.0124726 (PMC4430338; doi:10.1371/journal.pone.0124726)
Supplement: S1 Protocol — UPARSE clusters, dereplicated DNA sequences, full taxonomic assignments, OTU abundance tables and sample data are provided. Outputs from the analyses are also provided, including statistical tables and the number of sequences for each sample. (ZIP) [file pone.0124726.s001.zip › S1_Protocol/data/hf_uparse/otus.fa]

>OTU_1
AAGTCGTAACAAGGTTTCCGTAGGTGAACCTGCGGAAGGATCATTAAAAGATTTAGCATATTCTTCTGAATATACTTTAT
TAACCCATTCCGAGTACCTTACCCGTTGCTTCCGCGAGGCTGTCCTCACGGGCCTTTGAAGATTTATCTTTGGAGAGTCC
TCGCGGGAGGTATACAATAAACTCTTGCATTACCATGTCATCTGTCTGAATCTGTTTAAAACAAATATTAAAACTTTCAA
CAACGGATCT
>OTU_2
AAGTCGTAACAAGGTTTCCGTAGGTGAACCTGCGGAAGGATCATTACCGAGTTTGGGTCtctcAGGCCCGACCTCCAACC
CTGTGTTTAAACTACCACGTTGCTTTGGCGGGCCCGTCCTTCTGGACCGCCGGgggCTTTACCGCTCCTGGTCAGCGCCC
GCCAGTAGCCTTATCAAATTCTTTATAATTATGTTGTCTGAGTACAAATATAAATCGTTAAAACTTTCAACAACGGATCT
CTTGGTTCTG
>OTU_3
AAGTCGTAACAAGGTTTCCGTAGGTGAACCTGCGGAAGGATCATTAATGTAACCGGACCGGTCTTTTGCCGTAAAATGCA
ACGGATTGGAAAGGGAGATATCATACACCCTGTGTTTATTTACTTTTGTTGCTTTGGCGGGCCGTCCTTTTAGGCGTTGG
CCTCGGCTGATTGCGTCCGCCAGAGGACCTAAACTCTTTTATCAGTGATGTCTGAGTACTAtataATAGTTAAAACTTTC
AACAACGGAT
>OTU_4
AAGTCGTAACAAGGTTTCCGTAGGTGAACCTGCGGAAGGATCATTATTGATTtttAAAGATGTGCTGGCACTCCTTCACC
GGTTTGCATGTGCACTCTGCAAAATCTCCTTCTCTTACCCCACTGTGCACACCCAAGTAGACAAACAGTGTTGCAGAGCA
ATCTGTGTAATTCCTGATTTGCCTACGTTtttATCAAACACCAATAACAATATCAGAATGATCTATACAGTAAGCTTTTA
ACAAGCTGAA
>OTU_5
AAGTCGTAACAAGGTTTCCGTAGGTGAACCTGCGGAAGGATCATTAGTGAAATTGTAGTCTTCGGACTCTCCTTCTCTAT
CCATTACCAACACCTGTGCACCGTTGtgtgAGCAATCAcacaACACATTATTGACAAGAGTTATTAAGCTTCGGCAGAAA
GCCTTGTTCAACTATCAATATTAACAATGTTATAAGAATGTATTATGTACTTGTTGTAATGACAAGGACAACCTAATAAA
ACTTTCAACA
>OTU_6
AAGTCGTAACAAGGTTTCCGTAGGTGAACCTGCGGAAGGATCATTACTGCCAAaaaTGCAACCGAAGATTGCCCTCGCGG
CGATTGATGGGGTTGGTATTAGCGGATTCCACTCTTATAACCTAACAGTGGAGACGCGTTATAATGAACCCAGTAACTTG
ACTGCGCGTTCGCTTTTAGCGATGCGTGTTGCCGGCACCTCGATACTTGTGGCTCGCGTTCGGGCGCAGGACTCGAGGAA
GCTCCGGAAC
>OTU_7
AAGTCGTAACAAGGTCTCCGTAGGTGAACCTGCGGAGGGATCATTATAGAGAAACTCGCCCGCAAGGGTGACTCTCCAAC
CCTGTGTTATTATTACCTCTGTTGCTTTGGCGAGCCGCTTCGGCCACCGGCTTACGCTGGTGAGCGCTCGCCAGAGGACC
CCAAACTCTTGTTAATCGTGTCGTCTGAGTACTATTAAATAGTTAAAACTTTCAACAACGGATCTCTTGGTTCTGGCATC
GATGAAGAAC
>OTU_8
AAGTCGTAACAAGGTTTCCGTAGGTGAACCTGCGGAAGGATCATTAGTGAAACTTCAAAAGTCGGCTCGTCCCGTACTGT
GCTGGTGGAGACACATGTGCACGTTCGAGGCGAGTCGCAAATCCAcacacCTGTGCATCTATGACTCTGAGTGCCGCTTT
GCATGGCCTTGACCGGCCTGGCGCTCGAGTACTTTCAcacacTCTCGAATGTAATGGAATGTCTTGTTGTGCGTAACGTA
CAAAACGAAA
>OTU_9
AAGTCGTAACAAGGTTTCCGTAGGTGAACCTGCGGAAGGATCATTACCGAGTAAGGGTCTTCCAGGCCCGACCTCCAACC
CTTTGTTTAACCAACCATGTTGCTTTGGCGGGCCCGCCCTTTGGGGCCGCCGGgggCTTTACCGCCCCTGGCCCGTGCCC
GCCGGTAGCCAAATTAAATTCTGATAACTGTGTCGTCTGAGTATAGATATAAATCGTTAAaaaCTTTCAACAACGGATCT
CTTGGTTCTG
>OTU_10
AAGTCGTAACAAGGTTTCCGTAGGTGAGTGACATATCATCCTTTCCTTTAACAACTCTTGTGACAATTTGCTAACATata
tTCCAGGTGAACCTGCGGAAGGATCATTACCGAGTAAGGGTCTTCCAGGCCCGACCTCCAACCCTTTGTTTAACCAACCA
TGTTGCTTTGGCGGGCCCGCCCTTTGGGGCCGCCGGgggCTTTACCGCCCCTGGCCCGTGCCCGCCGGTAGCCAAATTAA
ATTCTGATAA
>OTU_11
AAGTCGTAACAAGGTTTCCGTAGGTGAACCTGCGGAAGGATCATTAATGAAACTTCAAAGTCGGCTTGTTCCTGTCTGTG
CTGGTGGGAGACCACATGTGCACGTCGACAAGTCGCAAATCCAcacacCTGTGCATCTATGACTCTGAGTACCGCTTTGC
ATGGCCCTTTGCTGGGCCTGGTATTCGAGTAACTTTACacacTCTGAATGTAATGGAATGTCTATTGTGCATAATGTACA
ACTAAAACAA
>OTU_12
AAGTCGTAACAAGGTTTCCGTAGGTGAACCTGCGGAAGGATCATTAGTGAAATTTGTAGTCTTCGGACTctctTCTCCTA
TCCATTACCAACACCTGTGCACCTTTATTAGTAGGCGTTATTTATAACACTACTAACTATCAATATTAACAATGTTATAA
GAATGTATTAGTACTTGTTGTAATGACAAGGACAACCTAATAAAACTTTCAACAACGGATCTCTTGGCTCTGGCATCGAT
GAAGAACGCA
>OTU_13
AAGTCGTAACAAGGTTTCCGTAGGTGAACCTGCGGAAGGATCATTAGTGAATCTTCAAAGTCGGCTCGTCGGTACTGTGC
TGGTGGAGACACATGTGCACGTCTGCGAGTCGCAAATCCAcacacCTGTGCATCTATGACTCTGAGCGCCGCTTTGCATG
GCCTTGACCGGCCTGGCGCTCGAGTACTTTCAcacacTCTCGAATGTAATGGAATGTCTTGTTGTGCGTAACGTACAAAC
TAAAACAACT
>OTU_14
AAGTCGTAACAAGGTTTCCGTAGGTGAACCTGCGGAAGGATCATTAAaaaGGATACTGGGCAACCGGTAGACCCTACCCG
TGTCTATTTACTCTTGTTGCTTTGGCAGGCCGTGGCCTCCACCGCGGGCTCTGCCTGCGTGTGCCTGCCAGAGGACCAAA
CTCTGAATTTTAGTGATGTCTGAGTACTAtataATAGTTAAAACTTTCAACAACGGATCTCTTGGTTCTGGCATCGATGA
AGAACGCAGC
>OTU_15
AAGTCGTAACAAGGTCTCCGTAGGTGAACCTGCGGAGGGATCATTACAGAGAACATCGCCCGCAAGGGTGACTCTCCAAC
CCTATGTTAATTATACCTTTGTTGCTTTGGCGAGCCGCTCCGGCCACCGGCTCACGCTGGTGAGCGCTCGCCAGAGGACC
CTAAACTCTGTTTATACATGTCGTCTGAGTACTAtataATAGTTAAAACTTTCAACAACGGATCTCTTGGTTCTGGCATC
GATGAAGAAC
>OTU_16
AAGTCGTAACAAGGTTTCCGTAGGTGAACCTGCGGAAGGATCATTAATGTAACCGGACCGGTCCTCTGCCGTCAAACGCA
GCGGATCGGAAAGGGAGATATCATACACCCTGTGTTTATTTACCTTTGTTGCTTTGGCGGGCCGCCCTTTAGGCGTCGGC
TCCGGCTGATCGCGCCCGCCAGAGGACCCAAACTCTTTTATCAGTGATGTCTGAGTACTAtataATAGTTAAAACTTTCA
ACAACGGATC
>OTU_17
AAGTCGTAACAAGGTTTCCGTAGGTGAACCTGCGGAAGGATCATTACAGAGAACATGCCCTTTAGGgggTATATCTCCCA
CCCTTTGTTTACAATACCTTTGTTGCTTTGGTGGGCCCGTCTTTTAGACCACCGGCCTTGGCTGGTCTGTGCCCACCAGA
GGACCAAACAATTCCTTTTATTATGTTGTCTGAGTCTAAATAATTtttATAAAACTTTCAACAACGGATCTCTTGGTTCT
GGCATCGATG
>OTU_18
AAGTCGTAACAAGGTCTCCGTTGGTGAACCAGCGGAGGGATCATTACCGAGTTTACAACTCCCAAACCCAATGTGAACCA
TACCAAACTGTTGCCTCGGCGGGGTCACGCCCCGGGTGCGTCGCAGCCCCGGAACCAGGCGCCCGCCGGAGGGACCAACC
AAACTCTTTCTGTAGTCCCCTCGCGGACGTTATTtttACAGCTCTGAGCAAaaaTTCAAAATGAATCAAAACTTTCAACA
ACGGATCTCT
>OTU_19
AAGTCGTAACAAGGTCTCCGTAGGTGAACCTGCGGAGGGATCATTAAAGAATCATAGAGTGCGCTTTATTGCGGCTCGAC
CATTCTCATCCATCACCCAGTGAATCGTAATACCATTTTCATTAGACTCGAAAATTGTTGAAGAATGTAACACTTTGTAA
TAAAGAAATAAAACTTTTAACAACGGATCTCTTGGCTCTCGCAACGATGAAGAACGCAGCGAAATGCGATAAGTAATGTG
AATTGCAGAA
>OTU_20
AAGTCGTAACAAGGTTTCCGTAGGTGAACCTGCGGAAGGATCATTCATAATAAGTGTTTTATGGCACTTtttAAATCCAT
ATCCACCTTGtgtgCAATGTCAGTCGTTCTCTTCTATGGGAACGACCAAACATCAACCAACTCTTTAACTCTTTGTCTGA
AaaaTATTACGAATAAAATAATTCAAAATACAACTTTCAACAACGGATCTCTTGGCTCTCGCATCGATGAAGAACGCAGC
GAAATGCGAT
>OTU_21
AAGTCGTAACAAGGTTTCCGTAGGTGAACCTGCGGAAGGATCATTAGTGAATTGAATATGTTAGCGGACCTCTTCGGAGT
CCCTAGCATCAAATCATATCCATAACACCTGTGAACTGTAAGGCTGTCTTGAAAACGAAAGTTATTAGAGCAGCCTGCCC
ATTTTATACAAACATTAAAGTAACAAACGTAGTCTTATTATAATCTAATAAAACTTTCAACAACGGATCTCTTGGCTCTC
GCATCGATGA
>OTU_22
AAGTCGTAACAAGGTTTCCGTAGGTGAACCTGCGGAAGGATCATTATTGAAACTTCGCGGgggAGAGGGCTTCGGCCTGC
ACCGGTGGCGACGCCGTGCTGCGGTCGGGTTCCCGCTCCcccTTCCAAACCCCAcacacCTGTGAACCTTTGGGAGGGCG
GTTGTAGTGACCGCGCTCCCGTTTTAAACAACTCTGATGTCTATTTGAATGTGATTCGGGGCCGCCCCGATTAAAACTTG
TAACAACTTT
>OTU_23
AAGTCGTAACAAGGTTTCCGTAGGTGAACCTGCGGAAGGATCATTCACAATGAGTGTTTTATGGCACTCTTTAAaaaTCC
ATATCCACCTTGtgtgCAATGTTTGTTGGGAgagagGCAACTCTTTCCCTTCACAAATATCAACCTATATCTTTAACAAC
ATTCGTCTGATAACATATTATGAATATACTTAATTCAAAATATAACTTTCAACAACGGATCTCTTGGCTCTCGCATCGAT
GAAGAACGCA
>OTU_24
AAGTCGTAACAAGGTTTCCGTAGGTGAACCTGCGGAAGGATCATTAATGTAACCGGACCGTTCCTTTGCCGTAAAACGCA
ACGGATCGGAAAGGGAGATATCATATACCCTGTGTTTATTTACCTTTGTTGCTTTGGCGGGCCGTCCTTTTAGGCGTCGG
CCCCGGCTGATCGCGCCCGCCAGAGGACCCAAACTCTTTTATCAGTGATGTCTGAGTACTAtataATAGTTAAAACTTTC
AACAACGGAT
>OTU_25
AAGTCGTAACAAGGTCTCCGTAGGTGAACCTGCGGAGGGATCATTAACGAATGGCCTCTGGCCTTCAACCTTGTAAACCT
GTGGAAGCAAAACGTGCTTTGGCGCTTTCGGGCGCCAACTTTATGCTTAGGTCAGTCTTGATGTCTGAATCAAaaaCAAG
AAATAAAACTTTCAACAAAGGATCTCTTGGCTCTCGCATCGATGAAGAACGCAGCGAAGCGCGAAATGTAGTGTGAATCG
CAGAACATTG
>OTU_26
AAGTCGTAACAAGGTTTCCGTAGGTGAACCTGCGGAAGGATCATTAACAAATATTGGCAGTTTTGCTGCCACATTTACGC
CTCACGGTGCAAGCCGTGTGGGTAtataAACGCGTGTCTGTATAATGTAGAGTGTAATTGTAAAATACAACTTTTAACAA
TGGATCTCTTGGCTCTTGCAACGATGAAGAACGCAGTGAAATGCGAAATGTAATGCGATTTGCATGAATCTGTGAGTCAT
CAAGTCTTTG
>OTU_27
AAGTCGTAACAAGGTCTCCGTAGGTGAACCTGCGGAGGGATCATTACCGAGTGAGGgggCTCCGGCCCTCGACCTCCCAA
CCCTTTGTTTAACCAACTCTGTTGCCTCGGgggCGACCCGTCCGTCGCGTCGGGCAGTCCCCAGAGGGTCCATCAATCCT
GCATCTTTGCGTCGGAGTATTGAAAGCAAATCAATCAAAACTTTTAACAACGGATCTCTTGGTTCTGGCATCGATGAAGA
ACGCAGCGAA
>OTU_28
AAGTCGTAACAAGGTTTCCGTAGGTGAACCTGCGGAAGGATCATTAACAGGACGAAATTTGCCATTGTGAATAGGgggTG
CAATGCACACTCGCAAATATGCAATTAAAGCCAGCAGATATCACACTTACAATTtttAACAATGGATCTCTAGGCTCTTG
CAACGATGAAGAACGCAGTGAATTGCGATACGTAATGTGAATTGCACCGATTGTGAATCATCGAATCTTTGAACGCACTT
TGCGCCTCCC
>OTU_29
AAGTCGTAACAAGGTCTCCGTAGGTGAACCTGCGGAGGGATCATTACAGAGTTCATGCCCTAACGGGTAGATCTCCCACC
CTATGTTATTAATACTTTGTTGCTTTGGCGGGCCGTCGGGCTCACGCTCGACTACCGGCTTCGGCTGGTAAGCGCCCGCC
AGAGGACCCCAAACCCTGAATGTTAGTGTCGTCTGAGTACTAtataATAGTTAAAACTTTCAACAACGGATCTCTTGGTT
CTGGCATCGA
>OTU_30
AAGTCGTAACAAGGTTTCCGTAGGTGAACCTGCGGAAGGATCATTAGTGATTGAGCGCAAGCTCTTCATCCAcacacacC
TGTGCACCGTGGCCCGTTGGGCCTTACAGACAACAGTGTAATGAACGTATTATATCATAACATAATAAAACTTTCAACAA
CGGATCTCTTGGCTCTCGCATCGATGAAGAACGCAGCGAAATGCGATAAGTAATGTGAATTGCAGAATTCAGTGAATCAT
CGAATCTTTG
>OTU_31
AAGTCGTAACAAGGTTTCCGTAGGTGAACCTGCGGAAGGATCATTACAGTGTTCGCTGCCCTCTGGGTAGCAAACCTCAC
CCTTTGCGTATTAtatatTTGTTGCTTTGGCACGCCGCCTTCGGGCACCGGCTCCGGCTGGCTCGcgcgTGTCAGAGGAC
CTCAAACTCTGAATGTTAGTGTCGTCTGAGTACTATCTAATAGTTAAAACTTTCAACAACGGATCTCTTGGTTCTGGCAT
CGATGAAGAA
>OTU_32
AAGTCGTAACAAGGTTTCCGTAGGTGAACCTGCGGAAGGATCATTATTGTAAaaaCAGAGGgggTGTCCTCCACCCTGCT
CCGGCTTTGCGGCCGTGAGCGGGTGGTCGCGCCCCTTTCCACAACCAAACCCCTGTGCACATCTCTGGGGACTTCTGGTG
GGTTCGCGCCTGCCGAGTCCCTGGCTTTACACAAACTCTTCTATGTCTATAGAATGTTCAAGGACCTCGCGTCCTGTTAA
CAAATAACAA
>OTU_33
AAGTCGTAACAAGGTCTCCGTAGGTGAACCTGCGGAGGGATCATTACAGAGTTCATGCCCTACCGGGTAGATCTCCCACC
CTATGTTATTATTACTTTGTTGCTTTGGCGGGCCGTTAGGCTCCGGCCCGACTACCGGCCCCGGCTGGTAAGCGCCCGCC
AGAGGACCCAAAACCCTGAATATTAGTGTCGTCTGAGTACTAtataATAGTTAAAACTTTCAACAACGGATCTCTTGGTT
CTGGCATCGA
>OTU_34
AAGTCGTAACAAGGTCTCCGTAGGTGAACCTGCGGAGGGATCATTACAGAGTTCATGCCCTTACGGGTAGATCTCCCACC
CTGTGTTATTATTACTTTGTTGCTTTGGCGGGCCGTCAGGCTCACGCCCGGCTACCGGCCCCGGCTGGTAAGCGCCCGCC
AGAGGACCCCAAACCCTGATTATTAGTGTCGTCTGAGTACTAtataATAGTTAAAACTTTCAACAACGGATCTCTTGGTT
CTGGCATCGA
>OTU_35
AAGTCGTAACAAGGTTTCCGTAGGTGAACCTGCGGAAGGATCATTAATAGAGCAATGAACAGTCAGCGTCCCGGGAGAAA
TCCTGGgggCTACCCTCCTCGGAGGGTTTAGAGACGTCGGGCCTCTCGGAGAAGCCCGGTTCAGACCTCCACCCTTGAAT
AAATTACCTTTGTTGCTTTGGCAGGACGCCTCGTGCCAGCGGCTTCGGCTGCTGAGTGCCTGCCAGAGGACCACAACTCT
TGAAATACAT
>OTU_36
AAGTCGTAACAAGGTTTCCGTAGGTGAACCTGCGGAAGGATCATTCATAATAAAGTGTTTTATGGCACTTtttAAaaaTC
CATATCCACCTTGtgtgCAATGTTAGATCTCGTCAATCTTGGCGAGGTTtttATACATCAACTCATTCTTTAACTAATTT
GTCTGAAaaaTATTATGAATACTTAATTCAAAATACAACTTTCAACAACGGATCTCTTGGCTCTCGCATCGATGAAGAAC
GCAGCGAAAT
>OTU_37
AAGTCGTAACAAGGTTTCCGTAGGTGAACCTGCGGAAGGATCATTAAAGAATGCCCCGTTtttGAAATGGGTTCTATTCC
CAAACCGTGTATACATACCTTTGTTGCTTTGGCAGGCCGCCTTCGGGCGTCGGCTCACGCTGACCGCGCCTGCCAGAGGA
CCCAAACTCGTTTATTTAGTGATGTCTGAGTACTAtataATAGTTAAAACTTTCAACAACGGATCTCTTGGTTCTGGCAT
CGATGAAGAA
>OTU_38
AAGTCGTAACAAGGTCTCCGTAGGTGAACCTGCGGAGGGATCATTAACGAATGATCATCCTTGATCTTCTACCCTCAAAC
CACTGTGGACACGAGACGTGCTTCGGCGTCGAGAGGCGCCGCCTTTATGCTCCGAGTCTTTAATTGTCTGTCCGAAACAA
ATGTCAAAACTTTCAACAAAGGATCTCTTGGCTCTCGCATCGATGAAGAACGTAGCAAAGCGCGAAATGTAGTGTGAATT
GCAGAACATT
>OTU_39
AAGTCGTAACAAGGTTTCCGTAGGTGAACCTGCGGAAGGATCATTACTGAATGGGGTCTTTGACCCAGTTCAATCTTACA
CCTTTGTGAACTGTTTTGGTTACTTTGGCGGGGTCGCAGATGTGCGCCCAATCTAGGGACTCCCCGCCGAGGTCTTTTGC
AAACTTGGTTTTAAAATGTTAGAATGTCTTTTATAAATAGATACAACTTTTAGCAACGGATCTCTTGGCTCTCGCATCGA
TGAAGAACGC
>OTU_40
AAGTCGTAACAAGGTCTCCGTTGGTGAACCAGCGGAGGGATCATTACAGAGTTGCAAAACTCCCAACCATTGTGAACCTA
CCTCACCGTTGCTTCGGCGGGTGGCCCGGGGCAACCCAGGCCGCGCCGGCTCCCCTCGCGGAGCCGGCAGCCCGTCAGAG
GCCCTGAAACCCTAGCATATTGGCCTctctGAGTAACTTATACAATAAGTCAAAACTTTCAACAACGGATCTCTTGGTTC
TGGCATCGAT
>OTU_41
AAGTCGTAACAAGGTTTCCGTAGGTGAACCTGCGGAAGGATCATTATTGAAACATGGGGCCGCTCCGGTGAGCCCTGCGC
CGGCGGAGACGTCGTGCTGCGGGACCCGGTCGGCTTCGTCCATCCTCACACCCCTGTGCACCTTTGGGAAGGCGGGCCTC
TGTGCCTGTCGGCCCGCTCACAAACTCTTGTAATCGTACCATGAACGTCTTTGCGGACTCTGTGCCGCTGGAAACAGTAA
CAACTTTCAA
>OTU_42
AAGTCGTAACAAGGTTTCCGTAGGTGAACCTGCGGAAGGATCATTACCGAGTTAGGGTCTTATAGGCCCGATCTCCAACC
CTTTGTTTACTATACCATGTTGCTTTGGTAGGCCCGCCTTTCGGGGCCGCCGGgggCTTATACCCTTGGTCAGTGCCTGC
CAGTAGCCTTATTAAATTCTTTTATAATTATGTTGTCTGAGTATAAATATAAATCGTTAAAACTTTCAACAACGGATCTC
TTGGTTCTGG
>OTU_43
AAGTCGTAACAAGGTCTCCGTTGGTGAACCAGCGGAGGGATCATTACAGAGTTCTAAaaaGACTCCCAAAACCATTGTGA
ACGTACCCGTCAGCAGTTGCTTCGGCGGGCGGCCCCTCCCTGGGGCCGCTGCCCTCGGGTGCCCGCCGGAGCTTACGAAA
CTCTTTTGTATTTTAGTGGCCTctctGAGAAAACAAGCAAATAAGTTAAAACTTTCAACAACGGATCTCTTGGTTCTGGC
ATCGATGAAG
>OTU_44
AAGTCGTAACAAGGTTTCCGTAGGTGAACCTGCGGAAGGATCATTATAGATTGGCCGAAAGGCCGTGTCTTCATCCAcac
acacCGTGAACCATTTCCGAGGGTCGTTGAGGGTCCCGTCTTGATTGATGGGGCCTGGCCCGGgggAACCAcacaAACAA
AATGTAAAGAATGTAAATTATCGTAACAAAACAAAACTTTCAACAACGGATCTCTTGGCTCTCGCATCGATGAAGAACGC
AGCGAAATGC
>OTU_45
AAGTCGTAACAAGGTCTCCGTAGGTGAACCTGCGGAGGGATCATTACCGAGTTCATGCCCTTCGGGGTAGACCTCCCACC
CTATGTTATCATTACCTTTGTTGCTTTGGCGGGCCGCTGGGCTCCGGCCCAGCTACCGGCTCACGCTGGTAAGCGCCCGC
CAGAGGACCCCAAACTCTGAGTATTAGTGTCGTCTGAGTACTAtataATAGTTAAAACTTTCAACAACGGATCTCTTGGT
TCTGGCATCG
>OTU_46
AAGTCGTAACAAGGTCTCCGTTGGTGAACCAGCGGAGGGATCATTACAGAGTTGCAAAACTCCCTAAACCATCGCGAACG
TACCCGTACCGTTGCCTCGGTGGGCGGCTCCAGGGCGGAGCCCCAGCCTTCACAGGCGCCCACCGGCCGGCCAATGTATA
CAACCATTTATCTCTACAGGCCTctctGAGTCTTTAtataAATAAGTTAAAACTTTCAACAACGGATCTCTTGGTTCTGG
CATCGATGAA
>OTU_47
AAGTCGTAACAAGGTTTCCGTAGGTGAACCTGCGGAAGGATCATTAATGAATTAAAGTCGGTCTTCTGTGCTGGTGGTGA
CACATGTGCACGTTGATCGCAAATCCAcacacCTGTGCACCTTTGACTTTAGGATCCGCTTGTTGGCTTGTCTGACTTGC
AGCTGATGTTGGTTTTGTGCTCATCTGGATCTTAGAGTAATTTTACacacTCTGAATGTAATGGAATGTTCCTGTGCATA
ATGCGCAAAA
>OTU_48
AAGTCGTAACAAGGTTTCCGTAGGTGAACCTGCGGAAGGATCATTACAGAGAAATTGCCCTTCGGGTAGATCTCCTACCC
TATGTTTACATTACCTTTGTTGCTTTGGCAGGCCTGTCTTTTGACCGCTGGCTTAGGCTGGTCAGTGTCTGCCAGAGGAC
CCTAAACTCTTGATATTTTGTTGTCCGAGTAATATTATAATAAGTTAAAACTTTCAACAACGGATCTCTTGGTTCTGGCA
TCGATGAAGA
>OTU_49
AAGTCGTAACAAGGTTTCCGTAGGTGAACCTGCGGAAGGATCATTACAAAATTTGATatatatGGATGTGGGTGAAAATC
CGCATTGATATTATTTGCGCTTGTTGTGTTTGACAGAGTTATCATATTCTACAAAGAGAAAACTTTTAACAATGGATCTC
TTGGCTCTTGCAACGATGAAGAACGCAGTAAAGTGCGATATCTAGTGCGATTTGCATATCCTGTGAGTCATCAAGTCTTT
GAACGCAACT
>OTU_50
AAGTCGTAACAAGGTTTCCGTAGGTGAACCTGCGGAAGGATCATTACTGAGAAACTGCCCTTTGGGTAGATCTCCCACCC
TTTGTTTACATTACCTTTGTTGCTTTGGCAGGCCCGTCTTTGGACCACCGGCTTAGGCTGGTCTGTGCCTGCCAGAGGAT
CCTAAACTCTTGATTtttGTATTGTCTGAGTAATATTATAATAAGTTAAAACTTTCAACAACGGATCTCTTGGTTCTGGC
ATCGATGAAG
>OTU_51
AAGTCGTAACAAGGTTTCCGTAGGTGAACCTGCGGAAGGATCATTAACGAGTTTTGTACCAATACGGTACAATCTTCATC
CATAACACCTGTGAACTTTACATTAACATTTGCTTTGGCTGGACGTAAaaaCCTAGCCAAAGGATTAAACAAAACCTTTT
ATTTAATAACCTATTGTCTGAATTGTAATAATTTTAATTATTCAAAACTTTCAACAACGGATCTCTTGGTTCTCGCATCG
ATGAAGAACG
>OTU_52
AAGTCGTAACAAGGTCTCCGTAGGTGAACCTGCGGAGGGATCATTATCGAATGGTTCTTGGACCTTTCCAACCCTTCAAA
CCTGTGGAAGCGATATCGTGCTTCGGTGCCCCGTAAGGGTCGCCGTTtttATGCCGGAATCTGtgtgtTGTCTGAGTGAA
ACATTAGAATCAAAACTTTCAACAAAGGATCTCTTGGCTCTCGCATCGATGAAGAACGCAGCGAAGCGCGAAATGTAGTG
TGAATCGCAG
>OTU_53
AAGTCGTAACAAGGTTTCCGTAGGTGAACCTGCGGAAGGATCATTAATGAGTTAGGGTCTTTCAGGCCCCATCTCCAACC
CTTTGTATAACTACCATTGTTGCTTTGGCGGGCCCGTCTCTAACCAGACCGCTAGGTGCCTTTTAGCCCTTGGCCAGTGC
TCGTCAATAGCCCTTAATAAATTATTTTAACCATGTTAAATCTGAAAATAGTCAAATAAACTAAAACTTTCAACAACGGA
TCTCTTGGTT
>OTU_54
AAGTCGTAACAAGGTTTCCGTAGGTGAACCTGCGGAAGGATCATTAATGAGTTAGGGTCTTCCAGGCCCGATCTCCAACC
CTTTGTATAACTACCATGTTGCTTTGGCGGGCCCGTCCTTGACCGGACCGTCGGgggTCTTCGACCTCTGGCCAGTGCCC
GTCAGTAGCCCACAACAAATTCTTtttAACCATGTTAAATCTGAAAATAGTTAAATAAACTAAAACTTTCAACAACGGAT
CTCTTGGTTC
>OTU_55
AAGTCGTAACAAGGTTTCCGTAGGTGAACCTGCGGAAGGATCATTACGAAACGCCCGGgggACAGCCGCCATCCGAACGG
GATTCGTCCCGGCACGGGTGGTTGACGGTCCACCGGGGCCCCGACTCGCTCGGGACCACCCTGTTTATGAGTACCAACCG
TTTCCTCGGCGGGCTAGCCCGCCAGCGAGGACCCAACAAAACCTTTGCAATGAGCAGTCAGTCAGTAAAATAATAATTTG
TCACAACTTT
>OTU_56
AAGTCGTAACAAGGTTTCCGTAGGTGAACCTGCGGAAGGATCATTATTGAATACGATTGGTACTGATGCTGGCTCTTTAC
TGAGCATGTGCTCGTTCCATCTATTTATCTTCTCTTGTGCACATCTTGTGGTCTTGAATTGAAACCTCTCGCATTCGTGC
GGTTTGGGAGTCTGAATAAACTCTGCTCCTGCTTCGTTCAAGATCATGTTTTCATATACACTACAAAGTTACAGAATGTC
TTTTAACGAT
>OTU_57
AAGTCGTAACAAGGTTTCCGTAGGTGAACCTGCGGAAGGATCATTAGAGATGTGCGCAAGCACTTTCAATTCATACACCT
GTGCACCGTGGTCTCCGGACCTACAAACTTGAAGTCATGAACGTAATCATTATAAACAATAAAACTTTCAACAACGGATC
TCTTGGCTCTCGCATCGATGAAGAACGCAGCGAAATGCGATAAGTAATGTGAATTGCAGAATTCAGTGAATCATCGAATC
TTTGAACGCA
>OTU_58
AAGTCGTAACAAGGTTTCCGTAGGTGAACCTGCGGAAGGATCATTATTGATTtttAAAGATGTGCTGGCACTCCTTCACT
GGTTTGCATGTGCACTCTACAAAATCTCCTTCTCTTACCCCACTGTGCACACTCAAGTAGACAAACAGAGTTGCAGAGCA
ATCTGTGTAATTCCTGATTTGTCTATGTTtttATCAAACACCAATAACAATTTCAGAATGATCTATAGTAAGCTTTTGAC
AAGCTGAAAT
>OTU_59
AAGTCGTAACAAGGTTTCCGTTGGTGAACCAGCGGAAGGATCATTACAGAGTTCATGCCCTTCGGGGTAGACCTCCCACC
CTGTTTAtataCTATTGTTGCTTTGGCAGGTGCCCTCACCATGGGGCGTCCGGGTTCCGCCCGCGTCTCGCCTGCCAAAA
GCCCCACTAATTCTGTGTTCTGTGTCGTCTGAGTACTAtataATAAGTTAAAACTTTCAACAACGGATCTCTTGGTTCTG
GCATCGATGA
>OTU_60
AAGTCGTAACAAGGTTTCCGTAGGTGAACCTGCGGAAGGATCATTACAGAGTTCATGCCCTCACGGGTAGATCTCCCACC
CTTGAATACTATACCTTAGTTGCTTTGGCAGGCCGTGGAAACACCATGGGCTCCGGCTTATGCGTGCCTGCCAGAGGAAA
CAAACTCTGTTtttAGTGATGTCTGAGTACTAtataATAGTTAAAACTTTCAACAACGGATCTCTTGGTTCTGGCATCGA
TGAAGAACGC
>OTU_61
AAGTCGTAACAAGGTTTCCGTAGGTGAACCTGCGGAAGGATCATTAGAGAAATTATTGAGAGTTGAGCTGGCTTTTCACG
AAGCATGTGCTTGCTTTCTAATTACTTTATCCATACACCTGTGCACCTTTGAGGTAGAGTGGAACTTGTTTCTGCCCTCC
TCGTTTATCACAAACTCTTAATCAAACATTGAACGTGAATTAGTGCCTTACGGCCTTAATCATTATACAACTTTTAACAA
CGGATCTCTT
>OTU_62
AAGTCGTAACAAGGTTTCCGTAGGTGAACCTGCGGAAGGATCATTATAGATTGGCCGAAAGGCCGTGTCTTCATCCAcac
acacCGTGAACCGTTTTGGAGCCCTCAGGGGCTTCGGACAACACCAAaaaCAATATGTAAAGAATGTAAAACATCGTAAC
AAAACAAAACTTTCAACAACGGATCTCTTGGCTCTCGCATCGATGAAGAACGCAGCGAAATGCGATAAGTAATGTGAATT
GCAGAATTCA
>OTU_63
AAGTCGTAACAAGGTCTCCGTAGGTGAACCTGCGGAGGGATCATTACAGAGTTCATGCCCTTCGGGGTAGACCTCCCACC
CAGTGTATTTATACCTTTGTTGCTTTGGCAGGCCGCTAGGCCTCGGTCTAGCTCCTGGCTCCGGCTAGGGAGTGCCTGCC
AGAGGACCCTAAAACCTGAATGTTAGTGTCGTCTGAGTACTATACAATAGTTAAAACTTTCAACAACGGATCTCTTGGTT
CTGGCATCGA
>OTU_64
AAGTCGTAACAAGGTTTCCGTAGGTGAACCTGCGGAAGGATCATTACAAATCTTTTGCGAGAACTGtgtgCTGCTTGCAG
TGCACAGTGACTTGCAACATTAGCACAGGGTCGCAAGACTCTGATGTTTACGCTTGTTTGTTTGACAGAGTTAGTTGAGA
ATTAATAAAAGACAACTTTTAACAATGGATCTCTTGGCTCTTGCAACGATGAAGAACGCAGTAAAGTGCGATATGTAGTG
CGATTTGCAT
>OTU_65
AAGTCGTAACAAGGTTtttATGAAACACCACACTGAAGCCTTGATCCCAGTCTTATTAtataGGCAACACCTTTAATGTG
CTTGGATACCTAAAGGTAACAAGCAGCTGCTAACTGCAGTTCACAGATCAAACAAAGGTGGTCCTTGGTGCTACTGCATG
CTTAGCTGTAACCATAGGATTTAGATATGACCGGCCTACTCTTGTAAaaaCTAGTAGAGTTTGCGTTCCGTAGGTGAACC
TGCGGAAGGA
>OTU_66
AAGTCGTAACAAGGTCTCCGTTGGTGAACCAGCGGAGGGATCATTAAAGAGTTGCAAAACTCCAAACCCACTGTGAACAT
ACCTGCAAGTTGCGTCGGCGGATGGCCCCGGGAGGGCCTTCGCCTGTGCCCCAAAAGGGCACGGGTATCTGCCGAAATAA
CCATACTCTGCTATACCTACCATTCTGAATACTATTTAATAAGTAAaaaCTTTCAACAACGGATCTCTTGGTTCTGGCAT
CGATGAAGAA
>OTU_67
AAGTCGTAACAAGGTTTCCGTAGGTGAACCTGCGGAAGGATCATTATTGAATACGTTGGGTTCTGATGCTGGCTCTTCAC
AGGGCATGTGCTCGTCCCATCTATTTATCTTCTCTTGTGCACCTTTTGTAGTCTTtttGAATGAATAGCAGTTATTGGAG
CGTGAGCgcgcAAGCGCACTGCACCTGTCCGTCTTGCTTTCTTCAGAGGGACTACGTTTTCATATACACTATAAAGTTAC
AGAATGTCTT
>OTU_68
AAGTCGTAACAAGGTTTCCGTAGGTGAACCTGCGGAAGGATCATTCACAATAAGTGTTTTATGGCACTTtttAAACAATC
CATATCCACCTTGtgtgCAACGTTATGAGACCCTCTATCGTTATCTTTTAGGTTACGGAAGGgggAACCTCTACAACTTA
CCAACATCACCTTTAACTTATTTGTCTGAACATTTGTTATCACGAATTAACCTAATTCGAAAATACAACTTTCAACAACG
GATCTCTTGG
>OTU_69
AAGTCGTAACAAGGTTTCCGTAGGTGAACCTGCGGAAGGATCATTCATAATAAGTGTTTTACTGCACTTtttAAACAAGT
ACTCACCTTGtgtgCAATGTTTGCTGCTGCGTCGTTTACGCGTCGTGCCAGCACAATACCAACCTTTTATTTAAACAATT
TTGTCTGAAGATATTTTGAATAACTAATTCTAAATACAACTTTCAACAACGGATCTCTTGGCTCTCGCATCGATGAAGAA
CGCAGCGAAA
>OTU_70
AAGTCGTAACAAGGTTTCCGTAGGTGAACCTGCGGAAGGATCATTACAAATCTTGATATCCACGATTGTGGGAATGTGTA
GAGTTAATACGTATTCCCACATCGAATTATTACCTATGGACACTTGTATATTTACAAACACAAAGAGAATGCCTCTTAAC
AATGGATCTCTTGGCTCTTGCATCGATGAAGAACGCAGCAAACTGCGATACGTCATGTGAACTGCACTCTTCGCGAATCA
TTAAATCTTT
>OTU_71
AAGTCGTAACAAGGTTTCCGTAGGTGAACCTGCGGAAGGATCATTCTTGTATACCTGGTCAAGCGTAAGCTAGGCCAAAC
CATGtgtgAATCAGTGTTCTCTTCCCAGCGGAAGGTCTCGCAACCCTGGGCTCTGCCTGGGCAAGCTTGATTGACGGCTG
GGGTATTGCCTCGCAAGAGGTGAATCATGTTCAATAGCAGGGAACTCAAAAGTAACAAATTACAACTTTTAACGATGGAT
CTCTTGGCTC
>OTU_72
AAGTCGTAACAAGGTCTCCGTAGGTGAACCTGCGGAGGGATCATTACAGAGTTCATGCCCTTACGGGTAGATCTCCCACC
CTATGTTATTACCACTTTGTTGCTTTGGCGGGCCGTCAGGCTCACGCCGGGCTACCGGCTCCAGCTGGTAAGCGCCCGCC
AGAGGACCCAAAATTCTGAATATTAGTGTCGTCTGAGTACTAtataATAGTTAAAACTTTCAACAACGGATCTCTTGGTT
CTGGCATCGA
>OTU_73
AAGTCGTAACAAGGTCTCCGTAGGTGAACCTGCGGAGGGATCATTACAGAGTGTCAAAACTCCAAACCCACTGTGAATCT
ACTCTTTTATTCCTTTGGCAGGCGGTCTCTGGGAgagaCCTTCTGAGCCGGCTTGCTGGCGCCTGCCGGAGGAACGCAAA
ACCACTGAAACTTTTAGTTGTCTGAGCATatataAATAAAGTTAAAACTTTCAACAACGGATCTCTTGGTTCTGGCATCG
ATGAAGAACG
>OTU_74
AAGTCGTAACAAGGTCTCCGTTGGTGAACCAGCGGAGGGATCATTACAGGACTCGCAAGACTCCTTCACCCTGTGAACTT
AACTACAAGCACGTTGCTTCGGCGGGTGCCTCGGCGAGGGTCCTCCCTCCCCGGGGCGCGAAGCCCGCCGGCAGCCCACC
AAACTCTGTCTCTTTGCGTTGGCATCTCGAGTACAATCAAACAAGTTAAAACTTTCAACAACGGATCTCTTGGTTCTGGC
ATCGATGAAG
>OTU_75
AAGTCGTAACAAGGTTTCCGTAGGTGAACCTGCGGAAGGATCATTACCGAGAACATGCCCTTTATGGGTATATCTCCCAC
CCATTGTTTACAATACCTTTGTTGCTTTGGCAGGCCCGTCTTGTGACCACCGGCTTTGGCTGGTCTGTGCCTGCCAGAGG
ACCCCAAAACTCTTTATTATGTTGTCCGAGTACTATGTAAATAGTTAAAACTTTCAACAACGGATCTCTTGGTTCTGGCA
TCGATGAAGA
>OTU_76
AAGTCGTAACAAGGTTTCCGTAGGTGAACCTGCGGAAGGATCATTAAAGAGTCAGGGTCCGCAAGGGCCCAAACTCCCAC
CCTTTTGTCGTCGCGAATCGCGTTGCCTCGGCGGGTAAACTCCcccGGGAGGAGGGCCTCGCAAGGCCCGCCCGCCGCAG
GTCCAAATCAATAACCATGCTGTAACGGTGAAGTCGGAGCGATTTAATCAAATGAATCAAAACTTTCAACAACGGATCTC
TTGGTTCTGG
>OTU_77
AAGTCGTAACAAGGTCTCCGTAGGTGAACCTGCGGAGGGATCATTACCGAGTTCATGCCCTTACGGGTAGATCTCCCACC
CTATGTTATATTCCCTTTGTTGCTTTGGCAGGCCGTCAGGCTTCGGTCAGGCTACCGGCTCCGGCTGGTAAGCGCCCGCC
AGAGGACCCCAAACTCTGAATATTAGTGTCGTCTGAGTACCATAAAATAGTTAAAACTTTCAACAACGGATCTCTTGGTT
CTGGCATCGA
>OTU_78
AAGTCGTAACAAGGTTTCCGTAGGTGAACCTGCGGAAGGATCATTAGCAATTCAACGACCTCTGGCCGTTTTGATCACGT
ATGTCTACGGCTTGCCGTAGCTGTACGGTGTTCGAGGCAACTCGGACTTCAGGTTGCAGCTATACCCGTGTTTACTACCA
TTGTTGCTTTGGCGAGTCGCCTTCGGGCTCGGCTTCGGTCGATCGTGCTCGCCAGAGAACCCAAACTCTTTTGTTATAGT
GATGTCTGAG
>OTU_79
AAGTCGTAACAAGGTTTCCGTAGGTGAACCTGCGGAAGGATCATTCATAATAAGTGCTCTACTGCACTTtttAAACAAGT
ACTCACCTTGtgtgCAATGTTTGCTGACGTCGTCGTTTACGCGTCGCGTCAGCTTAATACCAACCCTTTATTGAAACTAT
TTTGTCTGAAGATATTTTGAATAAATAATTCTAAATACAACTTTCAACAACGGATCTCTTGGCTCTCGCATCGATGAAGA
ACGCAGCGAA
>OTU_80
AAGTCGTAACAAGGTTTCCGTAGGTGAACCTGCGGAAGGATCATTGCAAGAAGGAgagagagagaTTACGTTGGAATGCG
TTGGATAGATatatTTGACCAATTCTTTACTAGTTTATATGACTAGCCACCTGGGATCTCTGGGCTCTTGCATCGATGAA
GAACGCAGCAAAACGCGATATCGTGTGATGATGTGCGACTTTTGAGAATCACCACTTtttGAACGCAGCATGTGCTATTG
CAAGATAGCA
>OTU_81
AAGTCGTAACAAGGTCTCCGTAGGTGAACCTGCGGAGGGATCATTAACGAATGGCTTCGGCCTTCAACCTCAAAACCCGT
GGAATAAAGCCGTGCTTCGGCGCTATGGCGTCGTATTTATGCAATatatCGTCTGTGTCTGAATTAAACCTAGAATTAAA
ACTTTCAACAAAGGATCTCTTGGCTCTTGCATCGATGAAGAACGTAGCGAAGCGCGAAATGTAGTGTGAATCGCAGAACA
CTGTGAATCA
>OTU_82
AAGTCGTAACAAGGTTTCCGTAGGTGAACCTGCGGAAGGATCATTACAAATCTTTTGCGAGTGCTGCGTTTACGTAGTAT
CTCAcacaTTAGCACAAGGTCGCAAGGCCTTGATGTGTACGCTTGTTTGTTTGACAGAGTTAGTTGAGACAAaaaTAAAG
ACAACTTTTAACAATGGATCTCTTGGCTCTTGCAACGATGAAGAACGCAGTAAAGTGCGATATGTAGTGCGATTTGCATG
AATCTGTGAG
>OTU_83
AAGTCGTAACAAGGTTTCCGTAGGTGAACCTGCGGAAGGATCATTAACGAGTTTGAATTGGGTTGTAGCTGGCCTTCCGA
GGCATGTGCTCGCCCTGCTCATCCATCTTACACCTGTGCACTTTCGAGGGTTGTTGTAGCAGCGGTTCGCCGTCGCCACT
TCACCTTCTCTTCAcacaAACACTTTGTAATGAATGTCTATTTGCTATAAATGCAATTAAATACAACTTTCAACAACGGA
TCTCTTGGCT
>OTU_84
AAGTCGTAACAAGGTTTCCGTAGGGTGAGTCGACGCAAAACCCCTGCCcccGCTTGAACGACCCGTGCTAACATACTTCA
CAGTGAACCTGCGGAAGGATCATTAACGAGTTAGGGTCTTTCAGGCCCGACCTCCAACCCTGTGTTTAACCAACCTGTTG
CTTTGGCGGGCCCGTCCTCGGACCGCCGGCGGTCAGCAATGACTTCTGGCCAGCGCCCGCCAAAGACCCATCAAACTCTG
TTGAAACGTG
>OTU_85
AAGTCGTAACAAGGTTTCCGTAGGTGAACCTGCGGAAGGATCATTATTGAATTTGTAGTTTCTTTCAAAGGAACTCTCCT
TCTCTATCCATATACACCTGTGAACTTAATAGAGTTGTTAAAAGACTCTAATACCATTtttAAAACAATGTTTAATAGAA
TGTTACAAGTACTCGTTGTAATGACGAGGACAACCTTAATAAAACTTTCAACAACGGATCTCTTGGCTCTGGCATCGATG
AAGAACGCAG
>OTU_86
AAGTCGTAACAAGGTTTCCGTAGGTGAACCTGCGGAAGGATCATTAATAGAGCAATGAATAGTCAGCGCCCTGGGAGCAA
TCCTGGgggCCACCCTCCTCGGAGGGTTTAGAGACGTCGCGCCTCTCGGAGAAGCGCGGTTCAGACCTCCACCCTTGAAT
AAATTACCTTTGTTGCTTTGGCAGGACGCCTCGTGCCAGCGGCTTCGGCTGTTGAGTGCCTGCCAGAGGACCACAACTCT
TGAATTAATA
>OTU_87
AAGTCGTAACAAGGTTTCCGTAGGTGAACCTGCGGAAGGATCATTCATAATAAGTGTTtttACTGCACTTtttAAaaaTA
GTACTCACCTTGtgtgCAATGTTGTGCTAGAGATCCTCGGATCTCTTGCACCTACACCAACCTAATAACCTTGAACCACT
TTGTCTGAAaaaCTATTATGAATACTTAATTCAAAATACAACTTTCAACAACGGATCTCTTGGCTCTCGCATCGATGAAG
AACGCAGCGA
>OTU_88
AAGTCGTAACAAGGTTTTCATAAAACacacCATACTGAAGCCTTGATCCCAGTCTATTAtataGGCAACACCTTTAATGT
GCTTGGATATCTAAAAGGTAACAAGCAGCTGCTAACAGCAGTTCACAGATCAGACAAAGGTGGTCCTTAGGGTATTGCTA
TAGCTATATTTAGCTATAGCCTTAGGATTTAGATATGACCGGCCTACTTTTGTAAAACTAGTAGACTTTGGCGTTCCGTA
GGTGAACCTG
>OTU_89
AAGTCGTAACAAGGTTTCCGTAGGTGAACCTGCGGAAGGATCATTACCGAGATAGGGTCCCTTAGGGCCCGAACCTCCCA
CCCATTGTTTACTTACCTTTGTTGCTTTGGCGGGCCGTGGAGCCTCAGCACCCCGTCGACTTCGGTGGACGAGTGCCCGT
CAGAGGCCCCTTTAAAGTCTTTAAATTAATGAAGTCCGAGTCTTAATAAATTTAAGCAAAACTTTCAACAACGGATCTCT
TGGTTCTGGC
>OTU_90
AAGTCGTAACAAGGTCTCCGTTGGTGAACCAGCGGAGGGATCATTAAAAGAAGCCGAAAGGCTACTTATAACCATTGCGA
ACTCGTCCAAGTTGCTTCGGCGGCGCGGAGCCCCTCACCGGGCACCGCAGCCCGGCCcccGTAAGGGAGTCGGGCACCCG
CCGGAGGTACAAAACTCTTCTGTATTATAGTGACATTCTGATTAAACAAACAAATAAGTTAAAACTTTCAACAACGGATC
TCTTGGTTCT
>OTU_91
AAGTCGTAACAAGGTTTCCGTAGGTGAACCTGCGGAAGGATCATTAAACAAAAGGATACCACTTGTGGTATACCCCATCC
GTGTCTACATACTCTTGTTGCTTTGGCAGGCCGTGGTCTTGACCCTGTGGGCTCTGCCTGCATGCGCCTGCCAGAGGACC
AAACTCTGAACTTTAGTGATGTCTGAGTACTATACAATAGTTAAAACTTTCAACAACGGATCTCTTGGTTCTGGCATCGA
TGAAGAACGC
>OTU_92
AAGTCGTAACAAGGTTTCCGTAGGTGAACCTGCGGAAGGATCATTGGgggAGAATGTGAGGAGTTGGGGTATTGTAGGAA
TGGGAgagaAACAGTGTGATCAAATCTAGTACTAtatatatTAAATACAACTGCTGACAATGGATCTCTGGGCTCTTGCG
TCGATGAAGAACGCAGCAAAACGCGAAAAGTGTTATGATGTGCAATCTTTGTGAATCATGAATTtttGAACGCACCTTGC
ACCAAGCGTA
>OTU_93
AAGTCGTAACAAGGTTTCCGTAGGTGAACCTGCGGAAGGATCACTACTGGTCTGTTGGATACATTTGCGCTTGTCTAGTT
TGACTGTATTATGGTTGGGGATTTAGAAGACTTTTAACAATGGATCTCTGGGCTCTTGTATCGATGAAGAACGCAGTCAA
GTGCGACATGTAATGCGATCTGCATAATCTGCGAGTCATTGAATCTTTGAACGCAACTTGCACCTCTCGATGGGAGGTAT
GTTTGTTCGA
>OTU_94
AAGTCGTAACAAGGTCTCCGTAGGTGAACCTGCGGAGGGATCATTACAAGAACGCCCGGGCTTCGGCCTGGTTATTCATA
ACCCTTTGTTGTCCGACTCTGTTGCCTCCGGGGCGACCCTGCCTTCGGGCGGgggCTCCGGGTGGACACTTCAAACTCTT
GCGTAACTTTGCAGTCTGAGTAAACTTAATTAATAAATTAAAACTTTTAACAACGGATCTCTTGGTTCTGGCATCGATGA
AGAACGCAGC
>OTU_95
AAGTCGTAACAAGGTTTCCGTAGGTGAACCTGCGGAAGGATCATTATCGAGGAAGGGTCTTCTAGGCCCGATCTCCAACC
CTTGTAGCTAAAATACCATGTTGCTTTGGCGGGCCCGCCCCTTGTGGGCCGTGGgggACCACCGATCCCTAGCCTGTGCC
TGCCAATAGCCTTCCAAAACTCTTTTGAACTGTATTATCTGAGGATAGATGAAAATTATTAAAACTTTCAACAACGGATC
TCTTGGTTCT
>OTU_96
AAGTCGTAACAAGGTTTCCGTAGGTGAACCTGCGGAAGGATCATTAACAAACAATAGTGTTCTTCTTACTAATAATAAGA
AGACACATTTGCTCCGCACAGCCAATAACTACTGGTgtgtgtgAACATTTATTCATTTCGTCATTCAAACAAAATATAGC
ATCAACTTTTAACAATGGATCTCTTGGCTCCTGCATCGATGAAGAACGCAGTGAAGTGCGAAAAGTAATGCGATTTGCAT
AATCTGTGAG
>OTU_97
AAGTCGTAACAAGGTTTCCGTAGGTGAACCTGCGGAAGGATCATTAATGAATGAGGCCCTCTGGCCTTGATCCCACGCCT
ctctTGCTGTGCGCCTCTCGGGGCTGCACGCTTGAGAACACGTGATTCTCACACCTGTGCACCTTTGGAAACGAGAAATT
CCATTTCTCGAGTCTGCCCAcacacTCTGTATCAGTCACGAAAGTCATCCATTTCTTTAAAGAAAATACAACTTTCAACA
ACGGATCTCT
>OTU_98
AAGTCGTAACAAGGTTTCCGTAGGTGAACCTGCGGAAGGATCATTAAAGAAAAGAACGGTGAGAAAGTCTTGGTGTCtct
cACTAATatatCGTTTGAGACGTATAACCTCGTAGCATCTCACCTAGTATCTTCCAACCCTTGAGTATTATGCTTTGTTG
CTTTGGCAGGCCGCTTTGGCGTCAGCTTAACTACTAGCTTCGGCTAGTAAGTGCTTGCCAGAGAATTTAAACTCTGAAAT
TTTATGTCGT
>OTU_99
AAGTCGTAACAAGGTTTCCGTAGGTGAACCTGCGGAAGGATCATTATTGAATTAACTTGTTGGGTTGTAGCTGGCTTCTA
GGAGCATGTGCACGCCCTTCATTGTTtttCCACCTGTGCACCTTTTGTAGTCCTGGATACCTCTCGAGGCAACTCGGATT
GAGGGCTTGCTGTGCGAAAGCCAGCTTCCCTTACATTTCCAGGTCTATGTTTTCATATACCCCATTAGAATGTTACAGAA
TGTCATTTAT
>OTU_100
AAGTCGTAACAAGGTCTCCGTTGGTGAACCAGCGGAGGGATCATTACCGAGTTTACCACAACTCCCAAAACCCCATGTGC
ACCTATACCTTTACTGTTGCTTCGGCGGgggTCTCGACCGGGAATCGGGGCACCCGCCGGgggACTCCAGCGCTCTTGTG
TTCCTTAGCTTGCATGTCTGAGTGTGGGATTGGAATAAaaaTCAAAACTTTCAACAACGGATCTCTTGGTTCTGGCATCG
ATGAAGAACG
>OTU_101
AAGTCGTAACAAGGTTTCCGTAGGTGAACCTGCGGAAGGATCATTAATGAAATTCAAGGATGCTCTTtttAGAGGTCCGT
CAACTTCATTCCTTCACACTGTGCACCAACTACTTTTCTACACCATTtttAACCCTAAAGTCGAAGAATGTAAACAGTCT
CATTGAGCATAAACAAAACAAAACTTTCAGCAACGGATCTCTTGGCTCTCGCATCGATGAAGAACGCAGCGAAATGCGAT
ACGTAATGTG
>OTU_102
AAGTCGTAACAAGGTTTCCGTAGGTGAACCTGCGGAAGGATCATTACTGGGTAAAGGCTTCGTGCCTCCAACCCCACCCT
TTGTAACCGCGGCCCGGATTCGGCGCCTGGCGGgggACCCCTCTGTTCGCGGAGGCCCCTCGCCTGCCGGAATCAGCCAA
CACTGCCTCGAAAATTGAAGTCTGAGAACAAGTTAAACTAAACAAAACTTTCAACAACGGATCTCTTGGTTCTGGCAACG
ATGAAGAACG
>OTU_103
AAGTCGTAACAAGGTTTCCGTAGGTGAACCTGCGGAAGGATCATTAATGAGAACTAAGGGTAGTAGTCTCGGCTACTACT
CTGAACACTCCACCCTTTGTTTATATTACCTTTGTTGCTTTAGCAGGCCCGCTCTCGAGCCGCCGGCACCTGCTGGCTAG
TGCCTGCTAAAGAACCTAAAACTCTTGTTAATAATATTGTCTGAGTACTAtataATAGTTAAAACTTTCAACAACGGATC
TCTTGGTTCT
>OTU_104
AAGTCGTAACAAGGTTTCCGTAGGTGAACCTGCGGAAGGATCATTACCGTGGGGCTTCGGCCCCATTGAGATAGCACCCT
TTGTTTATGAGTACCCTTGTTTCCTCGGCGGGCTTGCCCGCCAGTAGGACATTAAaaaCCCTTTGTAGTAGCAGTAACTT
CAGTTAATAACAAATATTAAAACTTTCAACAACGGATCTCTTGGTTCTGGCATCGATGAAGAACGCAGCGAAATGCGATA
AGTAGTGTGA
>OTU_105
AAGTCGTAACAAGGTCTCCGTAGGTGAACCTGCGGAGGGATCATTACAGAGTTCATGCCCTAACGGGTAGATCTCCCACC
CTGTGTTATTATTACTTTGTTGCTTTGGCGGGCCGTCAGGCTCACGCCTGCCACTGGCCTTGGCTGGTGCGAGCCCGCCA
GAGGACCCCAAACCCTGAATATTAGTGTCGTCTGAGTACTAtataATAGTTAAAACTTTCAACAACGGATCTCTTGGTTC
TGGCATCGAT
>OTU_106
AAGTCGTAACAAGGTTTCCGTAGGTGAACCTGCGGAAGGATCATTAACGAGTTGGCGCAAGCCGAATCTCCAATTTCGTG
CACTGGGTGGAGGGCGCGTAAAGCGATCTCGACCAATTTCACGCGTACTATATTGTCTGAATACAGCGAAAGCAAAAGAA
ATATAAAACTATGAACAACGGATCTCTAGGCTCTTGCATCGATGAAGAACGCAGCGAAACGCGATAGGTAGTGTGAATTG
CAGAATCCGT
>OTU_107
AAGTCGTAACAAGGTTTTCCTTCCAGTTAAAGCTATTAACTTATTGAAGCCTGACGTGGGCGACTATAAATATAACCATG
GAGTTTGGTCTTTAACGGACTGAACAACACCGCTGAAATGCTGTGATCAACTATTGTTGTACCAGCAGCCCTCTTATAGG
GCCCACAGATCAAGCCGCGGTGATCCTACCTAGAGTATTTAAGTAGGACTATAATATGACCGGTCTCACCTGAGATGGTT
GAgagaACAC
>OTU_108
AAGTCGTAACAAGGTTTCCGTAGGTGAACCTGCGGAAGGATCATTAAAGATTCTTCGGATGTGCGCTCCGGCTGCACTCC
GAATCCAATTCAcacacCGTGCGCCTCGAGCGGGGAGACCCGCTCGCCTTTACATCAcacaACCAAACCAGAATGTTCAA
TACCATAATTAATACAACTTTCAACAACGGATCTCTTGGCTCTCGCATCGATGAAGAACGCAGCGAAATGCGATAAGTAA
TGTGAATTGC
>OTU_109
AAGTCGTAACAAGGTTTCCGTAGGTGAACCTGCGGAAGGATCATTACCGAGTGAGGGTCCTCGTGGCCCAAACCTCCAAC
CCATGTTTACCTTACCACTGTTGCTTTGGCGGGCCCGTGGGGCGACCCACCGCCGGCTTCGGCCGGCCCGCGCCCGCCAG
AGGACCTCCAAACTCCATGAATTGTGACGTCTGAGTAAaaaCAAATAATCAAAACTTTCAACAACGGATCTCTTGGTTCT
GGCATCGATG
>OTU_110
AAGTCGTAACAAGGTTTCCGTAGGTGAACCTGCGGAAGGATCATTAACAAATCAGTTATATGGCTTCGGCCATatatatT
CACCCCGAGCTTGGGATTGTACGCAAGTACAGGACCGGCTTTGGTTGGGCCATATCCTTCGGGGTGTGGCTCCGGCAAGT
GTGCCTCGGTGCACTGCCACATAGACGCTTGTATTGTTTGACAGAGTTAAAATTGCAACAAAATAGACAACTTTTAACAA
TGGATCTCTT
>OTU_111
AAGTCGTAACAAGGTTTCCGTAGGTGAACCTGCGGAAGGATCATTACAGTGTTCCCTGCCCTCACGGGTAGAAACGCCCA
CCCTTGTGTATTATATCTTTGTTGCTTCGGCAGGCCGCCCTCGGGCACCGGCTCCGGCTGGATCGTGCCTGCCAAAGGAA
ACCCAAACTCTGAATGTTAGTGTCGTCTGAGTACTATCTAATAGTTAAAACTTTCAACAACGGATCTCTTGGTTCTGGCA
TCGATGAAGA
>OTU_112
AAGTCGTAACAAGGTCTTCGTAGGTGAACCTGCGAAGGGATCATTACAAAAGGCTCCGGCCAAATTTAACTCTTGTGAAA
CTTCTGTCTACACGCAAAACTTTCAACAACGGATCTCTTGGCTCTGGCGTCGATGAAGAACGCAGCTAAATGCGATACGT
GATGTGAATTGCAGATTGTGAATCATCGAAACTTTGAACGCACATTGCGCCTTTTGGTATTCCGGAGGGCATGTCTGTTT
GAGCGTTGTT
>OTU_113
AAGTCGTAACAAGGTTTCCGTAGGTGAACCTGCGGAAGGATCATTAATGAGAACTAAGGGTGGTAGCCTTGGCTACTACT
CTGAACACTCCACCCTTTGTTTACATTACCTTTGTTGCTTTAGCAGGCCCGCCTTTGGGCCGCCGGCACCTGCTGGTCAG
CGCCTGCTAGAGAACCTAAAACTCTTGTTAATAATATTGTCTGAGTACTAtataATAGTTAAAACTTTCAACAACGGATC
TCTTGGTTCT
>OTU_114
AAGTCGTAACAAGGTTTCCGTAGGTGAACCTGCGGAAGGATCATTAATTTCGGTGGTTTTCCACTGTTATGAGGgggATT
TCGGTCCCTTCtctcCTTCCTTGTCTTTTGAGTACCCAAGTTTCTTTGGTAGGCTTGCCTGCCATTGATAATatataACC
TTtttAATTTTAAATCAGCGTCTGAAAATTTTAATAATTACAACTTTCAACAACGGATCTCTTGGTTCTGGCATCGATGA
AGAACGCAGC
>OTU_115
AAGTCGTAACAAGGTTTCCGTAGGTGAACCTGCGGAAGGATCATTATTGAATAAACCTGGCTTGGTTGATGCTGGTCTTT
TCGGAGACATGTGCACACCTTGTCATCTTTATATCTCCACCTGTGCACCTTTTGTAGACCTGGATTCAACTTTCCGAGGA
AACTCGGTTGTGAGGAATTGCTTAATAGGCTTTCCTTGTTAGTTTCCAGGGCTATGTTTTCATATACACCTTAAGAATGT
AACAGAATGT
>OTU_116
AAGTCGTAACAAGGTCTCCGTAGGTGAACCTGCGGAGGGATCATTACTGAGCGAGGGCCTCTGGTCCGACCTCCAACCCT
TTGTAATACAGACCGCGTTGCCTCGAGGGCGACCCGGACGCTCCGGCGTCGGGCCCCTCGGTGGACCCCATTCAAACACT
GCATCTTTGCGTCGGTTTTACAAGTTTAAATTATTAAAACTTTCAACAACGGATCTCTTGGTTCTGGCATCGATGAAGAA
CGCAGCGAAA
>OTU_117
AAGTCGTAACAAGGTTTCCGTAGGTGAACCTGCGGAAGGATCATTACTGAGAACTTGCCCTTAGGGGTAGATCTCCCACC
CAATGTTTACATACTTTGTTGCTTTGGCAGGCCTGCCTCTTGTGCTACTGGCCTTGGCTAGTTAGTGCCTGCCAGAGAAC
CAACACTCTGAATCATTTATTGTCTGAAGTACTATTTTAATAGTTAAAACTTTCAACAACGGATCTCTTGGTTCTGGCAT
CGATGAAGAA
>OTU_118
AAGTCGTAACAAGGTCTCCGTTGGTGAACCAGCGGAGGGATCATTATCGAGTTTATAACTCCCAAACCCTATGTGAACTT
ACCACTTGTTGCTTCGGCgcgcgcTTCGGTGCCGCCGAGGACACTTAAACTCTTTGTTtttATAAGCATTTCTGAGTGGC
CGAAAGGCAAAATACAAATGAATCAAAACTTTCAACAACGGATCTCTTGGTTCTGGCATCGATGAAGAACGCAGCGAAAT
GCGATAAGTA
>OTU_119
AAGTCGTAACAAGGTTTCCGTAGGTGAACCTGCGGAAGGATCATTACCGAGTTCAGGGTGTCTAATCGACGCCCGACCTC
CAACCCTCTGTCTACAAACAATGTTGCCTCGGCGGGCCGCGGGCCTCTGATTtttAGAGCCTTGGCTCTGATTtttAGGG
ACCTCGCCTCTGGCTTTCGGGCCCTTGAGCGCCCGTCGGTGGACCTTCACAAACTCTTGAAaaaTCAGTCTTCTGAGCGA
GAATTTAATA
>OTU_120
AAGTCGTAACAAGGTCTCCGTTGGTGAACCAGCGGAGGGATCATTACCGAGTTTACAACTCCCAAACCCCTATGTGAACG
TTACCAAACTGTTGCCTCGGCGGGTCATTCACGCCCCGGGCGCGTCGCAGCCCCGGACCAAGGCGCCCGCCGGAGGACCA
ACCAAAACTCTTTTGTATGTCCCTCGCGGACTTTCTTTATAATTCTGAACCATCTCGGCGCCCCTAGCGGGCGTTTCGAA
AATGAATCAA
>OTU_121
AAGTCGTAACAAGGTTTCCGTAGGTGAACCTGCGGAAGGATCATTACCGAATTAAATTCCGGGGCTGTAGCTGGCCATTT
ATATGGCATGTGCACGCCTTGGCAATCCAAACCATTTACACCTTTGTGCACTACTCTGTGGGATTGATGAGGTCATATGG
TGCTTGCACTTGTGGCATTGTTATTCTCATATCTTCACATAAACTCTTAGTTATAGAATGTTACCGCGTTAAACGCATCT
TAATACAACT
>OTU_122
AAGTCGTAACAAGGTTTCCGTAGGTGAACCTGCGGAAGGATCATTATCGAGTTTTGACTGGGTTGTAGCTGGCCTTCCGA
GGCATGTGCACACCCTGCTCATCCACTCTACACCTGTGCACTTACTGTGGGTATCAGATCGTGAAGCGTGCTCTTTTACC
GGAGCTTGTGAAGCGTGTCTGTGCCTGCGTTTATCACAAACACTATAAAGTATCAGAATGTGTATTACGATGTAACGCAT
CTAtataCAA
>OTU_123
AAGTCGTAACAAGGTCTCCGTTGGTGAACCAGCGGAGGGATCATTATCGAGTTTATTCAACTCCCAAACCCTATGTGAAC
TTACCACTTGTTGCTTCGGCGGCGCTTCGGCGTCGCCGGgggTATCAAACTCTTATTGTTtttACAGCATTATCTGAGTG
GCCGAAAGGCAAaaaCAAATGAATCAAAACTTTCAACAACGGATCTCTTGGTTCTGGCATCGATGAAGAACGCAGCGAAA
TGCGATACGT
>OTU_124
AAGTCGTAACAAGGTTTCCGTAGGGCATGAGCTCTCGGAGCAACTGATCCTTTCGATAGGCACATTTGCTGAAACCTTAG
TGGAGCCCCTATAAGGGGTTGACCCGGCGACTCTAAACACCGGTCACTGGGGAGGTAAGACTTCCCCTGTCCACTAGTCA
TACTCCATGAGAGTTTGGCGACACCATCAGTTCGCGGGAACATCCAGGAACCACCTGGACAATCCGCTGTCGCTCAATGT
GTTAGCAATG
>OTU_125
AAGTCGTAACAAGGTTTCCGTAGGTGAACCTGCGGAAGGATCATTACAAATCTTTTGCGAGTGCTGCGTGCGTAACTGTG
CGTAGCATCTCACAACATTAGCACAAGGTCGCAAGGCCTTGATGTTTACGCTTGTTTGTTTGACAGAGTTAGTTGAGACA
ATAAaaaGACAACTTTTAACAATGGATCTCTTGGCTCTTGCAACGATGAAGAACGCAGTAAAGTGCGATATGTAGTGCGA
TTTGCATGAA
>OTU_126
AAGTCGTAACAAGGTTTCCGTAGGTGAACCTGCGGAAGGATCATTACTGGGTTTTGGGGCTCGTCCCCACTCTCCCGCCC
TTTGTCATACGCACTTGAACTATTTCGGCCCCTGACCCTCGGGCACCCCGCTATTAACGTAGCGCGGCGTCGCCTGTGGG
CCGCGGGTCGGCATTGCAAACCCAAaaaGTATTGCTGAAGTCTGATACCAATTTCAAACGAAATTAAAACTTTCAACAAC
GGATCTCTTG
>OTU_127
AAGTCGTAACAAGGTTTCCGTAGGTGAACCTGCGGAAGGATCATTATCGAGTTAGGGTCTTCTAGGCCCGACCTCCAACC
TTTTGTCTACTTAACTTATGTTGCTTCGGCGAGCCCGCTACCTTGAAATATAGGTGGCCGCCGGgggTTTATACCTCTGG
TCCGTGCTCGTCGATAGCCATTATTAAACTCTTGTTTAAACATGTTGTCTAAGTCATAAACAAAATTAAAGCAAAACTTT
CAACAACGGA
>OTU_128
AAGTCGTAACAAGGTTTCCGTAGGTGAACCTGCGGAAGGATCATTATCGAGTTTTGACTGGGTTGTAGCTGGCCTTCCGA
GGCACGTGCACGCCCTGCTCATCCACTCTACACCTGTGCACTTACTGTGGGTTTACCGGTCGCGAAACGGGCTCGTTTAT
TCGGGCTTGTGGAGCGCACTTGTTGCCTGCGTTTATCACAAACTCCATAAAGTATTAGAATGTGTATTGCGATGTAACGC
ATCTATATAC
>OTU_129
AAGTCGTAACAAGGTTTCCGTAGGTGAACCTGCGGAAGGATCATCACTGATTCGGGGTgtgtgtAGGAGACTACACGTGC
CCCAACCAATCTTGCGTGAATTGTATCTCGAGGCGTGGAGTTGTTGGCGGgggAGGCTGTATGTACGGCGCCCGCCAGCA
GCACGCTCCAACATTATTATCTCCTGATTAACTTTGGTCTAAACACAACACAACACAAATATAACACAACTTTTAACAAT
GGATCTCTTG
>OTU_130
AAGTCGTAACAAGGTTTCCGTAGGGCATGAGCACTCGGAGCAATTGATCCTTTCAATAGGCACATTTGCTGAAACCTTAG
TGGAGCCCCTAGAAGGGGTTGACCTGGCGACTTTAAACACCGGTCACTGGGGAGGAAGTACTTCCCCTGTCCACTAGTCA
TACTCCTTGAGAGTTTGGCGACACCATCAGCTCGCGGGAACATCCAGAGATCACCTGGACAATCCGCTGTCGCTCAATGT
ATTAGCAATA
>OTU_131
AAGTCGTAACAAGGTTTCCGTAGGTGAACCTGCGGAAGGATCATTAACGAATAACTATGGTGTCTTGGTTGTAGCTGGCT
CCTCGGAGCAATGTGCACGCCCGCCATTtttATCTTTCCACCTGTGCACCGACTGTAGGTCTGGATGACTCTCGCACTCC
GGTGCGGATGCGAGGATTGCTCTCGGGCTCTCCTCGAATTTCCAGGCTCTACGTCTTtttACacacCCCAAACGTATGAT
ACAGAATGTA
>OTU_132
AAGTCGTAACAAGGTTTCCGTAGGTGAACCTGCGGAAGGATCATTGCAAGATGTTATAGTGGTTGTTGGAATGTGCGGTG
AATatatataACTATCTTtttGCTGGTGTATGACTGGCCACCTGGGATCTCTGGGCTCTTGCATCGATGAAGAACGCAGC
AAAACGCGATATCGTGTGATGATGTGCGACTTtttGAGAATCACGACTTtttGAACGCAGCATGTGCTATTGCAAGATGG
CATGATACAT
>OTU_133
AAGTCGTAACAAGGTTTCCGTAGGTGAACCTGCGGAAGGATCATTCATAATAAGTGTTCTACTGCACTTtttAAaaaTAG
TACTCACCTTGtgtgCAATGTTGtgtgGAATTCGTAAGAATTTCACACCTACACCAACCTATAACCTTGAACCACTTTGT
CTGAAaaaCTATTATGAATACTTAATTCAAAATACAACTTTCAACAACGGATCTCTTGGCTCTCGCATCGATGAAGAACG
CAGCGAAATG
>OTU_134
AAGTCGTAACAAGGTTAGACATCGGTTAGGCCGAGTTTACACGTTTTGTCGCTAAaaaCACTCAGTAAGCATCACCTCCG
AAGCCTTGAATTCCAGTCTATTCCCACGAATAGGCCACACCAGTCTGTTGCTAGGCTTAACTTTACATCGAGTAAATGTT
TAACTAGCAGTCGCTTAACGCGATTCACAGGTCAAACACTGGTGGTTCGCTctctTCAAATCAAAACGGTTATTTGAAGT
GGATCGGCGA
>OTU_135
AAGTCGTAACAAGGTTCCCTTCCGCCGCTCAGCACGGAGACCTTGCAACCCCTAGGGGAGGCAGCACGACAGTAAATAAA
GCTCGCCGTTTGCAAGTTGGCCAATTGGCCGGCAACACAATCGAATTGACGGGGACCTCCTAAAGCCTGTAACACCAACC
GTCTGGGGAAACTCGGACGGGGCCCTCACGGGGTGGTAAGagagTACAGGATGCAACAATGGACAATCCGCAGCGAAGAC
CCTACCGGCT
>OTU_136
AAGTCGTAACAAGGTTTCCGTAGGTGAACCTGCGGAAGGATCATTACAAATCTATTGTCTGGCCGCAAAGGCTAGGCACA
TTTGCACGGGGCCGCGAGGTCTCGATGTTTACGCTTGTATGTTTGACAGAGTTATTTGTGACAAaaaCAAAGACAACTTT
TAACAATGGATCTCTTGGCTCTTGCAACGATGAAGAACGCAGTAAAGTGCGATATGTAGTGCGATTTGCATGAATCTGTG
AGTCATCTAA
>OTU_137
AAGTCGTAACAAGGTTTCCGTAGGTGAACCTGCGGAAGGATCATTATTGAATAAACTTGGTTAGGTTGCTGCTGGCTCTT
CGGGGCATGTGCACACCGACTCCATTtttAACCACCTGTGCACCTTGCGTAGATCTGAACCTTTCGAGGAGACTCGGTTT
GAGAATTGCTGTGCAGAAGCCAGCTTTACTTGTATTCAGGTCTATGTTTTCACATACTCCATATGAATGTATTCGAACGT
TGCAACTGGC
>OTU_138
AAGTCGTAACAAGGTTTCCGTAGGTGAACCTGCGGAAGGATCATTACATTCAGTAGCCTAGCTACTTGTTTATACCCTTG
TTtttGCGTACCTATTGTTTCCTCGGCGGGCTTGCTCGCCGGTTGGACAAAACTATAACCTTtttAAATCTTCAATCAGC
GTCTGAATTATTTATAATAATTACAACTTTCAACAACGGATCTCTTGGTTCTGGCATCGATGAAGAACGCAGCGAAATGC
GATAAGTAGT
>OTU_139
AAGTCGTAACAAGGTTTCCGTAGGTGGTTCGCCTGCGAATTTAGTCTGCTTAGCAGGCAACATCTCTACTGTGCTAGAAA
TTACTATTGTATTACTAGCAGCCTGCTTAGCAGGTCCACAGATCAAATAGAGGTGGCCCTCTAGGGTTAAGATATGATCG
AGCTAAAGCTGAAGATAGCCTTAAACATTTGGAACCTGCGGAAGGATCATTACAGAGTCATTATGGGTTAATGCCCTAAT
ACTCCACCCT
>OTU_140
AAGTCGTAACAAGGTTTCCGTAGGTGAACCTGCGGAAGGATCATTATCGAAAATAAAGGGTTGTCTGCTGGCCTCTCGGG
GCGCGTGCACGCCCAAATCCACAACacacCTGTGAACCCACCGTAGGCCCTCGGGCTTATGTATTATCATATACTCTGAT
CATAGAATGTAAATATTTTGCCTTAAaaaCGCAATGAAATACAACTTTCAACAACGGATCTCTTGGCTCTCGCATCGATG
AAGAACGCAG
>OTU_141
AAGTCGTAACAAGGTCTCCGTTGGTGAACCAGCGGAGGGATCATTACAGAGTTGCAAAACTCCCAACCCTTTGTGAACAT
ACCTAAGTTGCTTCGGCAGGCAGGCCCAGGGCGGGCCTGCAGCCTGTTTTCAGGTGCCTGCCGGAGGTTtttAACTCTGT
ATTTTAGTGATTTCTGAGTAATAAACTTAAATAAGTCAAAACTTTCAGCAACGGATCTCTTGGTTCTGGCATCGATGAAG
AACGCAGCGA
>OTU_142
AAGTCGTAACAAGGTTTCCGTAGGTGAACCTGCGGAAGGATCATTAGTGATAAAACTATTATCTTAACACCTGTGAACTG
TGAACCGAAAGGTTCTTCCAAACATTGTGTAATGAACGTAATACATTATAAACAATACAACTTTCAACAACGGATCTCTT
GGCTCTCGCATCGATGAAGAACGCAGCGAAATGCGATAAGTAATGTGAATTGCAGAATTCAGTGAATCATCGAATCTTTG
AACGCAACTT
>OTU_143
AAGTCGTAACAAGGTTTCCGTAGGTGAACCTGCGGAAGGATCATTAAAGAGCGAGGGTCTTtttACAGGCTCGACCTCCC
AACCCTTTGTTTATCATACCTATGTTGCTTCGGCGGACCCGTCCGAAAGGACCGCCGGCGGACTCTTCGGAGTCCGCTGG
CCCGCGTCCGTCGATAGCCTATCTAAaaaCTCTTGAATAAATCGTGTATTACTTCTGAGTCGAAACAAaaaTTAAAAGCA
AAACTTTCAA
>OTU_144
AAGTCGTAACAAGGTTTCCGTAGGTGAACCTGCGGAAGGATCATTACATTCAGTAGCTTGCTACTGGTCGGGAGGCGCTG
TAACTCCGCATAGTATTAATTTACTGATGAGCGGCAGGCCCTCTGTCTGTACCCTTGTCTTTTGCGCACTCATGTTTCCT
CGGCGGGCTTGCCCGCCGATTGGACAAAACTATAACCTTtttAATTTCAATCAGCGTCTGAAaaaCTTAATAATTACAAC
TTTCAACAAC
>OTU_145
AAGTCGTAACAAGGTTTCCGTAGGTGAACCTGCGGAAGGATCATTAACGAATATCGTGCAAGGTTGAAGCTGGCCTCTCG
GGGCATGTGCTCGCCTTGTTCATATCCATCTCACACCTGTGCACACTCGCGTGGGTCGGTCGGGTTCTTTTGACCCCTTC
CGAGCCGCGTCTTCTCACAAACTCTTCGTATGTCTTTAGAATGGTATCAATGCTATAAAACGCATCTTATACAACTTTCA
ACAATGGATC
>OTU_146
AAGTCGTAACAAGGTTTCCGTAGGTGAACCTGCGGAAGGATCATTACAAATCCAAACAAATACCCGTTGAAATGTTTTCG
GCCTTGGGCAAAGCTATCTTCATGATCCAGCTTGGATTGCATAAATCTAGCTGTGAAGTGAAGAGGCAATGTAAACGCGT
TATCGTGTTAAACCAAGGTACCGACCTACTAAATACTTATTTTGTTGACATATCTATAAAATGCTTTCTTATCGGAAACG
AAAAGGAGCA
>OTU_147
AAGTCGTAACAAGGTTTCCGTAGGTGAACCTGCGGAAGGATCATTATTGAATGAACTTGGTGTGGTTGCTGCTGGCTctc
tAGGGAGCATGTGCACACCCACCATCTTTATCtctcCACCTGTGCACCTTTTGTAGACCTGGACAATACTTTCCGAGGCA
ACTCGGTCGGGAGGACTGCTGTGTAATACCAGCTTTTCTTGCATTTCCAGGCCTATGTTATCACATACCCCAAAGAATGT
AACAGAATGT
>OTU_148
AAGTCGTAACAAGGTTTCCGTAGGTGAACCTGCGGAAGGATCATTAATGAGTAAGGGACTCGATTTATACAGAGCCCGAC
CTCCAACCCTTTGTCTACCTTACCAATGTTGCTTCGGCGAGCCCGCTTCGAAAGAGGCCGCCGGAGGGTCGTTAAACACT
ctctGGTCAGTGCTCGCCGGTGGCCCCAATCAAAACTCTTGTTAAGAACTTGTCTAAGTATAAACAAACAAATAAGTAAa
aaCTTTCAAC
>OTU_149
AAGTCGTAACAAGGTTTCCGTAGGTGAACCTGCGGAAGGATCATTACAAATCCACGCGTCTCCTCTCCGAGACTCTGTCG
AACTGTTCCGTGCGGGGAgagagGGAGGAGGGAGGGAGGGGTTGGTGTCGGATCTGGGGTCGAGCCTGCTGGAGAGTCAT
CTCTGGCATCCACGCGCCCGCCGCCGCCACCCACTACTTGCCGCCCGCCCGACCCGCACATTCCCCTTTCACGAGTGTGC
GATGCAGATG
>OTU_150
AAGTCGTAACAAGGTTTCCGTAGGTGAACCTGCGGAAGGATCATTACTGAATTGTCAAACGGGTTGTTGCTGGCCCTCAT
AGGgggCATGTGCACGCTCTGTTTACACATCCACTCACACCTGTGCACCCTCTGTAGTTCTATGGTCTGGgggACCCTGT
CTTCCTTCTGTGGTTCTACGTCTCTACacacacacTGTAATAAAGTTTTATGGAATGTACATCGCGTCTAACGCAATACA
ATACAACTTT
>OTU_151
AAGTCGTAACAAGGTTTCCGTAGGTGAACCTGCGGAAGGATCATTACAGAGAAATTGCCCTTCGGGGTAGATCTCCCACC
CTATGTTTACATTACCTTTGTTGCTTTGGCAGGCCCGTCTTTTGACCATCGGCTTAGGCTGGTCAGTGTCTGCCAGAGGA
CCTTAAACTCTTGATATTTTGTTGTCTGAGTAAaaaTatataATAAGTTTAAAACTTTCAACAACGGATCTCTTGGTTCT
GGCATCGATG
>OTU_152
AAGTCGTAACAAGGTTTCCGTAGGTGAACCTGCGGAAGGATCATTAGAATGAGATTCGGTCAGAGGGCGTAAAACCCCTC
CAGCCGTCAACCTCCACCCTTGTGTATCATTCAATTGTTGCTTTGGTAGGCCGCGAACCTAACGGTGAGCACCGGCTCCG
GCTGGAGAGTGCCTGCCAGAGGACCCAACTCTGTAATTTTGTAATATCTGAGTACTAtataATAGTTAAAACTTTCAACA
ACGGATCTCT
>OTU_153
AAGTCGTAACAAGGTTTCCGTAGGTGAACCTGCGGAAGGATCATTAACGTATCACCGGCAGagagCGATCCCTGCTCCGG
CGCGAGCCGTGCAGCGGGAGAGCGATCCGTCCGAACCTTTTCAAACCCCGTGCACTTTGACGGCGGACGGGCgcgcTCCG
AGCGAAAGCTTTGGGCGTTCCCCGAAGCCGTACCAAACAAACACCTTGAAACTCGAATGTCATGCGGCCTAAGCGTCGCC
TAAACTTACG
>OTU_154
AAGTCGTAACAAGGTTTCCGTAGGTGAACCTGCGGAAGGATCATTCTTGTATACCTGGTCGAGCGTAAGCTTGGCCAAAC
CATGtgtgAATCAGTGTTCTCTTCCCGGCGGAAGCTCTTGCAACCCTGGGCTTTATTGTCTGGGCAAGCTTGGGTAACGG
CTGGGGTATTGCCTCGCAAGAGGTGAATCATGTTCAATAGCAGGGAACTCAAAAGTAACAAATTACAACTTTTAACGATG
GATCTCTTGG
>OTU_155
AAGTCGTAACAAGGTTTCCGTAGGTGAACCTGCGGAAGGATCATTAGTGAATTGAATATGTTAGCGGACCTCTTCGGAGT
CCCTAGCATCAAATCATATCCATAACACCTGTGAACTGTAAGGCTGTCTTGAAAACGAAAGTGATTAGAGCGCCTGCCCA
TTtttATACAAACATTAAAGTAACAAACGTAGTCTTATTATAATCTAATAAAACTTTCAACAACGGATCTCTTGGCTCTC
GCATCGATGA
>OTU_156
AAGTCATAACAAGGTTTCCGTAGGTGAACCTGCGGAAGGATCATTAATAATGCCCTCTGACGCAAGTCATTGGGTTAGAT
CTGCTctctTCGCAAGAAGAGGGTTTCCATACacacCGTGAACTGTGGCTTCGGCCATCACAAACTGTTAGTAATGAATG
TAATATCATAACAAaaaCAAACTTTTAACAACGGATCTCTTGGCTCTCGCATCGATGAAGAACGCAGCGAAATGCGATAA
GTAATGTGAA
>OTU_157
AAGTCGTAACAAGGTATCCGTAGGTGAACCTGCGGATGGATCATTACCAAAATTTACCGCTTCATTGCGTGTACTATTTA
AACACTTGTGCACCTCGTGTCTTTAGTGGCGAGATAGACTTGTTCATCTCACACGGACGCGCCATTATAACTATTAAACT
GAAATCATGACAATATCAATTGGCATAAAACTTTTAGCAACGGATCTCTAGGCTCTCGCAACGATGAAGAACGCAGCGAA
TTGCGAAAAG
>OTU_158
AAGTCGTAACAAGGTTTCCGTAGGTGAACCTGCGGAAGGATCATTAATGAAACGTCAGGACGCTCTTtttAGAGGTCCGA
ACAATCATTACCTTCACCCTGTGCACAAACTGTTTTACACAATATTATACACCAAAGTCTTTGAATGTCAAGTCTCTGAA
AAGAGCATAAACAAATACAACTTTCGGCAACGGATCTCTTGGCTCCCGCATCGATGAAGAACGCAGCGAAATGCGATACG
TAATGTGAAT
>OTU_159
AAGTCGTAACAAGGTTTCCGTAGGTGAACCTGCGGAAGGATCATTACCGAGTTCATGCCCTCACGGGTAGATCTCCCACC
CTTTGTATACCTTACCTTTGTTGCTTTGGCGGGCCGCCTAGCTACTGGCTTCGGCTGGTAAGTGCCTGCCGGAGAACCCC
AAACCCAAACCATTTATAGTGTCGTCTGAGTAAAATTTTAATATTTAAAACTTTCAACAACGGATCTCTTGGCTCTGGCA
TCGATGAAGA
>OTU_160
AAGTCGTAACAAGGTTTCCGTAGGTGAACCTGCGGAAGGATCATTATTGAATAAACTTGTTTGGGTTGTTGCTGGCTCTT
AGGAGCATGTGCACGCCTAACACATCTTTATAACCACCTGTGCACCTTTTGTAGACCTAAGATAAACTCTCGAGGCAACT
CGGTTTGAGGGGCTGCTGTGCGAAAGCCAGCTCTCCTTGTATCTTCAGGTCTATGTTtttAtataCCCCATAAGAATGTA
ACAGAATGTC
>OTU_161
AAGTCGTAACAAGGTTTTCATAAAACacacCATACTGAAGCCTTGATCCCAGTCTATTAtataGGCAACACCTTTAATGT
GCTTGGATATCTAAaaaGGTAACAAGCAGCTGCTAACTGCAGTTCACAGATCAAACAAAGGTGGTCCTTGGTATTGCTAC
TTAGTTGTAGCCTTGGGATTTAGATATGACCGGCCTACTTTTGTAAaaaCCAGTGGAATTTGTGTTCCGTAGGTGAACCT
GCGGAAGGAT
>OTU_162
AAGTCGTAACAAGGTCTCCGTTGGTGAACCAGCGGAGGGATCATTACAGAGTTGCAAAACTCCCAAACCATTGTGTTCTT
ATTGTCTTGTTGCCTCGGCAGGCTGCCCCAGGGCGGGGCACAACCATGGCCTGCCGAAAGCACCCAAaaaCTCTTCTGTA
ACATGTCTTCTGAAGCAACTATAAATAAGTTAAAACTTTCAACAACGGATCTCTTGGTTCTGGCATCGATGAAGAACGCA
GCGAAATGCG
>OTU_163
AAGTCGTAACAAGGTCTCCGTAGGTGAACCTGCGGAGGGATCATTACAGAGTTtttAACTCCTAAAACCATGTGAACTTA
CCACTGTTGCCTCGGTGGAAGGTACCCGAAAGGGTGCTGGAAGCCGGCGGACATCTAAACTCTTGTTAATTtttGTTATT
CTGAATCAAACTAAGAAATAAGTTAAAACTTTCAACAACGGATCTCTTGGTTCTGGCATCGATGAAGAACGCAGCGAAAT
GCGATAAGTA
>OTU_164
AAGTCGTAACAAGGTTTCCGTAGGTGAACCTGCGGAAGGATCATTATCGAATTGGCTTAGACTGTGCTGGCTTCGGCATG
TGCACGTCTATATTCATCCAATACACCCTGTGCATCTTTGACTTCTGAGCCTTTGGGCGAAGAGGTATTACacacCCTTT
GATTATGTATGTGATAAAAGACATGGCGCTTTTGCGTCGATTTATAAACAACTTTCAACAACGGATCTCTTGGCTCTCGC
ATCGATGAAG
>OTU_165
AAGTCGTAACAAGGTTTCCGTAGGTGAACCTGCGGAAGGATCATTACTGGGTAAAGGCTTCGTGCCTCCAACCCCACCCT
TTGCAACTGCGGCCCGGATTCGGCGCTCGGCTGAGGACCCTCTGCTCGCGGAGGCCTCTCGCCTGCCGGAATCAGCCAAC
CCTACCTAGAAAATTGAAGTCTGAGAACAAGTTAAATTAAACAAAACTTTCAACAACGGATCTCTTGGTTCTGGCAACGA
TGAAGAACGC
>OTU_166
AAGTCGTAACAAGGTTTCCGTAGGTGAACCTGCGGAAGGATCATTACAAATCTTTTGCGAGTCTGCGTGCTTAACCGCCG
CAGCTCACAACATTAGCACAGGGCCGCAAGGCTCTGATGTTTACGCTTGTTTGTTTGACAGAGTTAGTTGAGAAATAATA
AAGACAACTTTTAACAATGGATCTCTTGGCTCTTGCAACGATGAAGAACGCAGTAAAGTGCGATATGTAGTGCGATTTGC
ATGAATCTGT
>OTU_167
AAGTCGTAACAAGGTTTCCGTAGGTGAACCTGCGGAAGGATCATTAACAAATCTGCGCAGAGCCGTAAGGCCTGCACATT
AACTCCGGGCGTGCTTTGGTGCGCCTGGTGTACGTGTCGTAGTGCGCTGTGGTCTTGGCCATGGCGAGCTACACATTATA
AACTCGTATGCTTTGTATGTATGACTATATGATGGATCACTAATATAAACAACTTTTAACAATGGATCTCTTGGCTCTTG
CAACGATGAA
>OTU_168
AAGTCGTAACAAGGTAACCGTAGGTGAACCTGCGGTTGGATCATTACTGATACTTAGGTTTGCTGGCTTGAGTCTCCTCG
GAGATTCGCCAGCAGCCTATTAACCCCTGTGCATTATACCGTATTTTGGGTTGCTGGCTTCCTCAAGTCGCTGGCAGCCC
TAACCCTTTGTAAACCAATCCTAACTAAAGTCTTATCGAAATATAATAAGAAACAACTTTTGACAACGGATCTCTTGGCT
CTCGCAACGA
>OTU_169
AAGTCGTAACAAGGTCTCCGTAGGTGAACCTGCGGAGGGATCATTACAGAGTTCATGCCCTAACGGGTAGATCTCCCACC
CTATGTTATTATTACTATGTTGCTTTGGCGGGCCGTTTCGGCCTCGGTCAGACTACCGGCTTCGGCTGGTAAGTGCCCGC
CAGAGGAAACCAAACCCTGAATATTAGTGTCGTCTGAGTACTAtataATAGTTAAAACTTTCAACAACGGATCTCTTGGT
TCTGGCATCG
>OTU_170
AAGTCGTAACAAGGTTTCCGTAGGTGAACCTGCGGAAGGATCATTAATAACGCCCCGTTtttGTCGCAAGATTTAAaaaT
GGGTTCAATACCCAAAACCGTGTCTACCTACCTTTGTTGCTTTGGCAGGCCGCCTTCGGGCGTCGGCTCCGGCTGATCAG
CGCCTGCCAGAGGCCCAAAACTCTGTGTTTAGTGATGTCTGAGTACTATAAAATATTTAAAACTTTCAACAACGGATCTC
TTGGTTCTGG
>OTU_171
AAGTCGTAACAAGGTTTCCGTAGGTGAACCTGCGGAAGGATCATTAAACAAATTTACATACACCATACTAGCAACTGCTG
CGCAGCTTCTTTTACTATCAACTGCTTCGCAGTTGGCCGGTAAGAAAACAACTGCGTAGCAGTTGCCAGTAAAAGGTACa
cacGATTTAAGTTGACGAACACAGACACAAAAGAAAATAACTTTTAACAATGGATCTCTTGGCTCTTACGACGATGAAGA
ACGCAGCAAA
>OTU_172
AAGTCGTAACAAGGTTTCCGTAGGTGAACCTGCGGAAGGATCATTAACGAAATAGagagTAGCCCTGAAGGTCCTGTGCT
TTGCACCGCACCTCACGGTTATACCCTATCACCCAATGTCTACATTCCTTCTGTTGCTTTGGCAGACCCGTGGGTAACCG
CCGCCGGGACTCCCGGCGCGTGGCTGTCAGAGGACCATCAAACTCAATCAATCAGTTGTCTGAGCAAAATATACAATCGT
TAAAACTTTC
>OTU_173
AAGTCGTAACAAGGTTTCCGTAGGTGAACCTGCGGAAGGATCATTAACAAATCTATTGTGAGTGCAGCAGCTTTGCTGCT
TGCAcacaTAAGCCCTAGAGCGCAGCACTCACGTGTCGCGCTTTAGTAGTACGGTCAGCTCTTCGGAGTCGGCCACATTA
ACGCTTGTTTGTTTGACAGAGTTATTATATGACACTAAaaaTAGACAACTTTTAACAATGGATCTCTTGGCTCTTGCAAC
GATGAAGAAC
>OTU_174
AAGTCGTAACAAGGTCTCCGTTGGTGAACCAGCGGAGGGATCATTACCGAGTTTACAACTCCCAAACCCCTGTGAACATA
CCTTAATGTTGCCTCGGCGGATCAGCCCGCGCCCCGTAAAACGGGACGGCCCGCCAGAGGACCCAAACTCTAATGTTTCT
TATTGTAACTTCTGAGTAAAACAAACAAATAAATCAAAACTTTCAACAACGGATCTCTTGGTTCTGGCATCGATGAAGAA
CGCAGCAAAA
>OTU_175
AAGTCGTAACAAGGTTTCCGTAGGTGAACCTGCGGAAGGATCATTAATGAGAAGCGGCCTCGCGGCCGTGGgggCTTCGG
CCcccGACTCACACCCTCTGTTTACATACATTTGTTGTTTTGGCGGGCCTTGGGGTCATACCCATGCGTCTCAAGGGCTG
CTCCGGTGACGGACAGCCTGGCGCGTGCGCCCGTCAAAGGCCCTATCAATTCTGTTTATCAGTGTCGTCCGAGTATAAAT
CAAATAAACT
>OTU_176
AAGTCGTAACAAGGTTTCCGTAGGTGAACCTGCGGAAGGATCATTATTGAATGAACTTGACTTGGTTGCTGCTGGTCTTT
TCGAAGGCATGTGCACACCTTGTCATCTTTATATCTCCACCTGTGCACATTTTGTAGACCTGGATTCAACTTTCCGAGGA
AACTCGGTCGTGAGGAATTGCTTTTACGAGCTTTCCTTGAAGTTTCCAGGCCTATGTTtttCATATACACCATAAGAATG
TAACAGAATG
>OTU_177
AAGTCGTAACAAGGTTTCCGTAGGTGAACCTGCGGAAGGATCATTAATAGAGCAATGGATAGACAGCGCCCCGGGAGAAA
TCCTGGgggCCACCCGACTTCGGTAGGGTTTAGAGTCGTCAGGCCTCTCGGAGAAGCCTGGTCCAGACCTCCACCCTTGA
ATAAATTACCTTTGTTGCTTTGGCAGGGCGCCTCGCGCCAGCGGCTTCGGCTGTTGAGTACCTGCCAGAGGACCACAACT
CTTGTTtttA
>OTU_178
AAGTCGTAACAAGGTTTCCGTAGGTGAACCTGCGGAAGGATCATTAAaaaGGATACCGGAGTCGTCGGTATACCCCACCC
GTGTCTAtataCTCTTGTTGCTTTGGCAGGCCGTGGCCTCCACCGTGGGCTCTGCCTGCGTGTGCCTGCCAGAGGACCAA
ACTCTGAATTTTAGTGATGTCTGAGTACTAtataATAGTTAAAACTTTCAACAACGGATCTCTTGGTTCTGGCATCGATG
AAGAACGCAG
>OTU_179
AAGTCGTAACAAGGTTTCCGTAGGTGAACCTGCGGAAGGATCATTAACAAATCTTTGAGCGAAAGCTCACTAACCTTTGT
GAATAGGCTTGCGCAAGCAAGTTAGATGGGTCGAGGgggCGAAGAGTAGACTAAAGCAATTTAGCGTGCTCGTAGCCACA
AATATTAATATTGTCTGATTACATTTGGAAGTCGCAAGATTTCTAATAATAATACAACTTTTAACAATGGATCTCTTGGC
TCTTGCAACG
>OTU_180
AAGTCGTAACAAGGTTTCCGTAGGTGAACCTGCGGAAGGATCATTAGTGATTTGAGCTCCGGCTCTTCATATCCAAACAC
CTGTGCACCGTGGTCTCCGGACCTACAAACAATAGTGTAACGAACGTATAAATTATAATCAATAAAACTTTTAACAACGG
ATCTCTTGGCTCTCGCATCGATGAAGAACGCAGCGAAATGCGATAAGTAATGTGAATTGCAGAATTCAGTGAATCATCGA
ATCTTTGAAC
>OTU_181
AAGTCGTAACAAGGTTTCCGTAGGTGAACCTGCGGAAGGATCATTACCATGTTTCCGAGCTGTGCTTTGGCTGGCTCGAT
TACACCCTTGTCTTGTCTACTCTGTTTCCTCGGCGATGGTAAAGGCCTGCCGAAGGACATTtttAAACCATGTACTTGCA
ATCAGCGTCTGAAAATATAATTATTAAAACTTTCAACAACGGATCTCTTGGTTCTGGCATCGATGAAGAACGCAGCGAAA
TGCGATAAGT
>OTU_182
AAGTCGTAACAAGGTCTCCGTTGGTGAACCAGCGGAGGGATCATTATAGAGTTGCAAAACTCCGAAACCCACTGTGAATT
ATACCTATTCGTTGCTTCGGCAGGCGGCTAGGGCCAGGTTTTAAGGCCTGGCTTCGGGTCCCTGCCGGAGTACCAAAATT
CTATACTGTACATGTCCTTCTGAGCTTATAGAGTAAATAAGTTAAAACTTTCAACAACGGATCTCTTGGTTCTGGCATCG
ATGAAGAACG
>OTU_183
AAGTCGTAACAAGGTTTCCGTAGGTGAACCTGCGGAAGGATCATTACAGAGTTCCTGCCCTCACGGGTAGAAACCCCACC
CTTGTGTATACTATATTGTTGCTTTAGCAGGCCGCCTTCGGGCGTCGGCTCACGCTGACCGTGCCTGCTAGAGGACCCTA
AACTCTGAAATACAGTGTCGTCTGAGTACTATTTAATAGTTAAAACTTTCAACAACGGATCTCTTGGTTCTGGCATCGAT
GAAGAACGCA
>OTU_184
AAGTCGTAACAAGGTCTCCGTTGGTGAACCAGCGGAGGGATCATTACAGAGTTGCAAAACTCCCAACCATTGTGAACTTA
CCTCACCGTTGCTTCGGCGGGTGGCCCTCTCCGGGGCCGCGCCGGCCCCTCACCGGGCCGGCAACCCGTCAGAGGACCGA
AACTCTTAGTAACCACTGGCCTctctGAGTAACTTATACAATAAGTCAAAACTTTCAACAACGGATCTCTTGGTTCTGGC
ATCGATGAAG
>OTU_185
AAGTCGTAACAAGGTTTCCGTAGGTGAACCTGCGGAAGGATCATTAATGAAACTTCAAAGTCGGCTTGTTTCCTGTTCTG
TGCTGGTGGGAGACCACATGTGCACGTTGGGATGAGTCGCAAATCCAcacacacCTGTGCATCTTATGACTCTGAGTACC
GCTTTGtgtgGCCCCTCACCGGGCCTGGTATTCGAGTAACTTTTACacacTCTGAATGTAATGGAATGTCTATTGTGCAT
AATGTACAAC
>OTU_186
AAGTCGTAACAAGGTTTCCGTAGGTGAACCTGCGGAAGGATCATTATTGAATTAACTTGGTTGGGTTGTTGCTGGCTTTT
AGGAGCATGTGCACATCCACTCCATTTTCAACCACCTGTGCACACTTTGTAGGCTTGAAACTCTCGAGGACACTCAGTTT
GAGAATTGCTCTTAAATGTAGCTTTTCTTGCATTTCAAGTCTATGTTtttAtataCTCCATATGAATGTAATAGAATGTT
TATTAAGGGC
>OTU_187
AAGTCGTAACAAGGTTTCCGTAGGTGAACCTGCGGAAGGATCATTACCGAGTTAGGGTCTTCCAGGCCCGACCTCCAACC
CTGTGTTTATATTACCATGTTGCTTTGGCGGGCCCGCCTCTAGGGGCCGCCGGAGGCCTTACCGCCTCTGACCAGTGCTC
GCCAGGTGCCCCAATAAATTATTTTAAACCGTGTCGTCTGAGTAGATATTTAAATCGTTTTAAAACTTTCAACAACGGAT
CTCTTGGTTC
>OTU_188
AAGTCGTAACAAGGTTTCCGTAGGTGAACCTGCGGAAGGATCATTATCAAaaaCAGCGGACTTCGGTCCTTGCTGCACCC
TTGTCTTTTGCGTACCGTATGTTTCCTCGGCGGGCTTGCCTGCCGGTTGGACAATATCAAACCTTtttGTAGTTGCAATC
AGCGTCAGAAAACAAATAATAATTACAACTTTCAACAACGGATCTCTTGGTTCTGGCATCGATGAAGAACGCAGCGAAAT
GCGAAAAGTA
>OTU_189
AAGTCGTAACAAGGTTTCCGTAGGTGAACCTGCGGAAGGATCACTAAAGAGAATCCTGCCCTCTGGGTAGATCTCCCACC
CTTTGTTTATTCTACTCTGTTGCTTTGGCAGGCCTGCCTCACGGCTGCCGGCGTGAGCTGGCTCGCGCCTGCCAGAGACC
CCAAACTCTGAATATTGTCGTCTGAGTAATatataATAAGTTAAAACTTTCAACAACGGATCTCTTGGTTCTGGCATCGA
TGAAGAACGC
>OTU_190
AAGTCGTAACAAGGTCTCCGTAGGTGAACCTGCGGAGGGATCATTACAAGTGACCCCGGTCTTACCACCGGGATGTTCAT
AACCCTTTGTTGTCCGACTCTGTTGCCTCCGGGGCGACCCTGCCTTCGGGCGGgggCTCCGGGTGGACACTTCAAACTCT
TGCGTAACTTTGCAGTCTGAGTAAACTTAATTAATAAATTAAAACTTTTAACAACGGATCTCTTGGTTCTGGCATCGATG
AAGAACGCAG
>OTU_191
AAGTCGTAACAAGGTTTCCGTAGGTGAACCTGCGGAAGGATCATTATTGAATGAACTTGACTTGGTTGCTGCTGGTCTTT
TCGAAGGCATGTGCACACCTTGTCATCTTTATATCTCCACCTGTGCACCTTTTGTAGACCTGGATTCAACATTCCGAGGC
AACTCGGTCGTGAGGAATTGCTTCACAGCTTTCCTTGTCAGTTTCCAGGCCTATGTTtttCATATACACCATAAGAATGT
AACAGAATGT
>OTU_192
AAGTCGTAACAAGGTTTCCGTAGGTGAACCTGCGGAAGGATCATTACAGAGAAATTGCCCTTTGGGGTAGATCTCCCACC
CTTTGTTTACATTACCTTTGTTGCTTTGGCAGGCCCGTCTTTTGACCACTGGCTTAGGCTGGTCTGCGCCTGCCAGAGGA
CCTTAAACTCTTGATTtttGTGTCGTCTGAGTAATATTATAATAAGTTAAAACTTTCAACAACGGATCTCTTGGTTCTGG
CATCGATGAA
>OTU_193
AAGTCGTAACAAGGTTTCCGTAGGTGAACCTGCGGAAGGATCATTGCAAaaaTTTTAGGGGAGATGTAGGAATGCGGAGA
ATatatTtttGACAATTtttAAAATTTACACAACTCTCCACGACGGATCTCTGGGCTCTTGCATCGATGAAGAACGCAGC
AAAACGCGAAAAGTGTTATGACATGCAAATCTTGAGAATCATGACTATTTGAACGCACCATGTACCGGAATGTGAATTTC
GGTgtgtTTG
>OTU_194
AAGTCGTAACAAGGTCTCCGTAGGTGAACCTGCGGAGGGATCATTAAAAGTCTTTCTGTTTAGGGGTCCCGGCGCAGCGA
TGCGCCGGGGCCTTGACGTGAGCACCCTTTGTTGTCCGACCGCGTTGCCTCGGgggAGACCCTGCCCTCGGGCGGGTGGC
ACCCCGGTGGACCAAATCAAACTCTTTTATCATTATCGTCTGAGTGATTTAAACAATAAATCAAAACTTTCAACAACGGA
TCTCTTGGTT
>OTU_195
AAGTCGTAACAAGGTAACCGTAGGTGAACCTGCGGTTGGATCATTACTGATTtttAGCATGACTTGAGTCTTTGATTCGT
CATTGCTAATTCAACCCCTTGTGCACCATTTTGTATTTTGGGCTATCAACCTTGTAGCTCGCTTGAgagaCAAGAGGTAG
CCCAACAACCTGAGAACACCAATATCCTAAAGTCTGATATCTTAAATAATAAGAAACAACTTTTGACAACGGATCTCTTG
GCTCTCGCAA
>OTU_196
AAGTCGTAACAAGGTTTCCGTAGGTGAACCTGCGGAAGGATCATTACACTCAGTAGTTTACTACTGTTAAGGgggCTGTT
AGTCTGTATAGCTTAATCGCTGATGAGCAGCAGGCCTTCTTtttACACCCTTGTCTTTTGCGTACCCATGTTTCCTCGGC
AGGCTTGCCTGCCGATTGGACAACCTATAACCTTtttAATTTTATTCAGCGTCTGAAaaaCTTAATAATTACAACTTTCA
ACAACGGATC
>OTU_197
AAGTCGTAACAAGGTTTCCGTAGGTGAACCTGCGGAAGGATCATTACAGAGCTTCGAAGCCTAAGGAAAAGCAGCCGAAA
GGTGAACTATCCTTAGGATTGAGATCTCCACCCTTTGTTTACATTACCTTTGTTGCTTTAGCAGGCCCGCTCTCGGGCCG
CCGGCTTAGGCTGGCCAGTGCCTGCTAGAGGACCTAAAACTCTTGTTAATAATATTGTCTGAGTACTAtatataATAGTT
AAAACTTTCA
>OTU_198
AAGTCGTAACAAGGTTTCCGTAGGTGAACCTGCGGAAGGATCATTAACAATAACAACTTTAACATTGTGAATAGCTGCCG
CAAGGCAGTCGCTGGCGGTGTGCTTCGGTGCGCCGCCGGAACTTAAACTAGATGTCTAATTAAAAGTCTTAATTGAAACA
ACTTTTAACAATGGATCTCTTGGCTCTTGCAACGATGAAGAACGCAGTGAAGTGCGATAAGTAATGTGAATTGCATCAAC
CTGTGAATCA
>OTU_199
AAGTCGTAACAAGGTCTCCGTTGGTGAACCAGCGGAGGGATCATTACTGAGTTGCAAAACTCCAAACCACTGTGTTCTTT
GCTGTTCTGTTGCCTCGGCAGGCCGTCCCAGGGCGGGACCTTTGTCCAGCCTGCCGAAAGCACACCATAAACTCCTCTGA
ACCTGTCTTCTGAAGCACTATAAAATAAGTAAaaaCTTTCAACAACGGATCTCTTGGTTCTGGCATCGATGAAGAACGCA
GCGAAATGCG
>OTU_200
AAGTCGTAACAAGGTTTCCGTAGGTGAACCTGCGGAAGGATCATTACCGAGATCGGGTTTCTCACGAAGCCCAACCTCCC
ACCCCATGTTTACCCTCCATGTTGCTTCGGCAAGACAATCCAGTAATGGATTCATTtttACAAATGTGCTCTTGCCAGAA
GAAGACCAAACTCTGTTTTATACTGCAGTCATGTCATATACAAAATAATCAAAACTTTCAACAACGGATCTCTTGGTTCT
GGCATCGATG
>OTU_201
AAGTCGTAACAAGGTTTCCGTAGGTGAACCTGCGGAAGGATCATTACCTAGAGTTTGCAGACTTCGGTCTGCTACCTCTT
ACCCATGTCTTTTGAGTACCTTCGTTTCCTCGGCGGGTCCGCCCGCCGATTGGACAACATTCAAACCCTTTGCAGTTGCA
ATCAGCGTCTGAAaaaCATAATAGTTACAACTTTCAACAACGGATCTCTTGGTTCTGGCATCGATGAAGAACGCAGCGAA
ATGCGATAAG
>OTU_202
AAGTCGTAACAAGGTTTCCGTAGGTGAACCTGCGGAAGGATCATTAAAGATTCGGCCCTCGGGCCTAAACCTCTTCAGCT
GTGCGCTTCGGCTGCACGCTGTTGAACCTCATACACCTGTGAACATTCCGGTTGTGAGTCACCTCACGGTGTCTCACTTC
CGCCTTTACATCAAACCACAAGTCCAGAATGTAAaaaCTATAAAGTAACAACTTTCAACAACGGATCTCTTGGCTCTCGC
ATCGATGAAG
>OTU_203
AAGTCGTAACAAGGTTTCCGTAGGTGAACCTGCGGAAGGATCATTACAGAGTTCATGCCCTTCGGGGTAGATCTCCCACC
CTTGTGTATCATTATAGAATGTTGCTTTGGCGGGCTGCGTGCCTAGCACGCCTCGATTCGCGTCGAGCgcgcCCGCCAGA
GGACCCCTAAACTCTGAATGTTAGTGTCGTCTGAGTACTATTAAATAGTTAAAACTTTCAACAACGGATCTCTTGGTTCT
GGCATCGATG
>OTU_204
AAGTCGTAACAAGGTTTCCGTAGGTGAACCTGCGGAAGGATCATTATTGAATAAACCTGATGTGGTTGAAGCTGGCTctc
tcGGGAGCATGTGCACGCCCGTCGTCTTTATATCTCCACCTGTGCACTTtttGTAGACTTTGATATAACACTTTCCGAGG
AAACTCGGTCGGGAGGAATGCCGTGCGTCAAATGCCGGCTTTCCTTGAATGTCCTGGTCTATGTTTTCACATACCCCAAA
GAATGTAACA
>OTU_205
AAGTCGTAACAAGGTTTCCGTAGGTGAACCTGCGGAAGGATCATTAAAGagagagGGTCCTCTGGGCTCAACCTCCCATC
CTTTGTTGTCAAAACACCAGTTGCCTCGGCGTCTTAACCGACGCCAGAGGACAGTTCAAACACTTTTATCAAACGTTTCG
TCTGAGCAAAGATTTAATAAATCAAAACTTTCAACAACGGATCTCTTGGTTCTGGCATCGATGAAGAACGCAGCGAAATG
CGATAAGTAA
>OTU_206
AAGTCGTAACAAGGTTTCCGTAGGTGAACCTGCGGAAGGATCATTATTGAATAAAACTTGGTTAGGTTGTTGCTGGCTCT
TAGGAGCATGTGCACGCCGACTCCATCTTTAACCACCTGTGCACCTTGCGTAGATCTGAAGATTTCGAGAACACTCGGTT
TGAGAATTGCTGTGCGTAAGCCAGCTCTTCTTGTATTCAGGTCTATGTTTTCACATACCCCATATGAATGTATACGAATG
TTGCAATTGG
>OTU_207
AAGTCGTAACAAGGTTTCCGTAGGTGAACCTGCGGAAGGATCATTACAGAGTTCATGCCCGAAAGGGTAGACCTCCCACC
CTTGTGTATTATTACTTTGTTGCTTTGGCGAGCTGCCTTTGGGCCTTGTATGCTCGCCAGAGAAAACCAAAACTCTTttt
ATTAATGTCGTCTGAGTACTAtataATAGTTAAAACTTTCAACAACGGATCTCTTGGTTCTGGCATCGATGAAGAACGCA
GCGAAATGCG
>OTU_208
AAGTCGTAACAAGGTTTCCGTAGGTGAACCTGCGGAAGGATCATTACTAGAGCAAAGGATAGACAGCGCCCGCGGAGCTC
GCTCTTCGGGGCTACCCTACTTCTGTAGGGTTTAGAGTCGTCGAGCCTCTCGGAGAAGCTCGGTCCTGAACTCCACCCTT
GAATAAACTACCTTTGTTGCTTTGGCGGGCCGCCTCGTGCCAACGGCTTCGGCTGTTGCGTGCTCGCCAGAGGACCACAA
CTCTTGTTTT
>OTU_209
AAGTCGTAACAAGGTTTCCGTAGGTGAACCTGCGGAAGGATCATTAATAAATGGCGACGCTTTACAGCTGAGCTTTTATC
ATCCTTTAACACCTGTGAACCAATTGCCTTCGGGCACACTACAAACATAATGTAATGAATGTAAATAACTATAATAAATA
CAACTTTCAACAACGGATCTCTTGGCTCTCACATCGATGAAGAACGCAGCGAAATGCGATAAGTAATGTGAATTGCAGAA
TTCAGTGAAT
>OTU_210
AAGTCGTAACAAGGTTTCCGTAGGTGAACCTGCGGAAGGATCATTAAACGTTTAGagagTGGTCGGCGGAAACGTCGTCC
TCTACCATCTCCAAACCAAACTGTGAAACCTCCCTTTTGATTtttAAACCATATCTTTTGTAAATGTCAATGTCTGAAAT
ACTATGAAAACAAGTTAAAACTTTCAACAACGGATCTCTTGGTTCTCGCATCGATGAAGAACGCAGCGAAACGCGATAGG
TAATGTGAAT
>OTU_211
AAGTCGTAACAAGGTTTCCGTAGGTGAACCTGCGGAAGGATCATCATTAAATCCATTTATACACCCTTGTGAACTGTGCG
CTAAAGTTGCTACGCATGTCGTGTAACTTTTGTTGCAAaaaCAACTTATTTAATTAAGCTGAAGCAATTTATTTTAAATT
AAACAACTTTCAACAATGGATCTCTTGGCTCTCGCATCGATGAAGAACGCAGCGAATTGCGAAAAGTAATGTGAATTGCA
GAATTCCGTG
>OTU_212
AAGTCGTAACAAGGTTTTCCTACCGAAGCCTTCAAGCAGCGACTGTTGAAAACAAGTGCTTGCAGTTCACCTAGGTGAGC
GACATTGCTAAACTAGCTGGCACCTACACTGTAGTCCCAGCAGCCAAAGCCTAGGCCTTGGTTCACAGATCAAATTGCAA
TGAACAGATGCAGAGGGCGTGGCTCCTGCCTGTTAAGATATGACCGGTCTCACCCTCTGTGGGTAGagagCAAGCGTTCC
GTAGGTGAAC
>OTU_213
AAGTCGTAACAAGGTTTCCGTAGGTGAACCTGCGGAAGGATCATTAATGAATTTAAATGATGAGGTTGTCGCTGGCCCCT
TTGGGGCATGTGCACATCTTGTCAATTCATCCATTACACCTTTGTGCACTTTTCATAGAATGGCTCATTGGAAAAGGTTG
CCTGAAAGGgggACCTTTTGAGTCATCTCTATGTATTTTATTACAAACATTGCCTCAGTCTTAGAATGTACATCTTTGCA
ATTAATGCAA
>OTU_214
AAGTCGTAACAAGGTCTCCGTTGGTGAACCAGCGGAGGGATCATTATAGAGCTTAAaaaCTCCTAAAACCATTGTGAACT
CATCCTCTATCGTTGCTTCGGCAGGCGGCCCCTCACCGGGCCTTAGCGTTCCCTCAACCGGAAAGCGCCCGCCGAAGGCA
CAAAACTCTTCTGTATTTTATGGAACCTCTGATTAAACAAGCAAATAAATTAAAACTTTCAACAACGGATCTCTTGGTTC
TGGCATCGAT
>OTU_215
AAGTCGTAACAAGGTCTCCGTTGGTGAACCAGCGGAGGGATCATTATAGAGTTTACTCTTACAACCCTGTGAATTTACAG
TTGCTTCGTGTACGCTAGTACACGGAATACTCCTTCTATATTTTGTTtttATACTGAGTCCAAaaaTAAACGTGAAAACT
TTCAACAACGGATCTCTTGGTTCTGGCATCGATGAAGAACGCAGCGAAATGCGATACGTAATGTGAATTGCAGAATTCCG
TGAATCATCG
>OTU_216
AAGTCGTAACAAGGTCTCCGTAGGTGAACCTGCGGAGGGATCATTAACGAGTTCCCCTTAAACGGGTAGAATTCCCACCC
TATGTTATCATTACCTTTGTTGCTTTGGCGGGCCGTCTCGGCCTCGGTCAGGCTACCGGCTCCGGCTGGTAAGCGCCCGC
CAGAGGACCCCAAACTCTGAATATTAGTGTCGTCTGAGTACTAtataATAGTTAAAACTTTCAACAACGGATCTCTTGGT
TCTGGCATCG
>OTU_217
AAGTCGTAACAAGGTTTCCGTAGGTGAACCTGCGGAAGGATCATTATTGAAaaaGACAATGACGCCCCGTTtttCGTAAA
ATGGGTTCAATGCCCACAACCGTGTATACCTTACCTTTGTTGCTTTGGCAGGCCGCCTCCGGGCGTCGGCTTCGGCTGAC
AGCGCCTGCCAGAGGATCCAAACTCTGTGTTTAGTGATGTCTGAGTACTAtataATATTTAAAACTTTCAACAACGGATC
TCTTGGTTCT
>OTU_218
AAGTCGTAACAAGGTTTCCGTAGGTGAACCTGCGGAAGGATCATTCACAATAAGTGTTTATGGCACTTTTAACAATTCCA
TACCCACCTTGtgtgCAACGTTTGAATCTACTTGCGCGTGCTTTTCTCTTTCGAGTGGGCCGCGTAAGTCAGAATCTTTA
ATCCATTAATCTATTTAAAACAGTTTTGTCTGAAGCAATGTATCATTGAATTGACCTAATTCGAAAATACAACTTTCAAC
AACGGATCTC
>OTU_219
AAGTCGTAACAAGGTTTCCGTAGGTGAACCTGCGGAAGGATCATTAGTAAAATTATCGCGAGGCTCCGGCCCGCGAGACT
CTTATTACCAACTCTGTGCACCTCTATATGTCCGCGCCGCAGTTTGCTCTGCCGCAGACTCATTTACAAAACACTAGTCA
AAGAATGTAACAAATACAAaaaCAAATAAAACTTTCAACAACGGATCTCTTGGCTCTCGCATCGATGAAGAACGCAGCGA
AATGTGATAA
>OTU_220
AAGTCGTAACAAGGTTTCCGTAGGTGAACCTGCGGAAGGATCATTAATGAGAACTTGCCCTTCGGGTAGATCTCCCACCC
TCTGTTTATTATACTTTGTTGCTTTGGCAGGCCCGTCCTCGGACCGCCGGCTTCGGCTGGCCAGCGCCTGCCAGAGACTC
AAAACTCTGATTACATATTGTCTGAGTACTATCTTAATAGTTAAAACTTTCAACAACGGATCTCTTGGTTCTGGCATCGA
TGAAGAACGC
>OTU_221
AAGTCGTAACAAGGTCTCCGTAGGTGAACCTGCGGAGGGATCATTACAAGAGTGAGGGCCCTCGTGGCCCGAACCTCCAA
CCCCATGTCATCCGACTCTGTTGCCTCGGgggCGACCCGGCCCTCACGGGCGTCGGGGCCcccGGTGGTCCATCTCAACC
CTGCATCTGTGCGTCTGAGTAAATATTTGAATCAATCAAAACTTTCAACAACGGATCTCTTGGTTCTGGCATCGATGAAG
AACGCAGCGA
>OTU_222
AAGTCGTAACAAGGTTTCTCGAGGAACAAAACACCTGCTGAAGCCTTGGATACCAGTCTAtatatatataGGCAACATCT
TCACTGTGCTTGAATACTGTTATGGTAACATGCAGCTGCTGATAGCAGTCCACAGATCAAACGAAGGTGGTCCAACCAAT
GTGTCTTGGATTCAGATATGACCGGCCTACTTCTGAAAAGGTTGTAGACCATGTGTTCCGTAGGTGAACCTGCGGAAGGA
TCATTACCGA
>OTU_223
AAGTCGTAACAAGGTTTCCGTAGGTGAACCTGCGGAAGGATCATTAACAAAAGTCGCTCCTCGGGGCGCACCTTTTGGGC
GGgggCGACCCCGCCAATCCAAACCCATACacacCTGTGTCTCGAACCAAGTAGGCTGGCGGATTTAGGTCCGTCGGTCG
ATTTTCCAAACCCCTGAAACACAACTGACTGAATAAAATAGTGTGGGCGGTAAAACGCAcacacGAATACAAAATATGAA
ACAACTGTTA
>OTU_224
AAGTCGTAACAAGGTTTCCGTAGGTGAACCTGCGGAAGGATCATTAATGAAACTTCAAAGTCGGCTTGTTTCCTGTTCTG
TGCTGGTGGGGAGACCCACATGTGCACGTCGGGACGAGTCGCAAATCCAcacacacCTGTGCATCTTATGACTCTGAGTA
CCGCTTTGCGTGGCTCCTCACCGGGCCTGGTATTCGAGTAACTTTTACacacTCTGAATGTAATGGAATGTCTATTGTGC
ATAATGTACA
>OTU_225
AAGTCGTAACAAGGTCTCCGTAGGTGAACCTGCGGAGGGATCATTACCGAGCTCATGCCCTTCGGGGTAGACCTCCCACC
CTATGCTATCGTTACCTTTGTTGCTTTGGCGGGCCGCTAGGCTCAGGCCTAGCCACCGGCTCACGCTGGCGAGCGCCCGC
CAGAGGACCCAAACCCTGAGTATTAGTGTCGTCCGAGTACTAtataATAGTTAAAACTTTCAACAACGGATCTCTTGGTT
CTGGCATCGA
>OTU_226
AAGTCGTAACAAGGTCTCCGTAGGTGAACCTGCGGAGGGATCATTACAGAGTTCATGCCCTAACGGGTAGATCTCCCACC
CTGTGTTATCATTACTTTGTTGCTTTGGCGGACCGTTAGGCTCGCGTCTACCACCGGCTTTAGCAGGTGCGTGCCCGCCA
GAGGACCCAAAACCCCGATTTTAGTGTCGTCTGAGTAATatataATAGTTAAAACTTTCAACAACGGATCTCTTGGTTCT
GGCATCGATG
>OTU_227
AAGTCGTAACAAGGTTTCCGTAGGTGAACCTGCGGAAGGATCATTACTGAGAACATGCCCTCTAGGGTATATCTCCCACC
CATTGTTTACAATACCAATGTTGCTTTGGCAGGCCCGTCTCATGACCACCGGCTTTGGCTGGTCTGTGCCTGCCAGAGGA
CCCCAAAACCCCTTTTATTATGTCGTCTGAGTACTATGATAATAGTTAAAACTTTCAACAACGGATCTCTTGGTTCTGGC
ATCGATGAAG
>OTU_228
CAGTCGTAACAAGGTTTCCGTAGGTGAACCTGCGGAAGGATCATTAGTGAAATCGGGTTTCAAACCTGTCCTCACGGCTT
CTCTGGCTGTGCACCCTTGGGCTGCACGCCAGTGTCGCCATCCACACCTGTGCACCTTTCGGTTGGTGGTGGGGTCTTGT
GCCTctctACCTCTCGTCTACacacaACCGTATGTCTTGAATGTAATAACTCATAAaaaTACAACTATCAGCAACGGATC
TCTTGGCTCT
>OTU_229
AAGTCGTAACAAGGTTTCCGTAGGTAAGTTATCACAAAGATCCTCGCTCTTCACGAAaaaCAGTCGCTAATATGTCTTCC
AGGTGAACCTGCGGAAGGATCATTACAGTGTTAGGCTTCGGCCTCATTCACACCCCTTGTTGAACCACTGGTTTCTTTGG
CGATGTCATGGACTCGTCAAACTTAAACTCTGAAAATGCGATACTGTCCGAGTGAGATTGAATTATCAAAACTTTCAACA
ACGGATCTCT
>OTU_230
AAGTCGTAACAAGGTCTCCGTTGGTGAACCAGCGGAGGGATCATTACCGAGTTTACAACTCCCAAACCCACATGTGAACA
TACCAATCGTTGCTTCGGCGGACTCGCCCCGGCGTCCGGACGGCCCTCGTGGCCGGCCGCGGCCCGGGTCCAGGCGAACG
CCGAGGAAAACCAAAACTctctGTATTATCAGCTTtttCTGAATCAGCCGCAAGGCGAAAACAAATGAATCAAAACTTTC
AACAACGGAT
>OTU_231
AAGTCGTAACAAGGTTTCCGTAGGTGAACCTGCGGAAGGATCATTCTTGTATACCTGGTCGAGCGTAAGCTTGGCCAAAC
CATGtgtgAATCAGTGTTTTCTTCCCGGCGAAAGCTCTCGCAAGCTTGGGCTTCATTGTCTGGGCGAGCTTGGGTGGAGG
CTGGGCTACCTCGCAAGAGGTAAATCATGTTTAATAGCAGGGAACTCAAAAGTAACAAATTACAACTTTTAACGATGGAT
CTCTTGGCTC
>OTU_232
AAGTCGTAACAAGGTCTCCGTAGGTGAACCTGCGGAGGGATCATTACAGAGTTCTCGCCCTCGCGGGTAGATCTCCCACC
CACTGTTATCGTTACTGTCGTTTCTTTGGCGGGCCGCCGGGTCCcccGGCCGCCGGCGTCTAATAGGCGGCgcgcgcCCG
CCAGAGGCCTTCAAACCCTGAATGTTAGTGTCGTCTGAGTACTAtataATAGTTAAAACTTTCAACAACGGATCTCTTGG
TTCTGGCATC
>OTU_233
AAGTCGTAACAAGGTTTCCGTAGGTGAACCTGCGGAAGGATCATTAGTGAATAAGATGATGATGGTTTATTTACTGATCA
TTAACACTGGTCAGCACAACAGATTTAACATTTACAAAATACACTTACAGAAGCACCTTGCTGCAATGGATCtctcGGCT
CTTGCATCGAAGAAGAACGCAGTCCATTGCGAAAAGTCATGCGACCTGCACACTTTGAGAAGCATTACTCTTTGAACGCA
CCTTGCGCGA
>OTU_234
AAGTCGTAACAAGGTTTCCGTAGGTGAACCTGCGGAAGGATCATTACACATTTTGGCCGTAACAAGCCTTAACCCTTCTC
TACGCGTACCTCCACATTCTCCTTCGGCGGGGTAACGCCCGCCGTCGGAACCTCAACAACCCTCTTTGCATCTAGCATCA
TACCGGTTCTGATAAaaaTACAATCGTTACAACTTTCAACAATGGATCTCTTGGCTCTGGCATCGATGAAGAACGCAGCG
AAATGCGATA
>OTU_235
AAGTCGTAACAAGGTTTCCGTAGGTGAACCTGCGGAAGGATCATTAAAGAGTTAGGGTCTACTCGGCCCGAACCTCCCAA
CCCTTTGTTTACCCAACCAATGTTGCTTCGGCGGACCCGTCTTCACCGACCGCCGGAGGATTGTCACCGATCCTCTGGTC
CGCGTCCGTCGATAGCCCTTTAAACTCTTTTGAATCATGTAATTTGACCTGAGTAAaaaCAAaaaTTAAAGCAAAACTTT
CAACAACGGA
>OTU_236
AAGTCGTAACAAGGTTTCCGTAGGTGAACCTGCGGAAGGATCATTAACGCATCTCTGGCGGCGGCTTTCGCGCCCCGCTC
CGACTCCCCTCAAAAGGCGTCGTGCAGCGGGCGAGCCTGCCCCGTCAAACCTTCACAAACCCCACCGTGCACATTGACGG
CGGAAGGGAACTCCCCTCGCGGAGGACCCGGAAGCCGCTTCCACAAACACGCAAACCATTTGAATGTACAGCGTCCTCAG
AGTCGCCTAA
>OTU_237
AAGTCGTAACAAGGTTTCCGTAGGTGAACCTGCGGAAGGATCATTACAGAGTTCATGCCCTCACGGGTAGATCTCCCACC
CTTGTAtatatCAACATCTGTTGCTTTGGCGGGCTGTTCGGGTTCTGCCCGGCGTGCCCGCCAGAGGACCATCAAACTCT
GAATGTTAATGTCGTCTGAGTACTATAAAATAGTTAAAACTTTCAACAACGGATCTCTTGGTTCTGGCATCGATGAAGAA
CGCAGCGAAA
>OTU_238
AAGTCGTAACAAGGTTTCCGTAGGTGAACCTGCGGAAGGATCATTAATGATTGGCCCTTTGTGGCCCTATCAAATCCACA
TACCTCTGTGAACTGTGGGCCTTTGGGTCATTTACAAAACACTGTGTAATGAACGTATTAtatataAACATAAAACAACT
TTCAACAACGGATCTCTTGGCTCTCGCATCGATGAAGAACGCAGCGAAATGCGATAAGTAATGTGAATTGCAGAATTCAG
TGAATCATCG
>OTU_239
AAGTCGTAACAAGGTTTCCGTAGGTGAACCTGCGGAAGGATCATTATTGAATTAACTGGGGTTGTAGCTGGCCGAAAGGC
ATGTGCACGCCCCGTAACCAAACCAACCACCTGTGCACCTTtttGTAGGTCGGGCCTTCGGGCTCTTCCTATGTATCAca
caAACCAATCGTATGTCTATTGAATGTAAACCTGAAGCGTGGAAACACGTTTTAAAAGCTTTAAACAACTTTCAACAACG
GATCTCTTGG
>OTU_240
AAGTCGTAACAAGGTTTCCGTAGGTGAACCTGCGGAAGGATCATTACCGAgagagGGTTCTTTCGAGCCCGACCTCCAAC
CCTATGTCTAAGTACTTTGTTGCTTTGGCCGGCCCGCCTCGGCCGCCGGgggTACTTACCTGCCTCTGGCCCGCGCTGGC
CAACAGCCCAAATAAATTCGTTTAATAACTGTGTCTGAATTGAAATCAAaaaTAAACAAAACTTTCAACAACGGATCTCT
TGGTTCTGGC
>OTU_241
AAGTCGTAACAAGGTTTCCGTAGGTGAACCTGCGGAGGGATCATTACAGAGAAACTCGCCCGCGAGGGTGACTCTCCAAC
CCTATGTCAACTATACCTTTGTTGCTTTGGCGAGCCGCCTCGGCCACCGGCTCACGCTGGTGAGCGCTCGCCAGAGGACC
CTAAACTCTGTTTATACATGTCGTCTGAGTACTAtataATAGTTAAAACTTTCAACAACGGATCTCTTGGTTCTGGCATC
GATGAAGAAC
>OTU_242
AAGTCGTAACAAGGTTTCCGTAGGTGAACCTGCGGAAGGATCATTAGTGAATCTTCAAAAGTCGGCTCGTCGGATTGTGC
CGGTGGAGACACATGTGCACGTCTTGCGAGTCGCAAACCCAcacacCTGTGCATCTATGACTCTGAGTGCCGCTTTGCAT
GGCCTTGATTGGCCTGGCGCTCGAGTACTTTTCAcacacTCTTGAATGTAATGGAATGTCTTGTTGTGCGTAATGTACAA
ATCGAAACAA
>OTU_243
AAGTCGTAACAAGGTCTCCGTTGGTGAACCAGCGGAGGGATCATTAAAGAGTTCTATAACTCCCAAACCCATGTGAACAT
ACCTTACGTTGCCTCGGCAGGTCGTGCCTACCCCGTAGCGTCCTACCCTGTAGGACCTACCCGGTAGACGCGGGTAAGCC
TGCCGGCGGCCCACGAAACTCTGTTTAGTATTGAATTCTGAACCTATAACTAAATAAGTTAAAACTTTCAACAACGGATC
TCTTGGTTCT
>OTU_244
AAGTCGTAACAAGGTTTCCGTAGGTGAACCTGCGGAAGGATCATTAGCGAAGTCTGGAATGCGTGTTAGGTGCTGAGCTG
CCCGGCAACGGGATGTGCTCGCCCTGATGCGTGTCCCTTCTCTATCCACCCCACTGTGAACCAAGTGTGCGAGCCGAAGa
gagaTCGGAAGCTCGCATGCAACCTTTAACATACCCCTACGAAGTATCAGAATGTACCTTGCGTTAACTCGCACAAATAT
AACTTTCAAC
>OTU_245
AAGTCGTAACAAGGTTTCCGTAGGTGAACCTGCGGAAGGATCATTATTGAATAAACTTGGTAGTGGTTGTTGCTGGTTCT
TAGGAGCAAGTGCACGCCTCTCCATCTTTACTTCTCCACCTGTGCACCTTTTGTAGACTTtttGATTAAGAATAAGAATA
ACATTTCGAGGGTAACTCGGTTTGAGGATCTGCTGTGCGCGAGTCAGCTTTCCTTGTAGTTAATTATCtctcAATCTGAA
GTCTACGTTT
>OTU_246
AAGTCGTAACAAGGTCTCCGTTGGTGAACCAGCGGAGGGATCATTATAGAGTTGTAAAACTCCCAAACCCATGTGAACAT
ACCTGTTGCCTCGGTGGCCTACCCGGTAGCTACCCTGTAGCTACCCTGTAGTCCGCCGGCGGAATTCAAAACTCTTGTTT
ATTTATTATCTCTGAGAATAAAACAAATAAGTCAAAACTTTTAACAACGGATCTCTTGGTTCTGGCATCGATGAAGAACG
CAGCGAAATG
>OTU_247
AAGTCGTAACAAGGTCTCCGTTGGTGAACCAGCGGAGGGATCATTAGCGAGCGTAAaaaCTCCAACCCTTGTGTATTTAC
TCAAGTTGCTTCGGCAGGCGAGCCCAGGGCGGGTTCGTGGCCATTCGTTTGGTGCCTGCCGGAGGTTtttAATTCTATAT
TTATGTGGTATCTGAGCAAATTTTAAACAAGTTAAAACTTTCAGCAACGGATCTCTTGGTTCTGGCATCGATGAAGAACG
CAGCGAAATG
>OTU_248
AAGTCGTAACAAGGTTTCCGTAGGTGAACCTGCGGAAGGATCATCATTAAATCCATTTATTCACCCTTGTGAACTGTGCG
CTGAAGTTGCTACGCTTGTCGTGCATCTTTCGCTGCAAaaaCTACTTAATTTAAACAAGCTGAAGCAATTAtataAAATA
AAACAACTTTCAACAATGGATCTCTTGGCTCTCGCATCGATGAAGAACGCAGCGAATTGCGAAAAGTAATGTGAATTGCA
GAATTCCGTG
>OTU_249
AAGTCGTAACAAGGTTTCCGTAGGTGAACCTGCGGAAGGATCATTAACGCATCTCTGACGGCGGAGGCgcgcCCTGCTCC
GGACCGAAAGGCCGTGCAGCGGGCGCTCCCGAGTCGCTCAACCATCGCAAACCCACCGTGCACTCTTGTCGGCGAGGGGC
CTAGCGCCCCGAGCCGGATCGCAAACACCTCTTTTAAAACAGAATGATCAGCGGACCTGCGTGCCGCCTAAACTTAAACA
ACTTTCAACA
>OTU_250
AAGTCGTAACAAGGTTTCCGTAGGTGAACCTGCGGAAGGATCATTAAAGAGTACTGGGACACTGTCCCTACTCCCACCCG
TGTCTACCTGATCTTGTTGCTTTGGCGGGCCGGCCCTAGTGGCCGCCGGTCCTCGTGGCTGGAGAGCGCCTGCCAGAGAC
CCACCTGACCCATTTAAACAGTGTTGTCTGGGAAGTTGCAATCGTATAAAACTTTCAACAACGGATCTCTTGGTTCTAGC
ATCGATGAAG
>OTU_251
AAGTCGTAACAAGGTAACCGTAGGTGAACCTGCGGTTGGATCATTACTGATACTTGTCAAGGCTCGAGTCCTTCGGGATT
CGCCAAGACAATCAACCCCTTGTGCACCATATTGTATTTTGGGCATGTCCTTGGATGTGCCCAATTGTAAGAACCATATC
CTATTTGTCTGATATCTATGTAAAATAGAAACAACTTTTGACAACGGATCTCTTGGCTCTCGCAACGATGAAGAACGCAG
CGAAATGCGA
>OTU_252
AAGTCGTAACAAGGTTTCCGTAGGTGAACCTGCGGAAGGATCATTACAGAGTTAGGGTCTTCCAGGCCCGACCTCCCAAC
CCTTTGATTACCGAACCTCTGTTGCTTCGGCGGACCCGTCtctcGCGAGACCGCCGGAGGATTTGCCGCGAGGCGTCCTC
TGGCCCGCGTCCGCCGAGAGCCTACCTTTACAAATTCTGAAATAACCGTGTCACATGCCTAAGTCAAATTGATAAATTAA
AGCAAaaaCT
>OTU_253
AAGTCGTAACAAGGTTTCCGTAGGTGAACCTGCGGAAGGATCATTACAAAATTATATGtgtgtTGTGTCGTGTGCAGGCA
GCCGCAAGGCTCCTGTTACTCGAGCACACCAATTTACGCTTGTTGTGTTTGTCAGAGTTATTTGTGACTGAAATTATAGA
CAACTTTTAACAATGGATCTCTTGGCTCTTGCAACGATGAAGAACGCAGTAAAGTGCGATATCTAGTGCGATTTGCATGA
ATCTGTGAGT
>OTU_254
AAGTCGTAACAAGGTTTCCGTAGGTGAACCTGCGGAAGGATCATTACCCAAAAGGATACTTCGGTATACCCCACCCGTGT
CTATCTACTCTTGTTGCTTTGGCAGGCCGTGGTCACCCACTGTGGGCTTCTGCCTACATGCGCCTGCCAGAGGACCAAAC
TCTGAATTTTAGTGATGTCTGAGTACTAtataATAGTTAAAACTTTCAACAACGGATCTCTTGGTTCTGGCATCGATGAA
GAACGCAGCG
>OTU_255
AAGTCGTAACAAGGTTTCCGTAGGTGAACCTGCGGAAGGATCATTATAGATTGGCCGAAAGGCCGTGTCTTCATCCAcac
acacCGTGAACCATTCCCGAGGGCTGCATAGGGTCTCACCTTCACCGGTGGGGCCTGGCCCGGAGGGACCAcacaAACAA
AATGTAAAGAATGTAAACTATCGTAACAAaaaCAAAACTTTCAACAACGGATCTCTTGGCTCTCGCATCGATGAAGAACG
CAGCGAAATG
>OTU_256
AAGTCGTAACAAGGTTTCCGTAGGTGAACCTGCGGAAGGATCATTAACGTATCTCTGACGTGGCGGGTCGGCCCTGCTCG
GGTTCCGAAAGGGCCTTTGAAGCGGGTCGCCCGTCGCGCTCAACCTTCACAAACCCCTGTGCACCTTTACGGCAGAGGGT
GGTGGCGAGAGCCCTGCCCAAAGCCGCATTCAcacaAACTCTTGTTATTAAAGAATGATCAGTGGCCTCTGTGCCGCCTA
AaaaCATAAC
>OTU_257
AAGTCGTAACAAGGTTTCCGTAGGTGAACCTGCGGAAGGATCATTAAACGTTTAGagagTGGATGGCCGAAAGGTCGTCC
TCTACCATCTCCAAACCAAACTGTGAAACCTCCTTTTATTCTCGAAACCACATCTCTGTAAATGTCAATGTCTGAAaaaT
TATGAAAACAAGTTAAAACTTTCAACAACGGATCTCTTGGTTCTCGCATCGATGAAGAACGCAGCGAAACGCGATAGGTA
ATGTGAATTG
>OTU_258
AAGTCGTAACAAGGTTTCCGTAGGTGAACCTGCGGAAGGATCATTAATGAATTCTAGGATGCTCTTtttAGAGGTCCGAC
CCTTTCATTTTCCTTACCCTGTGCATTAACTACATTTTACACATTTTACCCTGTCAGTTTAAAGAATGTCAAAAGTCTCT
TAATTGAGCATGAAAGTAATAAAACTTTCGGCAACGGATCTCTTGGTTCCCGCATCGATGAAGAACGCAGCGAAATGCGA
TACGTAATGT
>OTU_259
AGTCGTAACAAGGTTTCCGTAGGTGAACCTGCGGAAGGATCATTACTGAGAAAGGGTCCTTCGGGCCCGACCTCCAACCC
TATGTTTATCATACCTCTGTTGCCTCGGCAGGTCGTCGGTCAGCCCTTAGGGGCGAGCCGCCGTCGGCCCCTTAACAAGG
GCTCTCGTGTGCCTGCCGCAGGACCATTAAACTCTGTTTTAAAATAGTATTCTGAGTGGGAATTAAATAACTTCAAAACT
TTCAACAACG
>OTU_260
AAGTCGTAACAAGGTTTCCTTCACCTATTGAAGCCTTCAGCAGCGACTGTAAAGAAATGCGTAGTTTGCTTGCAAGCAAT
GCCACTCAAATGCTGAGACATATGAATCAGCAGCCTTCTAGGCTCACAGATCAAATTGTGGTAACCATTCTTATGGGCAA
GATATGACCGGTCTTAACTAGAGTTAGTTAAGAATCCACGTTCCGTAGGTGAACCTGCGGAAGGATCATTAAAGGTTTCG
GGTACCCAGT
>OTU_261
AAGTCGTAACAAGGTAACCGTAGGTGAACCTGCGGTTGGATCATTAAaaaTTCCAACTAAAAGTATAGCAGCCTTAGTGC
TGCTTACTTTTAAACCCTTGTGAACCGTTTATTGTCTATGGTGGGTTAAAAGATCtctctTTGTAAGGGATTGGCTTTAA
CCAGCTACCCACCTATTATTTAAACACTTATAAATTTTGTCTTTAATAATTCATTtttGAATTCTTTGAATTTAAaaaCA
ACTTTTGACA
>OTU_262
AAGTCGTAACAAGGTCTCCGTTGGTGAACCAGCGGAGGGATCATTACCGAGTTATTCTACTCCCAAACCCCTGTGAACTT
ATACCTTTACTGTTGCTTCGGCGGGTTAACGCCCCGGAAGGCCCGCGAGGGCCGCCGGAACCAGGCGCCCGCCGGgggAC
CCAAACTCTTGTATCTTtttATAGCATGTCTGAGTGGAATCATAAACAAATGAATCAAAACTTTCAACAACGGATCTCTT
GGTTCTGGCA
>OTU_263
AAGTCGTAACAAGGTCTCCGTTGGTGAACCAGCGGAGGGATCATTATAGAGTTGCAAAACTCCAGACCcccTGTGAACCT
ACCAAACGTTGCCTCGGCGAACCGCCTACGCCAATTGGGCGCCTAATAGTAGCTGCCGGGACGCGCTGCGTCCTAGCGGC
TACTGtgtgGCAGCAGCTTGGTGTTGGGCTTGGTgtgtTCGCCGGAGGACAAATACCCTATATCATACCTACCATTCTGA
GCCCAACTAT
>OTU_264
AGTAGGTGAGCCTGTGGAAGGATCATTCATAATAAAGTGTTTTATGGTACTTtttAAaaaTCCATATCCACCTTGtgtgC
AATGTTAGATCTCGTCAATCTTGGCGAGAATTTTATACACCAACTCATTCTTTAACTGATTTGTCTGAAaaaTATTATGA
ATACTCAATTCAAAATTCAACTTTCTACAACGGATCTCTTGGCTGTCGCATCGATGAAGAACGCAGCGAAATGCGATACG
TAATGTGAAT
>OTU_265
AAGTCGTAACAAGGTTTCCGTAGGTGAACCTGCGGAAGGATCATTAAAGAGTAAGGGTCTCTGGCCCGAACCTCCAACCC
TCTGTCGTTATAACTACTTCGTTGCTTTGGCGGGACCGTGAAAGGTCTCGACCGGAAGCgcgcCGGTCTCCGGACAGGCG
AGCGCCCGCCAGAGTCTAACCAAACTCTTGTTTTAAACCAGTCGTCTGAGTATAAAATTTTAATTAAATTAAAACTTTCA
ACAACGGATC
>OTU_266
AAGTCGTAACAAGGTTACCTTCTAGCAGCTCGCTTCGGAGACCTTGCACCCCTTAGGGAGGCAGCACGACAGTAAAGAAA
GCTCGCCGCGTGCAAGTCAACCACGGTTGGCAACACAATTGAACTGACGGgggACTTCCTAAAGCTTATAACACCAACTG
TCCGGGGAAACTCGGGCGGGGCCTCGCGGGGTGGTAAGAGATTATAAGATATTACAATGGATAATCCGCAGCGAATACCC
TACCGGCAAA
>OTU_267
AAGTCGTAACAAGGTTTCCGTAGGTGAACCTGCGGAAGGATCATTACCAATCTCAGGTCCTCTTGAGGACGTCTGAAACC
CTTGAATACCTTACTTTGTTGCTTTGGCAGGCCGCCTCCGGGCGTCGGCTCCGGCTGACTGCGCCTGCCAGAGGACCCCA
ACTCTTTTGTTTAGTGATGTCTGAGTACTAtataATAGTTAAAACTTTCAACAACGGATCTCTTGGTTCTGGCATCGATG
AAGAACGCAG
>OTU_268
AAGTCGTAACAAGGTTTCCGTAGGTGAACCTGCGGAAGGATCATTATCGAGTTAGGGTCTCTGGCCCGAACCTCCAACCC
TTTGTCTACCTACCTCTGTTGCTTTGGCGGGGCGTGGATTCGTCCACCGTCGGCCCCGGCCGGCGAGCCcccGCCAGAGT
CCAACCAAAATTCGTTAAACTGTGATGTCTGAGTGAAAACAAATAAGTTAAAACTTTCAACAACGGATCTCTTGGTTCTC
GCATCGATGA
>OTU_269
AAGTCGTAACAAGGTTTCCGTAGGTGAACCTGCGGAAGGATCATTACAAATCAATTTGAATCATTCTTGATTCTATATTA
ACGCTTGTTGTGTTTGTCAGAGTCATGTAACCTTAAATTTAGACAACTTTTAACAATGGATCTCTTGGCTCTTGCAACGA
TGAAGAACGCAGTAAAGTGCGATACGTAATGCGATCTGCATGAACCTGTGAGTCATCAAATCTTTGAACGCAACTTGCGC
CCAGTAATGG
>OTU_270
AAGTCGTAACAAGGTTTCCGTAGGTGAACCTGCGGAAGGATCATTATCGTTGGGCTTCGGCCCATTCGAGATAACACCCT
TGCCTTtttGAGTACCTTTTCGTTTCCTCGGCAGGCTCGCCTGCCAACGGGGACCCTTCAAAACGCTTTGTAATACCTGT
AATTGTCTGATATAACAAGCAAaaaTCAAAACTTTCAACAACGGATCTCTTGGTTCTGGCATCGATGAAGAACGCAGCGA
AATGCGATAA
>OTU_271
AAGTCGTAACAAGGTTTCCGTAGGTGAACCTGCGGAAGGATCATTATTGAATGAACTTGGTGTGGTTGTAGCTGGCTctc
tAGGAGGGGAGCAATGTGCACACCGACCATCTTTATCtctcCACCTGTGCACCTTTTGTAGACCTGGGCAATACTTTCCG
AGGCAACTCGGTCGGGAGGACTGCTGTTTAATACCAGCTTTCCTTGCATTTCCAGGCCTATGTTTTCAcacacCCCAAAG
AATGTAACAG
>OTU_272
AAGTCGTAACAAGGTTTCCGTAGGTGAACCTGCGGAAGGATCATTACAGAGAAATTGCCCTCCAGGGTAGATCTCCCACC
CTTTGTCTACATTACCTTTGTTGCTTTGGCAGGCCCGTCTTATGACCACTGGCCTAGGCTGGTCCGTGCCTGCCGGAGGA
CCCTAAACTCTTGATTtttATATTGTCCGAGTCACAAACAAATAAGTTAAAACTTTCAACAACGGATCTCTTGGTTCTGG
CATCGATGAA
>OTU_273
AAGTCGTAACAAGGTCTCCGTAGGTGAACCTGCGGAGGGATCATTACAAGAGTGTAAaaaCTCCTAACCCACTGTGAATC
TACTCTTTATTCTTTTGGCAGGCGGTCTCTGGGAgagaCCTCTAAGCCGGCTTGCCGGCGTCTGCCAGAGGAACGCAAAA
CCACTAAAATCTCTAGTTGTCTGAGCACCTATAAATAAAAGTTAAAACTTTCAACAACGGATCTCTTGGTTCTGGCATCG
ATGAAGAACG
>OTU_274
AAGTCGTAACAAGGTTTCCGTAGGTGAACCTGCGGAAGGATCATTAATGAAATGCAAGGGTGTTCTTtttAGAAGCCCGA
CCCAAATCATTTTCACACTGTGCACAATACTATTTTACACCCATTTTAAACCCATTACAAGTTATAAGAATGTCAACAGT
CTCTTAATTGAGCATAAACAAAACAAAACTTTCGACAACGGATCTCTTGGCTCCCACATCGATGAAGAACGCAGCGAAAT
GCGATACGTA
>OTU_275
AAGTCGTAACAAGGTTTCCGTAGGTGAACCTGCGGAAGGATCATTATTGAGCCCTGCCCTCACGGGTAGACCTCCAACCC
TGTGTATTTATACCTTTGTTGCTTCGGCAGGCCGTCTAGGTTTCGGCCTAGCTATGGGCTTCGGCTCGTAAGTGCCTGCC
AGAGGACCTTCAAACTCTGTAATCAGTGTCGTCTGAGTAAaaaTTTAATAAGTTAAACTTTCAACAACGGATCTCTTGGT
TCTGGCATCG
>OTU_276
AAGTCGTAACAAGGTTTCCGTAGGGCATGAGCCCTCGGAGCAATTGATCCTTTCAATAGGCACATTTGCTGAAACCTTAG
TGGAGCCcccAGAAGGGGTTGACCCGGCGACTCTAAACACCGGTCACTGGGGAAGGATAACACTTCCCCTGTCCACTAGT
CATACTCCTCGAGAGTTTGGCGACACCATCAGCTCGCGGGAACATCCAGAGATCACCTGGACAATCCGCTGTCGCTCAAT
GTATTAGCAA
>OTU_277
AAGTCGTAACAAGGTTTTCATGAAACacacCATACTGAAGCCTTGATCCCAGTCTATTAtataGGCAACACCTTTAATGT
GCTTGGATACCTAAAGGTAACAAGCAGCTGCTAACTTGCAGTCCACAGATCAAACAAAGGTGGTCCTTGGTGCTATTACC
TGCTTAGTTGCAGCCGTAGGATTTAGATATGACCGGCCTACTCTTGTAAAACTAGTAGAGCTTGCGTTCCGTAGGTGAAC
CTGCGGAAGG
>OTU_278
AAGTCGTAACAAGGTTTCCGTTGGTGAACCAGCGGAAGGATCATTACTGAGATCATGCCCTCGCGGGTAGACCTCCCACC
CTGTGTTATTTACTCTTGTTGCTTTGGCAGGCCGCCTTCGGGCTCTCGGCTCCGGCTGAGGTGCGCCTGCCAGAGGACCC
CAACTCTGTGTTTAGTGTCGTCTGAGTACTAtataATAAGTTAAAACTTTCAACAACGGATCTCTTGGTTCTGGCATCGA
TGAAGAACGC
>OTU_279
AAGTCGTAACAAGGTCTCCGTTGGTGAACCAGCGGAGGGATCATTACCGAGTTATCAACTCCCAAACCCCTGTGAACATA
CCCAACGTTGCTTCGGCGGGACCGCCCCGGCGCCCTCGGCGTCCCGGAACCAGGCGCCCGCCGGAGGACCCAAACTCTTG
TTTAAACCATAGTGGCATATTCTGAGTCTCACAAGAAaaaTGAATCAAAACTTTCAACAACGGATCTCTTGGCTCTGGCA
TCGATGAAGA
>OTU_280
AAGTCGTAACAAGGTTTCCGTAGGTGAACCTGCGGAAGGATCATTACAAATCAATGTTGGGTTGGCGCAAGCCAATCTAT
ATTAGCGCCTGTTGTGTTTGTCAGAGTCACGTAACTTTTAAATGAGACAACTTTTAACAATGGATCTCTTGGCTCTTGCA
ACGATGAAGAACGCAGTAAAGTGCGATACGTAATGCGATCTGCATGAACCTGTGAGTCATCAAATCTTTGAACGCAACTT
GCGCCCAGCA
>OTU_281
AAGTCGTAACAAGGTTTCCGTAGGTGAACCTGCGGAAGGATCATTAATGAATTCTGAGTAGGCTCTGCCTCTCACCCTTC
ATATCCATAAACACCTGTGCACAGTCGGACCCTTGAGTCTTTCGGGACTCCTGGTGTCTTGACGATCTTATCAAACAACA
ATGTAACCAATGTAATCATTATTATAACATAATAAAACTTTTAACAACGGATCTCTTGGCTCTCGCATCGATGAAGAACG
CAGCGAAATG
>OTU_282
AAGTCGTAACAAGGTCTCCGTAGGTGAACCTGCGGAGGGATCATTACAGAGTTCATGCCCTTCGGGGTAGACCTCCCACC
CTATGTATTTATACCTTTGTTGCTTTGGCGGGCCGCCAGGCTTCGGTCAGGCTCCCGGCTTCGGCCGGGGAGCGCCCGCC
AGAGGAAACTAAAACCTGAATGTTAGTGTCGTCTGAGTACTAtataATAGTTAAAACTTTCAACAACGGATCTCTTGGTT
CTGGCATCGA
>OTU_283
AAGTCGTAACAAGGTCTCCGTAGGTGAACCTGCGGAGGGATCATTACCGAGTTCATGCCCTAACGGGTAGATCTCCCACC
CTGTGTTATTATAACCTTTGTTGCTTTGGCGGGCCGCTTGGCTCCGGTCAGACCACCGGCTTCGGCTGGTGAGTGCCCGC
CAGAGAACCCTAAACCCTGAATGTTAGTGTCGTCTGAGTACTAtataATAGTTAAAACTTTCAACAACGGATCTCTTGGT
TCTGGCATCG
>OTU_284
AAGTCGTAACAAGGTTTCCGTAGGTGAACCTGCGGAAGGATCATTAAAGAGTAAGGGTGCTCAGCGCCCGACCTCCAACC
CTTTGTTGTTAAAACTACCTTGTTGCTTTGGCGGGACCGCTCGGTCTCGAGCCGCTGGGGATTCGTCCCAGGCGAGCGCC
CGCCAGAGTTAAACCAAACTCTTGTTATTTAACCGGTCGTCTGAGTTAAAATTTTGAATAAATCAAAACTTTCAACAACG
GATCTCTTGG
>OTU_285
AAGTCGTAACAAGGTCTCCGTAGGTGAACCTGCGGAGGGATCATTACTGAATGGCCTTTTGGCCTTCAACCTTGTAAACA
TGTGGAAGCAAGATGTGCTTCGGCGCTTCGGCGTCGCTTTTATGCTAAGATAAGTTTCTGAGTCTGAATCGATATCAAaa
aCAAACTTTCAACAAAGGATCTCTTGGCTCTCGCATCGATGAAGAACGCAGCGAAGCGCGAAATGTAGTGTGAATCGCAG
AACATTGTGA
>OTU_286
AAGTCGTAACAAGGTTTCCGTAGGGTATGTCGAATTCTTACTTCGTAACTCAGCTAACGCTCACAGTGAACCTGCGGAAG
GATCATTACCGAGCTCCTCACAGGACTCCACCCTTGGCAACTCGACGTTGCTTCGGCGAGACGCTGGAAACAGCCGTTGG
ATCAATCTGACGCGGGCTCGCCGGAGTGCAGACTCTGAATTGTATCGTCAGATGAACAAGCAATGCAAAACTTTCAACAA
CGGATCTCTT
>OTU_287
AAGTCGTAACAAGGTTACCGTAGGTGAACCTGCGGTAGGATCATTCGAGTAATGAGCGTGATTCGTCACTGTCTCTGTCC
ATGtgtgAACCAACGACGTCTTCCCGGCATCGTTCCGCTTGCGGTTCAGTGCTGGGGTTTGTAATGAGTATGGCAGGGAA
TAACTAACAAAACAACTTTTAGCGATGGATCTCTTGGCTCTCGCCCCGATGAAGAGCGCAGCAAACTGCGATAAGCAATG
CGAACAGTAG
>OTU_288
AAGTCGTAACAAGGTTTCCGTAGGTGAACCTGCGGAAGGATCATTAAAGAAAACTTCGCCTCCGGGCGGAGTCCTTCTAA
ACCCGTGTCTACCTTACCTTTGTTGCTTTGGCAGGCCGCCTTCGGGCGTCGGCTCCGGCTGATAGTGCTTGCCAGAGGAC
CCAACTCTTTTGTTTAGTGATGTCTGAGTACTAtataATAGTTAAAACTTTCAACAACGGATCTCTTGGTTCTGGCATCG
ATGAAGAACG
>OTU_289
AAGTCGTAACAAGGTTTCCGTAGGTGAACCTGCGGAAGGATCATTAATGAGAACTAGGGGTAGTGGTCTCGATCACTACT
CTGAACACTCCACCCTTTGTTTACATTACCTTTGTTGCTTTAGCAGGCCCGCTTTCGAGCCGCCGGCACCTGCTGGTCAG
TGCCTGCTAGAGGACCTAAAACTCTTGTTAATAATATTGTCTGAGTACTAtataATAGTTAAAACTTTCAACAACGGATC
TCTTGGTTCT
>OTU_290
AAGTCGTAACAAGGTTTCCGTAGGTGAACCTGCGGAAGGATCATTATTGATTCTTGAAGGATGTGCTGGCAAGACCTTCA
AAGTTTTGCACTGTGCACTCCTGAAATCTTCATCCTCACCTGTGCACCTCATTGTAGACAAAGGAGACAATAGATTAGAT
TGATACTTGAGGAAAGATGAACTGtgtgCACCGTTGATAGACCTTTCATGGTCTTGTTACCGTCAGTGCAGGAATTTGAT
TACTCAGTAT
>OTU_291
AAGTCGTAACAAGGTTTCCGTAGGTGAACCTGCGGAAGGATCATTCATAACGAGTGTTTATGGCACTCTAAaaaTCCATA
CCCACCTTGtgtgCATCGTTAAAGAGTCCTTTTGCCTctctTTTAGAGGGGCATGGGATTTCTTtttAATTAATCTATTT
TAAACCAGTTTGTCTGAAGCAATGTATCATGAATAACATAATTCAAAATACAACTTTCAACAACGGATCTCTTGGCTCTC
GCATCGATGA
>OTU_292
AAGTCGTAACAAGGTTTTGCCTTTCTGGTTAAAGATTGCAACCACCGAAGCCTTACACAGCGACTCTAAACAAATCGTGG
AGCCTTGACCTTACCAGGTAAAGACAACACCGCTGAAGTGCTGTGATCACGCAAGTGTACCAGCAGCCTACAATCTAGGC
CCACAGATCAAGTAGCGGTGGTCtctcGTTTGAATATTAGAGACTATAATATGACCGGTTCTAACCTAAAAGGTTATGAG
ATAAACGTTC
>OTU_293
AAGTCGTAACAAGGTTTCCGTAGGTGAACCTGCGGAAGGATCATTCATAATAAGTGTTCTACTGCACTTtttAAaaaTAG
TACTCACCTTGtgtgCAATGTTGtgtgGAATTCCTACTTTCGAGTGAGAATTTCACACCTACACCAACCTATAAACTTGA
AATACTTTGTCTGAAaaaCTATTATGAATACTTAATTCAAAATACAACTTTCAACAACGGATCTCTTGGCTCTCGCATCG
ATGAAGAACG
>OTU_294
AAGTCGTAACAAGGTCTCCGTAGGTGAACCTGCGGAGGGATCATTAACGAATGGTCATCCTTGATCTTCAACCCTCAAAC
CACCGTGGACGACAGACGTGCTTCGGCGTCGAGAGGCGCCGCCTTTATGCATCGAGTCTTTGCTTTGTCTGTCTTAAGGA
AaaaTGTCAAAACTTTCAACAAAGGATCTCTTGGCTCTCGCATCGATGAAGAACGTAGCAAAGCGCGAAATGTAGTGTGA
ATTGCAGAAC
>OTU_295
AAGTCGTAACAAGGTTTCCGTAGGTGAACCTGCGGAAGGATCATTAAAGAACGCCCCGTTTCTTGAAATGGGTAATTCCA
AACCGTGTATACATACCTTTGTTGCTTTGGCAGGCCGCCCCTTAGGGCGTTGGCTCCGGCTGACTGCGCCTGCCAGAGGA
CCCAAACTCGTTTGTTTAGTGATGTCTGAGTACTAtataATAGTTAAAACTTTCAACAACGGATCTCTTGGTTCTGGCAT
CGATGAAGAA
>OTU_296
AAGTCGTAACAAGGTTTCCGTAGGTGAACCTGCGGAAGGATCATTATTGAATAAACTTAGTTAGGTTGTTGCTGGTTCTT
CGGGACATGTGCACACCTGACAATGTTtttAACCACCTGTGCACTTtttGTAGATCTGGAATACCTTTTGAGGAAACTCA
GTTTGAGGATTGCTGtgtgAAAGCCAGCTTTCCTTGCATTTCAGGTTTATGTTTTAtatataCTCCAATAGAATGTGATA
GAATGTCATT
>OTU_297
AAGTCGTAACAAGGTTTCCGTAGGTGAACCTGCGGAAGGATCATTACAAATCCAAAACAATAACCCGTTAAAATGTTCTC
GACCTTGGTAGCGATGTTTAATCGCTTATTGTCGTTTGGCAATACGTTTGGGCCGTGTACTGTATGTTTGCATATAGTAT
GCATGCACTAACTGCCAAGGTTCGACCTTATTAACTATACTATTGACAATACAGTAACCTTAAACAAaaaCAACTTTTAA
CAATGGATCT
>OTU_298
AAGTCGTAACAAGGTTTCCGTAGGTGAACCTGCGGAAGGATCATTAAaaaTGAAGCCGGGAAACCGGTCCTTCTAACCCT
TGACTATCATAATTTGTTGCTTTGGTGGGCCGCGCAAGCACTGGCTCCGGCTAGTTAGTGCCCACCAGAGAACCACAACT
CTGTAATAAATGTCGTCTGAGTACTATAAAATAGTTAAAACTTTCAACAACGGATCTCTTGGTTCTGGCATCGATGAAGA
ACGCAGCGAA
>OTU_299
AAGTCGTAACAAGGTTTCCGTAGGTGAACCTGCGGAAGGATCATTATTGAGTTAGGGTCTTCTAGGCCCGATCTCCAACC
CTTTGTATAACTACCATGTTGCTTTGGCGAGCCCGTCTTTAACCGGACCGCCGAGGGTTtttAACTCTTGGTCAGTGCTC
GTCAGTAGCCCACAACTTAAATTCTTtttAACCATGTTAAATCTGAAAATAGTTAAATAAACTAAAACTTTCAACAACGG
ATCTCTTGGT
>OTU_300
AAGTCGTAACAAGGTCTCCGTTGGTGAACCAGCGGAGGGATCATTACTGGAATCGCAAGATCCCACAACCCTGTGAACCT
ACCGAAACGTTGCCTCGGCGGGCGCCTGGCCTTGCGCCGGGCGCGAAGCCCGCCGGTGGCCcccTACTCTGTCTCTGCAG
CGTGGCATCTCCGAGTAtataCAAAACAAGTCAAAACTTTTAACAACGGATCTCTTGGCTCTAGCATCGATGAAGAACGC
AGCGAAATGC
>OTU_301
AAGTCGTAACAAGGTCTCCGTTGGTGAACCAGCGGAGGGATCATTACAGAGTTGCAAAACTCCAACAAACCATCGCGAAT
CTTACCCGTACGGTTGCCTCGGCGCTGGCGGTCCGGAAGGCCCTCGGGCCcccGGATCCTCGGGTCTCCCGCTCGCGGGA
GGCTGCCCGCCGGAGTGCCGAAACCAAACTCTTGATATTTTATGTCtctctGAGTAAGCTTTTAAATAAGTCAAAACTTT
CAACAACGGA
>OTU_302
AAGTCGTAACAAGGTTTCCGTAGGTGAACCTGCGGAAGGATCATTACAGTATTCTTTTGCCAGCGCTTAACTGCGCGGCG
AAaaaCCTTACacacaGTGTCTTtttGATACAGAACTCTTGCTTTGGTTTGGCCTAGAGATAGGTTGGGCCAGAGGTTTA
ACAAAACACAATTTAATTATTtttATTGATAGTCAAATTTTGAATTAATCTTCAAAACTTTCAACAACGGATCTCTTGGT
TCTCGCATCG
>OTU_303
AAGTCGTAACAAGGTCTCCGTTGGTGAACCAGCGGAGGGATCATTACCGAGTTTACAACTCCCAAACCCCTGTGAACTTA
TACCTTTACTGTTGCTTCGGCGGGTTTTCGCCCCGGAACAGGCCCGAGAGGGCCGGCCCGGAACCAGGCGCCCGCCGGgg
gACCCAAACTCTTGTATTtttACTTTGCATGTCTGAGTGGAATCATACAAAATGAATCAAAACTTTCAACAACGGATCTC
TTGGTTCTGG
>OTU_304
AAGTCGTAACAAGGTTTCCGTAGGTGAGTAAATCCTCCACAACCTCCCTCCTATCCCCTCTGGACAATGTTTTGCTAACC
ATCATGAACAGGTGAACCTGCGGAAGGATCATTACCGAGCGAGGGTCCCCTGTGGCCCGAACCTCCAACCCATGTTTACC
CTACCTCTGTTGCTTCGGCGGGCCCGTGGGGTGACCCACCGCCGGCTCCGGCCGGCCCGTGCCCGTCAGAGGACCTATGA
ACTCCAGTAA
>OTU_305
AAGTCGTAACAAGGTTTCCGTAGGTGAACCTGCGGAAGGATCATTACAAATCTTTGCGAGAGCTGtgtgCTGTTTACAGT
GCACAGTGACTCCACATTAGCACAGGGTCGCAAGACTCTGATGTTTACGCTTGTATGTTTGACAGAGTTAGTTGAGAATT
AAATAAAGACAACTTTTAACAATGGATCTCTTGGCTCTTGCAACGATGAAGAACGCAGTAAAGTGCGATATGTAGTGCGA
TTTGCATGAA
>OTU_306
AAGTCGTAACAAGGTTTCCGTAGGTGAACCTGCGGAAGGATCATTAACGAATAACTATGGTGTCTTGGTTGTAGCTGGCT
CCTCGGAGCATTGTGCACGCCCGCCATTtttATCTATCCACCTGTGCACCGATTGTAGGTCTGGATGACTCTCGTGCTct
ctGAGTGCGGATGCGAGGATTGCCCTCTTAACGGAGGTGTCtctcCTCGAATTTCCAGGCTCTACGTCTTtttACacacC
CCAAACGCAT
>OTU_307
AAGTCGTAACAAGGTTTCCTTCCACGCGCTCACCCGCTGAAGCCTTTCGCGGCGACTTGAAATAAACGCGCAGTCCGGGG
CACATCCTGCCTGGGCAACGCCCTCACTGTGCTGGAAGTCTGCCCTTGGGCGATAACCAGCGGCCACCcccTTAGGGATG
GTTCACAGATCAAACGACGGCGGCCACCCTTGCGTGGTTTAGATATGACCGGATCCAGCCGTTCGTCCGGCTGCACCAAC
AGTTCCGTAG
>OTU_308
AAGTCGTAACAAGGTCTCCGTAGGTGAACCTGCGGAGGGATCATTAACGAATGGTCATCCTTGATCTTCTACCCTCAAAC
ACCGTGGACGTCAGACGTGCTTCGGCGTCGAGAGGCGCCGCCTTTATGCCCAAAGGCCTATTTAGTCTGTTTGAAGAAAT
GTCAAAACTTTCAACAAAGGATCTCTTGGCTCTCGCATCGATGAAGAACGTAGCAAAGCGCGAAATGTAGTGTGAATTGC
AGAACATTGT
>OTU_309
AAGTCGTAACAAGGTTTCCGTAGGTGAACCTGCGGAAGGATCATTACAGTGTTTGGGTCCCTTCGGgggCCCGACCTCCC
ACCCTTTGCAGTACAAACGAAACGTTGCTTTGGCGGGCCGGCCTCACGGCTGCCGGGTCTCATCGAGATCTGGAGAGCGC
CCGCCAGAGGACCAGAAACACTAGCCTTTGAACGTTCGTCAGAGTTTTAAATAAAATAATTCAAAACTTTCAACAACGGA
TCTCTTGGTT
>OTU_310
AAGTCGTAACAAGGTCTCCGTTGGTGAACCAGCGGAGGGATCATTACCGAGTTTACAACTCCCAAACCCCAATGTGAACA
TACCTATTCTGTTGCTTCGGCGGGGTCGCCCCGGGCGCGGCCGAGCCCGGACACAACGTGCACCCGCCGGGGACCAAAAC
TCTCCTGTTTCTCACAGCGGTTATATTCTGAGGGGCTCCATCGCGAGCAGAACAAaaaTGAATCAAAACTTTCAACAACG
GATCTCTTGG
>OTU_311
AAGTCGTAACAAGGTTTCCGTAGGTGAACCTGCGGAAGGATCATTAAAGAGAAGGgggTTCTGCTCCCGGGGCCTAGGCC
CTACCTCTTCACCCTTTGTTTATCATCTTCTGTTGCTTTGGCGGACCTTGGAAATTTCCATATCGGCTCTTGCTGATCAG
CTGTCCGCCAAAGGATGAAAATTCTTATTTTGCTGTCTGAACAAAACACAAATAAATTAAAACTTTCAACAACGGATCTC
TTGGTTCTGG
>OTU_312
AAGTCGTAACAAGGTTTCCGTAGGTGAACCTGCGGAAGGATCATTATTGAATGAATGTAGAGTCGGTTGTAGCTGGTCTT
CCAAAGACATGTGCACACCTTCTCTTTCATCCAcacacCCCTGTGCACTTGTTAGACGGATGATTGTTCCCTTTTATTAG
GGACGGTTTCCGTCTGCTAACACATAAAACCATATTATTAAATTTGAATGTAATTGATGTAACGCATCTAATACAAAGTT
TCAACAACGG
>OTU_313
AAGTCGTAACAAGGTTTCCGTAGGTGAACCTGCGGAAGGATCATTATCGAGTTtttGAAGTGGACGTCTCTTCGATGCTG
GTTCCcccTCGGGGTTCACGTGCTCGGGGATGTCCCGCTCCAATCCACTCAACCCCTGTGCACTTTTGAGGTGTGGTCCT
CCGTCGTTGGAGCCGCTCTCGCTTGGATTCCCTCGGGAGTCTGGGCTGTCGAGCCGGGATCACGCCTCCcccTTTACAAA
CATCTTAACA
>OTU_314
AAGTCGTAACAAGGTTTCCGTTGGTGAACCAGCGGAAGGATCATTAAAGAGATCATGCCCTCCGGGGTAGACCTCCCACC
CTGTGTTATTTACTTGCGTTGCTTTGGCGGGCCGCCcccTCGGgggCCCCTGGCTTCGGCCGGGGCgcgcCCGCCAGAGG
ACCCCAACTCCGCGTTTAGTGTCGTCTGAGAAaaaCAAAATAAGTTAAAACTTTCAACAACGGATCTCTTGGTTCTGGCA
TCGATGAAGA
>OTU_315
AAGTCGTAACAAGGTTTCCGTAGGTGAACCTGCGGAAGGATCATTACAACAGTGAGATAAGGAATTGTCTCAAATATGCA
CAGGACCGTGAGGCCCTGATGTCTACGCTTATATGTTTGACAGAGTCATGTGACTGATGAAGTGACAACTTTTAACAATG
GATCTCTTGGCTCTTGCAACGATGAAGAACGCAGTAAAGTGCGATATGTAGTGCGATTTGCATGAATCTGTGAGTCATCT
AATCTTTGAA
>OTU_316
AAGTCGTAACAAGGTTTCCGTAGGTGAACCTGCGGAAGGATCATTAGCGAAGTCAAGTCCGGATCCGTAGGGATTGCAGC
TGGCCTAACGGCACGTGCTCGTCCCTTGGGTCCGTGACCTTCACTACCACACCCCACTGTGAACCAAGCGGGAGGTCGAA
AGGCCTCTTGCGTCTTATACAAACCCCAATTGCATGTCTTAGAATGTCATAGCGTTAACTCGCAAATatataACTTTCAA
CAACGGATCT
>OTU_317
AAGTCGTAACAAGGTTTCCGTAGGTGAACCTGCGGAAGGATCATTAACAAATCGTGTTGGCCTCTGGGTCACATTTACTC
CGCAAGGCGAAGGCCTTGTGGCAGCATTGCTGTTTGGTGATTTCGGTCGCTGAGCGGCAATTAAATTTCTGCTTGTTTGT
TTGACTATAAAATATGACATGTAATatataCAACTTTTAACAATGGATCTCTTGGCTCTTGCAACGATGAAGAACGCAGT
GAAATGCGAA
