# Supplementary material for: Bacterial and Fungal Communities in a Degraded Ombrotrophic Peatland Undergoing Natural and Managed Re-Vegetation
Source: PLoS One. 2015 May 13;10(5):e0124726. doi: 10.1371/journal.pone.0124726 (PMC4430338; doi:10.1371/journal.pone.0124726)
Supplement: S1 Protocol — UPARSE clusters, dereplicated DNA sequences, full taxonomic assignments, OTU abundance tables and sample data are provided. Outputs from the analyses are also provided, including statistical tables and the number of sequences for each sample. (ZIP) [file pone.0124726.s001.zip › S1_Protocol/data/hf_uparse/taxonomy/otus_tax_assignments.txt]

OTU_8	k__Fungi;p__Basidiomycota;c__Agaricomycetes;o__Sebacinales;f__unidentified;g__unidentified;s__uncultured_Sebacinales	2e-110	SH025333.06FU_HF947905_reps_singleton
OTU_9	k__Fungi;p__unidentified;c__unidentified;o__unidentified;f__unidentified;g__unidentified;s__uncultured_fungus	3e-106	SH027402.06FU_HM069353_reps_singleton
OTU_2	k__Fungi;p__Ascomycota;c__unidentified;o__unidentified;f__unidentified;g__unidentified;s__ascomycete_sp_Artz_103	2e-103	SH027393.06FU_AM292201_reps
OTU_3	k__Fungi;p__unidentified;c__unidentified;o__unidentified;f__unidentified;g__unidentified;s__uncultured_fungus	4e-96	SH028301.06FU_AB476482_reps_singleton
OTU_1	k__Fungi;p__unidentified;c__unidentified;o__unidentified;f__unidentified;g__unidentified;s__uncultured_fungus	4e-108	SH016398.06FU_AM260886_reps
OTU_6	k__Fungi;p__Basidiomycota;c__Agaricomycetes;o__Boletales;f__Sclerodermataceae;g__Scleroderma;s__Scleroderma_areolatum	3e-19	SH434269.06FU_EU784408_reps_singleton
OTU_7	k__Fungi;p__unidentified;c__unidentified;o__unidentified;f__unidentified;g__unidentified;s__uncultured_fungus	2e-79	SH013246.06FU_HQ446025_reps_singleton
OTU_4	k__Fungi;p__Basidiomycota;c__Agaricomycetes;o__Agaricales;f__Clavariaceae;g__unidentified;s__Clavariaceae_sp	3e-93	SH008613.06FU_EU292494_reps
OTU_5	k__Fungi;p__Ascomycota;c__unidentified;o__unidentified;f__unidentified;g__unidentified;s__uncultured_Ascomycota	3e-19	SH449221.06FU_FN562038_reps_singleton
OTU_21	k__Fungi;p__Basidiomycota;c__Tremellomycetes;o__Filobasidiales;f__Filobasidiaceae;g__Cryptococcus;s__Cryptococcus_sp	1e-105	SH018157.06FU_HM069422_reps_singleton
OTU_20	k__Fungi;p__unidentified;c__unidentified;o__unidentified;f__unidentified;g__unidentified;s__uncultured_fungus	3e-112	SH028106.06FU_JF300601_reps
OTU_23	k__Fungi;p__Zygomycota;c__Incertae_sedis;o__Mortierellales;f__unidentified;g__unidentified;s__uncultured_Mortierellales	7e-119	SH447450.06FU_HQ022262_reps_singleton
OTU_22	k__Fungi;p__Basidiomycota;c__unidentified;o__unidentified;f__unidentified;g__unidentified;s__uncultured_Basidiomycota	1e-111	SH018839.06FU_JF960628_reps_singleton
OTU_25	k__Fungi;p__Basidiomycota;c__unidentified;o__unidentified;f__unidentified;g__unidentified;s__uncultured_Basidiomycota	2e-103	SH453582.06FU_HQ212013_reps_singleton
OTU_24	k__Fungi;p__unidentified;c__unidentified;o__unidentified;f__unidentified;g__unidentified;s__uncultured_fungus	2e-103	SH028309.06FU_KC966306_reps_singleton
OTU_27	k__Fungi;p__Ascomycota;c__Eurotiomycetes;o__Chaetothyriales;f__Herpotrichiellaceae;g__Rhinocladiella;s__Rhinocladiella_sp_EXP0525F	5e-83	SH000849.06FU_DQ914689_reps_singleton
OTU_26	k__Fungi;p__unidentified;c__unidentified;o__unidentified;f__unidentified;g__unidentified;s__uncultured_fungus	8e-54	SH017854.06FU_KC965536_reps_singleton
OTU_29	k__Fungi;p__unidentified;c__unidentified;o__unidentified;f__unidentified;g__unidentified;s__uncultured_fungus	2e-103	SH018534.06FU_AM260860_reps_singleton
OTU_28	k__Fungi;p__unidentified;c__unidentified;o__unidentified;f__unidentified;g__unidentified;s__uncultured_fungus	4e-40	SH451902.06FU_KF297212_reps_singleton
OTU_32	k__Fungi;p__Basidiomycota;c__Agaricomycetes;o__Sebacinales;f__Sebacinales_Group_B;g__unidentified;s__Sebacinales_Group_B_sp	9e-100	SH452049.06FU_JF691108_reps_singleton
OTU_30	k__Fungi;p__Basidiomycota;c__Tremellomycetes;o__Tremellales;f__Incertae_sedis;g__Tremella;s__Tremella_exigua	9e-63	SH005024.06FU_AF042430_reps_singleton
OTU_31	k__Fungi;p__Ascomycota;c__Leotiomycetes;o__Helotiales;f__Incertae_sedis;g__Cystodendron;s__Cystodendron_sp_EXP0561F	4e-111	SH030048.06FU_DQ914672_reps
OTU_18	k__Fungi;p__Ascomycota;c__Sordariomycetes;o__Hypocreales;f__Hypocreaceae;g__Trichoderma;s__Trichoderma_sp_TR057	2e-113	SH023846.06FU_KC993077_reps
OTU_19	k__Fungi;p__unidentified;c__unidentified;o__unidentified;f__unidentified;g__unidentified;s__uncultured_fungus	8e-51	SH025818.06FU_AB520435_reps_singleton
OTU_14	k__Fungi;p__Ascomycota;c__Leotiomycetes;o__Helotiales;f__unidentified;g__unidentified;s__Helotiales_sp	2e-113	SH032680.06FU_FM172778_reps
OTU_15	k__Fungi;p__unidentified;c__unidentified;o__unidentified;f__unidentified;g__unidentified;s__uncultured_fungus	4e-108	SH035977.06FU_HQ445980_reps_singleton
OTU_16	k__Fungi;p__Ascomycota;c__Leotiomycetes;o__Helotiales;f__unidentified;g__unidentified;s__uncultured_Helotiales	7e-113	SH032697.06FU_HF947871_reps_singleton
OTU_17	k__Fungi;p__Ascomycota;c__Leotiomycetes;o__Helotiales;f__unidentified;g__unidentified;s__uncultured_Helotiales	7e-113	SH006275.06FU_HF947857_reps_singleton
OTU_10	k__Fungi;p__unidentified;c__unidentified;o__unidentified;f__unidentified;g__unidentified;s__uncultured_fungus	3e-75	SH027402.06FU_HM069353_reps_singleton
OTU_11	k__Fungi;p__unidentified;c__unidentified;o__unidentified;f__unidentified;g__unidentified;s__uncultured_fungus	7e-113	SH008975.06FU_AM260862_reps
OTU_12	k__Fungi;p__Basidiomycota;c__unidentified;o__unidentified;f__unidentified;g__unidentified;s__uncultured_Basidiomycota	9e-23	SH435963.06FU_GU328513_reps_singleton
OTU_13	k__Fungi;p__Basidiomycota;c__Agaricomycetes;o__Sebacinales;f__Sebacinales_Group_B;g__unidentified;s__Sebacinales_Group_B_sp	2e-103	SH010015.06FU_HQ211773_refs
OTU_47	k__Fungi;p__Basidiomycota;c__Agaricomycetes;o__Sebacinales;f__Sebacinales_Group_B;g__unidentified;s__Sebacinales_Group_B_sp	1e-98	SH018608.06FU_EU625931_refs
OTU_46	k__Fungi;p__Ascomycota;c__Incertae_sedis;o__Incertae_sedis;f__Incertae_sedis;g__Chalara;s__Chalara_vaccinii	4e-108	SH033373.06FU_KC881073_reps_singleton
OTU_45	k__Fungi;p__Ascomycota;c__Leotiomycetes;o__Helotiales;f__unidentified;g__unidentified;s__uncultured_Helotiales	5e-89	SH033100.06FU_JN847503_reps
OTU_44	k__Fungi;p__Basidiomycota;c__Tremellomycetes;o__Tremellales;f__Incertae_sedis;g__Cryptococcus;s__Cryptococcus_aff_amylolyticus_AS_22501	7e-42	SH024297.06FU_EF363150_reps
OTU_43	k__Fungi;p__Ascomycota;c__Sordariomycetes;o__Sordariales;f__Lasiosphaeriaceae;g__unidentified;s__uncultured_Lasiosphaeriaceae	7e-82	SH033350.06FU_EU726294_reps_singleton
OTU_42	k__Fungi;p__unidentified;c__unidentified;o__unidentified;f__unidentified;g__unidentified;s__uncultured_fungus	1e-102	SH026877.06FU_JX857230_reps_singleton
OTU_41	k__Fungi;p__unidentified;c__unidentified;o__unidentified;f__unidentified;g__unidentified;s__uncultured_fungus	2e-103	SH000489.06FU_AM260907_reps_singleton
OTU_40	k__Fungi;p__unidentified;c__unidentified;o__unidentified;f__unidentified;g__unidentified;s__uncultured_ectomycorrhizal_fungus	4e-96	SH023271.06FU_JX042838_reps
OTU_49	k__Fungi;p__unidentified;c__unidentified;o__unidentified;f__unidentified;g__unidentified;s__uncultured_fungus	2e-45	SH453547.06FU_KC965189_reps_singleton
OTU_48	k__Fungi;p__unidentified;c__unidentified;o__unidentified;f__unidentified;g__unidentified;s__uncultured_fungus	3e-81	SH005160.06FU_EF434016_reps
OTU_64	k__Fungi;p__unidentified;c__unidentified;o__unidentified;f__unidentified;g__unidentified;s__uncultured_fungus	6e-101	SH006304.06FU_KC966066_reps
OTU_61	k__Fungi;p__Ascomycota;c__unidentified;o__unidentified;f__unidentified;g__unidentified;s__uncultured_Ascomycota	1e-18	SH449221.06FU_FN562038_reps_singleton
OTU_60	k__Fungi;p__Ascomycota;c__Leotiomycetes;o__Helotiales;f__unidentified;g__unidentified;s__uncultured_Helotiales	7e-113	SH033159.06FU_KC768103_reps_singleton
OTU_63	k__Fungi;p__unidentified;c__unidentified;o__unidentified;f__unidentified;g__unidentified;s__Calluna_vulgaris_root_associated_fungus	4e-111	SH013880.06FU_FM172772_reps
OTU_62	k__Fungi;p__Basidiomycota;c__Agaricomycetes;o__Hymenochaetales;f__Repetobasidiaceae;g__Repetobasidium;s__Repetobasidium_conicum	6e-33	SH458874.06FU_DQ873647_reps_singleton
OTU_33	k__Fungi;p__Ascomycota;c__unidentified;o__unidentified;f__unidentified;g__unidentified;s__uncultured_Ascomycota	7e-113	SH018482.06FU_DQ069004_reps
OTU_36	k__Fungi;p__Zygomycota;c__Incertae_sedis;o__Mortierellales;f__Mortierellaceae;g__Mortierella;s__Mortierella_epicladia	3e-109	SH008839.06FU_JX975991_reps_singleton
OTU_37	k__Fungi;p__Ascomycota;c__Leotiomycetes;o__Helotiales;f__Helotiaceae;g__Rhizoscyphus;s__Rhizoscyphus_ericae	3e-109	SH012434.06FU_AJ319078_refs
OTU_34	k__Fungi;p__unidentified;c__unidentified;o__unidentified;f__unidentified;g__unidentified;s__uncultured_fungus	1e-105	SH013877.06FU_AM999547_reps
OTU_35	k__Fungi;p__Ascomycota;c__Leotiomycetes;o__Helotiales;f__Incertae_sedis;g__Rhynchosporium;s__Rhynchosporium_orthosporum	2e-76	SH010691.06FU_AY140669_refs
OTU_38	k__Fungi;p__unidentified;c__unidentified;o__unidentified;f__unidentified;g__unidentified;s__uncultured_soil_fungus	4e-96	SH024375.06FU_HQ021955_reps
OTU_39	k__Fungi;p__Basidiomycota;c__Agaricomycetes;o__Agaricales;f__Cortinariaceae;g__unidentified;s__Cortinariaceae_sp	9e-23	SH023196.06FU_HE820508_reps_singleton
OTU_58	k__Fungi;p__Basidiomycota;c__Agaricomycetes;o__Agaricales;f__Clavariaceae;g__Clavaria;s__Clavaria_argillacea	2e-107	SH008622.06FU_UDB017584_reps_singleton
OTU_59	k__Fungi;p__Ascomycota;c__Leotiomycetes;o__Helotiales;f__unidentified;g__unidentified;s__Helotiales_sp	2e-110	SH023455.06FU_AY699656_reps
OTU_50	k__Fungi;p__Ascomycota;c__Leotiomycetes;o__Helotiales;f__unidentified;g__unidentified;s__uncultured_Helotiales	2e-104	SH016524.06FU_HF947858_reps
OTU_51	k__Fungi;p__Ascomycota;c__Saccharomycetes;o__Saccharomycetales;f__Incertae_sedis;g__Schizoblastosporion;s__Schizoblastosporion_starkeyihenricii	6e-101	SH032867.06FU_HF558658_reps
OTU_52	k__Fungi;p__Ascomycota;c__Archaeorhizomycetes;o__Archaeorhizomycetales;f__Archaeorhizomycetaceae;g__Archaeorhizomyces;s__Archaeorhizomyces_sp	7e-113	SH024365.06FU_DQ309164_reps_singleton
OTU_53	k__Fungi;p__unidentified;c__unidentified;o__unidentified;f__unidentified;g__unidentified;s__uncultured_fungus	4e-65	SH028077.06FU_GU366669_reps_singleton
OTU_54	k__Fungi;p__unidentified;c__unidentified;o__unidentified;f__unidentified;g__unidentified;s__uncultured_soil_fungus	8e-91	SH028065.06FU_GU082964_reps_singleton
OTU_55	k__Fungi;p__Ascomycota;c__Dothideomycetes;o__Pleosporales;f__Phaeosphaeriaceae;g__Sclerostagonospora;s__Sclerostagonospora_sp_CBS_118224	4e-108	SH029989.06FU_JX517284_reps_singleton
OTU_56	k__Fungi;p__unidentified;c__unidentified;o__unidentified;f__unidentified;g__unidentified;s__uncultured_fungus	4e-108	SH002463.06FU_DQ309203_reps
OTU_57	k__Fungi;p__Basidiomycota;c__Tremellomycetes;o__Tremellales;f__unidentified;g__unidentified;s__uncultured_Tremellales	3e-90	SH005999.06FU_JF449478_refs
OTU_83	k__Fungi;p__Basidiomycota;c__Agaricomycetes;o__Polyporales;f__Polyporaceae;g__Dichomitus;s__Dichomitus_sp_4C	1e-27	SH018445.06FU_KC514837_reps_singleton
OTU_82	k__Fungi;p__unidentified;c__unidentified;o__unidentified;f__unidentified;g__unidentified;s__Fungi_sp	7e-79	SH006305.06FU_KF297176_reps
OTU_81	k__Fungi;p__Ascomycota;c__Archaeorhizomycetes;o__Archaeorhizomycetales;f__Archaeorhizomycetaceae;g__Archaeorhizomyces;s__Archaeorhizomyces_sp	2e-97	SH037781.06FU_GQ160021_reps_singleton
OTU_80	k__Fungi;p__Ascomycota;c__unidentified;o__unidentified;f__unidentified;g__unidentified;s__uncultured_Ascomycota	5e-18	SH449221.06FU_FN562038_reps_singleton
OTU_69	k__Fungi;p__Zygomycota;c__Incertae_sedis;o__Mortierellales;f__Mortierellaceae;g__Mortierella;s__Mortierella_sp	2e-85	SH019587.06FU_GU324669_reps
OTU_86	k__Fungi;p__Ascomycota;c__Leotiomycetes;o__Helotiales;f__Incertae_sedis;g__Rhynchosporium;s__Rhynchosporium_orthosporum	2e-73	SH010691.06FU_AY140669_refs
OTU_85	k__Fungi;p__Basidiomycota;c__Wallemiomycetes;o__unidentified;f__unidentified;g__unidentified;s__Wallemiomycetes_sp	2e-26	SH020735.06FU_EU626069_reps
OTU_84	k__Fungi;p__Ascomycota;c__Lecanoromycetes;o__Lecanorales;f__Stereocaulaceae;g__Stereocaulon;s__Stereocaulon_alpinum	1e-27	SH450418.06FU_DQ219308_reps_singleton
OTU_65	No blast hit	None	None
OTU_87	k__Fungi;p__Zygomycota;c__Incertae_sedis;o__Mortierellales;f__Mortierellaceae;g__Mortierella;s__Mortierella_parvispora	3e-109	SH016063.06FU_JX976104_reps
OTU_67	k__Fungi;p__Basidiomycota;c__Agaricomycetes;o__Agaricales;f__Mycenaceae;g__Mycena;s__Mycena_galericulata	1e-105	SH002466.06FU_GU062319_reps
OTU_88	No blast hit	None	None
OTU_68	k__Fungi;p__unidentified;c__unidentified;o__unidentified;f__unidentified;g__unidentified;s__uncultured_fungus	2e-107	SH009732.06FU_GU366727_reps_singleton
OTU_92	k__Fungi;p__unidentified;c__unidentified;o__unidentified;f__unidentified;g__unidentified;s__uncultured_fungus	8e-54	SH037787.06FU_AM260914_reps
OTU_93	k__Fungi;p__Ascomycota;c__unidentified;o__unidentified;f__unidentified;g__unidentified;s__uncultured_Ascomycota	8e-17	SH449221.06FU_FN562038_reps_singleton
OTU_89	k__Fungi;p__Ascomycota;c__Lecanoromycetes;o__Agyriales;f__Trapeliaceae;g__Placynthiella;s__Placynthiella_icmalea	7e-116	SH024073.06FU_AF274082_reps_singleton
OTU_66	k__Fungi;p__Ascomycota;c__Sordariomycetes;o__Hypocreales;f__Nectriaceae;g__Fusidium;s__Fusidium_sp_EXP0573F	2e-26	SH024005.06FU_DQ914678_reps_singleton
OTU_94	k__Fungi;p__Ascomycota;c__Dothideomycetes;o__Capnodiales;f__Davidiellaceae;g__Cladosporium;s__Cladosporium_sp_1_GP_2013	3e-118	SH005107.06FU_JX982437_reps_singleton
OTU_95	k__Fungi;p__Ascomycota;c__unidentified;o__unidentified;f__unidentified;g__unidentified;s__leotiomyceta_sp_2_RB_2011	3e-72	SH441885.06FU_JQ272350_reps_singleton
OTU_96	k__Fungi;p__unidentified;c__unidentified;o__unidentified;f__unidentified;g__unidentified;s__uncultured_soil_fungus	7e-36	SH004373.06FU_JQ666464_reps_singleton
OTU_90	k__Fungi;p__unidentified;c__unidentified;o__unidentified;f__unidentified;g__unidentified;s__fungal_sp_KRP24	2e-32	SH026589.06FU_HM036624_reps_singleton
OTU_91	k__Fungi;p__unidentified;c__unidentified;o__unidentified;f__unidentified;g__unidentified;s__fungal_sp_D2_2	2e-113	SH031331.06FU_AM231382_reps_singleton
OTU_78	k__Fungi;p__Ascomycota;c__unidentified;o__unidentified;f__unidentified;g__unidentified;s__uncultured_Ascomycota	1e-18	SH449221.06FU_FN562038_reps_singleton
OTU_79	k__Fungi;p__Zygomycota;c__Incertae_sedis;o__Mortierellales;f__Mortierellaceae;g__Mortierella;s__Mortierella_sp	1e-101	SH019587.06FU_GU324669_reps
OTU_76	k__Fungi;p__unidentified;c__unidentified;o__unidentified;f__unidentified;g__unidentified;s__fungal_sp_TRN484	9e-26	SH020273.06FU_AY843169_reps_singleton
OTU_77	k__Fungi;p__Ascomycota;c__Leotiomycetes;o__Helotiales;f__unidentified;g__unidentified;s__Helotiales_sp	1e-105	SH018498.06FU_GU256953_reps
OTU_74	k__Fungi;p__Ascomycota;c__Pezizomycetes;o__unidentified;f__unidentified;g__unidentified;s__Pezizomycetes_sp_GF6P2	1e-114	SH032904.06FU_FN678832_reps
OTU_75	k__Fungi;p__unidentified;c__unidentified;o__unidentified;f__unidentified;g__unidentified;s__uncultured_fungus	1e-102	SH005159.06FU_JN889797_reps
OTU_72	k__Fungi;p__unidentified;c__unidentified;o__unidentified;f__unidentified;g__unidentified;s__uncultured_fungus	2e-103	SH014050.06FU_AM999693_reps_singleton
OTU_73	k__Fungi;p__unidentified;c__unidentified;o__unidentified;f__unidentified;g__unidentified;s__uncultured_fungus	7e-113	SH451678.06FU_JF300531_reps_singleton
OTU_70	k__Fungi;p__Basidiomycota;c__unidentified;o__unidentified;f__unidentified;g__unidentified;s__uncultured_Basidiomycota	1e-49	SH456375.06FU_HQ211686_reps_singleton
OTU_71	k__Fungi;p__unidentified;c__unidentified;o__unidentified;f__unidentified;g__unidentified;s__uncultured_fungus	4e-40	SH028993.06FU_EF635746_reps
OTU_109	k__Fungi;p__unidentified;c__unidentified;o__unidentified;f__unidentified;g__unidentified;s__uncultured_fungus	1e-71	SH451923.06FU_AM260855_reps_singleton
OTU_108	k__Fungi;p__unidentified;c__unidentified;o__unidentified;f__unidentified;g__unidentified;s__uncultured_fungus	2e-110	SH038182.06FU_FN610890_reps
OTU_127	k__Fungi;p__unidentified;c__unidentified;o__unidentified;f__unidentified;g__unidentified;s__uncultured_ectomycorrhizal_fungus	1e-43	SH027187.06FU_JX042990_reps_singleton
OTU_128	k__Fungi;p__Basidiomycota;c__Agaricomycetes;o__Polyporales;f__Ganodermataceae;g__Ganoderma;s__Ganoderma_annulare	7e-113	SH026400.06FU_JQ520160_reps
OTU_101	k__Fungi;p__unidentified;c__unidentified;o__unidentified;f__unidentified;g__unidentified;s__uncultured_fungus	4e-40	SH027468.06FU_KF296803_reps_singleton
OTU_100	k__Fungi;p__Ascomycota;c__Dothideomycetes;o__Pleosporales;f__Sporormiaceae;g__Preussia;s__Preussia_sp_PECL002	2e-23	SH436005.06FU_KC013972_reps_singleton
OTU_103	k__Fungi;p__unidentified;c__unidentified;o__unidentified;f__unidentified;g__unidentified;s__uncultured_fungus	2e-110	SH012554.06FU_GU174411_reps_singleton
OTU_102	k__Fungi;p__Ascomycota;c__Dothideomycetes;o__Pleosporales;f__Venturiaceae;g__unidentified;s__uncultured_Venturiaceae	2e-103	SH012598.06FU_FJ475735_reps
OTU_105	k__Fungi;p__Ascomycota;c__Sordariomycetes;o__Hypocreales;f__Incertae_sedis;g__Acremonium;s__Acremonium_sp_EXP0456F	6e-104	SH018526.06FU_DQ914675_reps_singleton
OTU_104	k__Fungi;p__Ascomycota;c__Dothideomycetes;o__Pleosporales;f__Melanommataceae;g__unidentified;s__uncultured_Herpotrichia	6e-107	SH003613.06FU_FR773205_reps_singleton
OTU_107	No blast hit	None	None
OTU_106	k__Fungi;p__unidentified;c__unidentified;o__unidentified;f__unidentified;g__unidentified;s__uncultured_fungus	7e-39	SH003540.06FU_KC965183_reps_singleton
OTU_116	k__Fungi;p__unidentified;c__unidentified;o__unidentified;f__unidentified;g__unidentified;s__uncultured_fungus	4e-108	SH449788.06FU_GU122904_reps_singleton
OTU_117	k__Fungi;p__unidentified;c__unidentified;o__unidentified;f__unidentified;g__unidentified;s__uncultured_fungus	9e-97	SH014141.06FU_KC965687_reps_singleton
OTU_114	k__Fungi;p__Ascomycota;c__Dothideomycetes;o__Pleosporales;f__Phaeosphaeriaceae;g__unidentified;s__uncultured_Phaeosphaeria	6e-107	SH007301.06FU_FR773418_reps
OTU_115	k__Fungi;p__unidentified;c__unidentified;o__unidentified;f__unidentified;g__unidentified;s__fungal_endophyte_sp_AP134	2e-113	SH007905.06FU_FM200494_reps_singleton
OTU_112	k__Fungi;p__unidentified;c__unidentified;o__unidentified;f__unidentified;g__unidentified;s__uncultured_fungus	2e-60	SH028832.06FU_KC966046_reps_singleton
OTU_113	k__Fungi;p__unidentified;c__unidentified;o__unidentified;f__unidentified;g__unidentified;s__uncultured_fungus	1e-86	SH012554.06FU_GU174411_reps_singleton
OTU_110	k__Fungi;p__Ascomycota;c__unidentified;o__unidentified;f__unidentified;g__unidentified;s__uncultured_Ascomycota	3e-19	SH449221.06FU_FN562038_reps_singleton
OTU_126	k__Fungi;p__unidentified;c__unidentified;o__unidentified;f__unidentified;g__unidentified;s__fungal_endophyte_sp_AP089	7e-116	SH024994.06FU_FM200467_reps_singleton
OTU_125	k__Fungi;p__unidentified;c__unidentified;o__unidentified;f__unidentified;g__unidentified;s__Fungi_sp	2e-94	SH006306.06FU_HQ212009_reps_singleton
OTU_118	k__Fungi;p__unidentified;c__unidentified;o__unidentified;f__unidentified;g__unidentified;s__Epacris_microphylla_root_associated_fungus_34	4e-99	SH033850.06FU_AY268218_reps
OTU_119	k__Fungi;p__unidentified;c__unidentified;o__unidentified;f__unidentified;g__unidentified;s__uncultured_fungus	2e-60	SH445686.06FU_GQ413953_reps_singleton
OTU_124	No blast hit	None	None
OTU_123	k__Fungi;p__unidentified;c__unidentified;o__unidentified;f__unidentified;g__unidentified;s__uncultured_fungus	3e-93	SH023829.06FU_JN889893_reps
OTU_111	k__Fungi;p__unidentified;c__unidentified;o__unidentified;f__unidentified;g__unidentified;s__uncultured_fungus	4e-108	SH037219.06FU_KC966057_reps
OTU_122	k__Fungi;p__Basidiomycota;c__Agaricomycetes;o__Polyporales;f__Ganodermataceae;g__Ganoderma;s__Ganoderma_applanatum	4e-111	SH009768.06FU_JN176900_reps
OTU_121	k__Fungi;p__Basidiomycota;c__Agaricomycetes;o__Polyporales;f__Meruliaceae;g__Hypochnicium;s__Hypochnicium_sp	4e-77	SH019059.06FU_FM997949_reps_singleton
OTU_120	k__Fungi;p__Ascomycota;c__Sordariomycetes;o__Hypocreales;f__Hypocreaceae;g__Hypocrea;s__Hypocrea_pachybasioides	8e-91	SH015610.06FU_GU067744_reps
OTU_97	k__Fungi;p__unidentified;c__unidentified;o__unidentified;f__unidentified;g__unidentified;s__uncultured_fungus	1e-108	SH452518.06FU_EF521256_reps_singleton
OTU_98	k__Fungi;p__Ascomycota;c__Leotiomycetes;o__Helotiales;f__unidentified;g__unidentified;s__uncultured_Helotiales	7e-113	SH452805.06FU_AY612332_reps_singleton
OTU_99	k__Fungi;p__unidentified;c__unidentified;o__unidentified;f__unidentified;g__unidentified;s__uncultured_fungus	8e-85	SH023221.06FU_GU256968_reps
OTU_129	k__Fungi;p__Ascomycota;c__unidentified;o__unidentified;f__unidentified;g__unidentified;s__uncultured_Ascomycota	2e-17	SH449221.06FU_FN562038_reps_singleton
OTU_158	k__Fungi;p__Basidiomycota;c__Microbotryomycetes;o__Sporidiobolales;f__Incertae_sedis;g__Rhodotorula;s__Rhodotorula_sp_CBS_8594	7e-39	SH036359.06FU_HM559719_reps_singleton
OTU_159	k__Fungi;p__unidentified;c__unidentified;o__unidentified;f__unidentified;g__unidentified;s__uncultured_fungus	4e-108	SH018983.06FU_JX974734_reps
OTU_152	k__Fungi;p__unidentified;c__unidentified;o__unidentified;f__unidentified;g__unidentified;s__uncultured_fungus	2e-94	SH029416.06FU_EF521221_reps
OTU_153	k__Fungi;p__Ascomycota;c__unidentified;o__unidentified;f__unidentified;g__unidentified;s__uncultured_Ascomycota	3e-19	SH449221.06FU_FN562038_reps_singleton
OTU_150	k__Fungi;p__Basidiomycota;c__Agaricomycetes;o__Thelephorales;f__Thelephoraceae;g__Thelephora;s__Thelephora_terrestris	4e-108	SH004564.06FU_JX030284_reps
OTU_151	k__Fungi;p__Ascomycota;c__unidentified;o__unidentified;f__unidentified;g__unidentified;s__mycorrhizal_ascomycete_of_Rhododendron_type_3	2e-79	SH016528.06FU_AB089661_reps
OTU_156	k__Fungi;p__Basidiomycota;c__Tremellomycetes;o__Tremellales;f__Incertae_sedis;g__Cryptococcus;s__Cryptococcus_victoriae	1e-101	SH006029.06FU_AF444469_refs
OTU_157	k__Fungi;p__unidentified;c__unidentified;o__unidentified;f__unidentified;g__unidentified;s__uncultured_fungus	2e-32	SH453505.06FU_KF296867_reps_singleton
OTU_154	k__Fungi;p__Ascomycota;c__unidentified;o__unidentified;f__unidentified;g__unidentified;s__uncultured_Ascomycota	5e-18	SH449221.06FU_FN562038_reps_singleton
OTU_155	k__Fungi;p__Basidiomycota;c__Tremellomycetes;o__Filobasidiales;f__Filobasidiaceae;g__Cryptococcus;s__Cryptococcus_sp	4e-108	SH018157.06FU_HM069422_reps_singleton
OTU_138	k__Fungi;p__Ascomycota;c__unidentified;o__unidentified;f__unidentified;g__unidentified;s__Ascomycota_sp	6e-104	SH012316.06FU_EU490166_reps
OTU_139	k__Fungi;p__unidentified;c__unidentified;o__unidentified;f__unidentified;g__unidentified;s__uncultured_soil_fungus	8e-20	SH012544.06FU_GU083203_reps_singleton
OTU_134	No blast hit	None	None
OTU_135	No blast hit	None	None
OTU_136	k__Fungi;p__unidentified;c__unidentified;o__unidentified;f__unidentified;g__unidentified;s__uncultured_fungus	2e-66	SH446680.06FU_GU366680_reps_singleton
OTU_137	k__Fungi;p__unidentified;c__unidentified;o__unidentified;f__unidentified;g__unidentified;s__uncultured_fungus	2e-110	SH009748.06FU_HM069433_reps_singleton
OTU_130	No blast hit	None	None
OTU_131	k__Fungi;p__Basidiomycota;c__Agaricomycetes;o__Agaricales;f__Psathyrellaceae;g__Coprinellus;s__Coprinellus_micaceus	2e-110	SH036745.06FU_JN943116_refs
OTU_132	k__Fungi;p__Ascomycota;c__unidentified;o__unidentified;f__unidentified;g__unidentified;s__uncultured_Ascomycota	5e-18	SH449221.06FU_FN562038_reps_singleton
OTU_133	k__Fungi;p__unidentified;c__unidentified;o__unidentified;f__unidentified;g__unidentified;s__uncultured_fungus	9e-94	SH456284.06FU_JX675122_reps_singleton
OTU_160	k__Fungi;p__Basidiomycota;c__Agaricomycetes;o__Agaricales;f__Lyophyllaceae;g__Tephrocybe;s__Tephrocybe_tylicolor	2e-110	SH002373.06FU_AF357039_refs
OTU_149	k__Fungi;p__Basidiomycota;c__Agaricomycetes;o__Boletales;f__Sclerodermataceae;g__Scleroderma;s__Scleroderma_areolatum	8e-20	SH434269.06FU_EU784408_reps_singleton
OTU_148	k__Fungi;p__unidentified;c__unidentified;o__unidentified;f__unidentified;g__unidentified;s__uncultured_fungus	1e-108	SH016197.06FU_EF521252_reps
OTU_145	k__Fungi;p__Basidiomycota;c__Agaricomycetes;o__Russulales;f__Bondarzewiaceae;g__Heterobasidion;s__Heterobasidion_annosum	1e-108	SH024331.06FU_JN408463_reps
OTU_144	k__Fungi;p__Ascomycota;c__Dothideomycetes;o__Pleosporales;f__Phaeosphaeriaceae;g__Phaeosphaeria;s__Phaeosphaeria_pontiformis	3e-81	SH007309.06FU_FN386303_reps_singleton
OTU_147	k__Fungi;p__Basidiomycota;c__Agaricomycetes;o__Agaricales;f__Strophariaceae;g__Alnicola;s__Alnicola_sp	5e-46	SH000773.06FU_UDB002861_reps
OTU_146	k__Fungi;p__Basidiomycota;c__Agaricomycetes;o__Boletales;f__Sclerodermataceae;g__Scleroderma;s__Scleroderma_areolatum	8e-20	SH434269.06FU_EU784408_reps_singleton
OTU_141	k__Fungi;p__Ascomycota;c__Sordariomycetes;o__Phyllachorales;f__unidentified;g__unidentified;s__uncultured_Phyllachorales	5e-95	SH038128.06FU_EU726301_reps_singleton
OTU_140	k__Fungi;p__Basidiomycota;c__Agaricomycetes;o__Atheliales;f__Atheliaceae;g__Amphinema;s__Amphinema_sp_5_UK_2011	7e-113	SH029317.06FU_JN943906_reps_singleton
OTU_143	k__Fungi;p__Basidiomycota;c__Agaricomycetes;o__Boletales;f__Sclerodermataceae;g__Scleroderma;s__Scleroderma_areolatum	5e-21	SH434269.06FU_EU784408_reps_singleton
OTU_142	k__Fungi;p__Basidiomycota;c__unidentified;o__unidentified;f__unidentified;g__unidentified;s__uncultured_Basidiomycota	7e-113	SH006314.06FU_DQ300279_reps
OTU_181	k__Fungi;p__Ascomycota;c__Dothideomycetes;o__Incertae_sedis;f__Incertae_sedis;g__Rhizopycnis;s__Rhizopycnis_vagum	4e-40	SH004264.06FU_HE585021_reps_singleton
OTU_180	k__Fungi;p__unidentified;c__unidentified;o__unidentified;f__unidentified;g__unidentified;s__uncultured_fungus	1e-64	SH037696.06FU_KC966331_reps_singleton
OTU_183	k__Fungi;p__Ascomycota;c__Leotiomycetes;o__Helotiales;f__Helotiaceae;g__Hymenoscyphus;s__Hymenoscyphus_caudatus	1e-111	SH010111.06FU_AY348576_reps
OTU_182	k__Fungi;p__unidentified;c__unidentified;o__unidentified;f__unidentified;g__unidentified;s__fungal_sp_F072	1e-27	SH002622.06FU_JQ747652_reps_singleton
OTU_185	k__Fungi;p__Basidiomycota;c__Agaricomycetes;o__Sebacinales;f__Sebacinaceae;g__unidentified;s__uncultured_Sebacina	7e-113	SH008962.06FU_GQ907146_reps
OTU_184	k__Fungi;p__Ascomycota;c__Sordariomycetes;o__Sordariales;f__Lasiosphaeriaceae;g__Schizothecium;s__Schizothecium_sp_1900	7e-113	SH023289.06FU_AM922214_reps_singleton
OTU_187	k__Fungi;p__unidentified;c__unidentified;o__unidentified;f__unidentified;g__unidentified;s__uncultured_fungus	7e-113	SH026639.06FU_AM999549_reps
OTU_186	k__Fungi;p__Basidiomycota;c__Agaricomycetes;o__Agaricales;f__Entolomataceae;g__Entoloma;s__Entoloma_sepium	2e-107	SH034615.06FU_AB520855_reps_singleton
OTU_189	k__Fungi;p__unidentified;c__unidentified;o__unidentified;f__unidentified;g__unidentified;s__uncultured_endophytic_fungus	5e-86	SH438315.06FU_KC457195_reps_singleton
OTU_188	k__Fungi;p__Ascomycota;c__unidentified;o__unidentified;f__unidentified;g__unidentified;s__leaf_litter_ascomycete_strain_its348	7e-110	SH004765.06FU_AF502852_reps_singleton
OTU_170	k__Fungi;p__unidentified;c__unidentified;o__unidentified;f__unidentified;g__unidentified;s__Calluna_vulgaris_root_associated_fungus	2e-113	SH012475.06FU_FM172797_reps_singleton
OTU_171	k__Fungi;p__Ascomycota;c__unidentified;o__unidentified;f__unidentified;g__unidentified;s__uncultured_Ascomycota	3e-19	SH449221.06FU_FN562038_reps_singleton
OTU_172	k__Fungi;p__Ascomycota;c__unidentified;o__unidentified;f__unidentified;g__unidentified;s__uncultured_Ascomycota	3e-19	SH449221.06FU_FN562038_reps_singleton
OTU_173	k__Fungi;p__unidentified;c__unidentified;o__unidentified;f__unidentified;g__unidentified;s__uncultured_fungus	7e-36	SH454065.06FU_JQ081519_reps_singleton
OTU_174	k__Fungi;p__Ascomycota;c__Sordariomycetes;o__Hypocreales;f__Nectriaceae;g__Fusarium;s__Fusarium_oxysporum_f_sp_ciceris	5e-120	SH021304.06FU_EU442589_reps_singleton
OTU_175	k__Fungi;p__unidentified;c__unidentified;o__unidentified;f__unidentified;g__unidentified;s__uncultured_fungus	9e-100	SH030193.06FU_FJ820822_reps_singleton
OTU_176	k__Fungi;p__Basidiomycota;c__Agaricomycetes;o__Agaricales;f__Strophariaceae;g__Nematoloma;s__Nematoloma_longisporum	7e-113	SH007888.06FU_DQ490634_reps
OTU_177	k__Fungi;p__Ascomycota;c__Leotiomycetes;o__Helotiales;f__unidentified;g__unidentified;s__Helotiales_sp_MUT_4402	2e-63	SH010719.06FU_KC339237_reps_singleton
OTU_178	k__Fungi;p__Ascomycota;c__Leotiomycetes;o__Helotiales;f__unidentified;g__unidentified;s__uncultured_Phialocephala	5e-92	SH032710.06FU_JQ684862_reps_singleton
OTU_179	k__Fungi;p__Ascomycota;c__unidentified;o__unidentified;f__unidentified;g__unidentified;s__uncultured_Ascomycota	3e-19	SH449221.06FU_FN562038_reps_singleton
OTU_192	k__Fungi;p__unidentified;c__unidentified;o__unidentified;f__unidentified;g__unidentified;s__uncultured_fungus	1e-101	SH005160.06FU_EF434016_reps
OTU_190	k__Fungi;p__unidentified;c__unidentified;o__unidentified;f__unidentified;g__unidentified;s__uncultured_soil_fungus	8e-122	SH005140.06FU_GU083033_reps_singleton
OTU_191	k__Fungi;p__Basidiomycota;c__Agaricomycetes;o__Agaricales;f__Strophariaceae;g__Hypholoma;s__Hypholoma_myosotis	4e-108	SH007901.06FU_GU234078_reps_singleton
OTU_163	k__Fungi;p__unidentified;c__unidentified;o__unidentified;f__unidentified;g__unidentified;s__uncultured_fungus	7e-113	SH019378.06FU_KF209363_reps_singleton
OTU_162	k__Fungi;p__unidentified;c__unidentified;o__unidentified;f__unidentified;g__unidentified;s__uncultured_fungus	7e-36	SH036085.06FU_FJ197947_reps
OTU_161	No blast hit	None	None
OTU_167	k__Fungi;p__unidentified;c__unidentified;o__unidentified;f__unidentified;g__unidentified;s__uncultured_soil_fungus	5e-21	SH431028.06FU_JQ666642_reps_singleton
OTU_166	k__Fungi;p__unidentified;c__unidentified;o__unidentified;f__unidentified;g__unidentified;s__Fungi_sp	8e-85	SH006310.06FU_EF619903_reps_singleton
OTU_165	k__Fungi;p__unidentified;c__unidentified;o__unidentified;f__unidentified;g__unidentified;s__uncultured_fungus	1e-89	SH012595.06FU_AM260893_reps
OTU_164	k__Fungi;p__unidentified;c__unidentified;o__unidentified;f__unidentified;g__unidentified;s__uncultured_soil_fungus	2e-54	SH027099.06FU_GU083186_reps
OTU_169	k__Fungi;p__Ascomycota;c__Leotiomycetes;o__Helotiales;f__unidentified;g__unidentified;s__uncultured_Helotiales	5e-83	SH018546.06FU_HQ021771_reps_singleton
OTU_168	k__Fungi;p__Chytridiomycota;c__unidentified;o__unidentified;f__unidentified;g__unidentified;s__uncultured_Chytridiomycota	2e-20	SH453932.06FU_HQ219419_reps_singleton
OTU_202	k__Fungi;p__Basidiomycota;c__Agaricomycetes;o__Auriculariales;f__unidentified;g__unidentified;s__uncultured_Auriculariales	2e-119	SH014695.06FU_JF449733_reps
OTU_203	k__Fungi;p__Ascomycota;c__unidentified;o__unidentified;f__unidentified;g__unidentified;s__ascomycete_sp_OS_S57	1e-105	SH000035.06FU_AM084833_reps_singleton
OTU_200	k__Fungi;p__Ascomycota;c__Lecanoromycetes;o__Lecanorales;f__Cladoniaceae;g__Cladia;s__Cladia_schizopora	2e-23	SH016024.06FU_JN115291_reps_singleton
OTU_201	k__Fungi;p__unidentified;c__unidentified;o__unidentified;f__unidentified;g__unidentified;s__fungal_endophyte_sp_AP053	3e-109	SH008925.06FU_FM200450_reps_singleton
OTU_206	k__Fungi;p__Basidiomycota;c__Agaricomycetes;o__Agaricales;f__Entolomataceae;g__Entoloma;s__Entoloma_conferendum	1e-108	SH005420.06FU_UDB018000_reps
OTU_207	k__Fungi;p__Ascomycota;c__Leotiomycetes;o__unidentified;f__unidentified;g__unidentified;s__leotiomycete_sp_7669	2e-122	SH035284.06FU_EU680538_reps_singleton
OTU_204	k__Fungi;p__Basidiomycota;c__Agaricomycetes;o__Agaricales;f__Strophariaceae;g__Galerina;s__Galerina_fallax	2e-107	SH000510.06FU_AJ585450_reps
OTU_205	k__Fungi;p__Ascomycota;c__Lecanoromycetes;o__Lecanorales;f__Cladoniaceae;g__Cladonia;s__Cladonia_pityrophylla	1e-40	SH026930.06FU_AF455238_reps_singleton
OTU_208	k__Fungi;p__Ascomycota;c__unidentified;o__unidentified;f__unidentified;g__unidentified;s__uncultured_Leptodontidium	5e-89	SH034138.06FU_EU754981_reps_singleton
OTU_209	k__Fungi;p__Basidiomycota;c__Tremellomycetes;o__Tremellales;f__Incertae_sedis;g__Dioszegia;s__Dioszegia_hungarica	4e-77	SH005235.06FU_JN400813_reps_singleton
OTU_220	k__Fungi;p__Ascomycota;c__unidentified;o__unidentified;f__unidentified;g__unidentified;s__uncultured_Pezizomycotina	9e-63	SH023490.06FU_FJ553022_reps
OTU_221	k__Fungi;p__Ascomycota;c__Dothideomycetes;o__Capnodiales;f__Teratosphaeriaceae;g__Catenulostroma;s__Catenulostroma_protearum	4e-102	SH036477.06FU_HE584840_reps_singleton
OTU_222	k__Fungi;p__Basidiomycota;c__Agaricomycetes;o__Boletales;f__Sclerodermataceae;g__Scleroderma;s__Scleroderma_areolatum	3e-10	SH434269.06FU_EU784408_reps_singleton
OTU_223	k__Fungi;p__Ascomycota;c__unidentified;o__unidentified;f__unidentified;g__unidentified;s__uncultured_Ascomycota	3e-19	SH449221.06FU_FN562038_reps_singleton
OTU_224	k__Fungi;p__unidentified;c__unidentified;o__unidentified;f__unidentified;g__unidentified;s__uncultured_fungus	2e-110	SH008982.06FU_DQ309221_reps_singleton
OTU_215	k__Fungi;p__Ascomycota;c__Sordariomycetes;o__unidentified;f__unidentified;g__unidentified;s__Sordariomycetes_sp_genotype_343	2e-48	SH442067.06FU_JQ760291_reps_singleton
OTU_214	k__Fungi;p__unidentified;c__unidentified;o__unidentified;f__unidentified;g__unidentified;s__fungal_sp_KRP24	9e-29	SH026589.06FU_HM036624_reps_singleton
OTU_217	k__Fungi;p__Ascomycota;c__Leotiomycetes;o__Helotiales;f__Hyaloscyphaceae;g__unidentified;s__uncultured_Hyaloscypha	2e-94	SH012459.06FU_HQ211622_reps
OTU_216	k__Fungi;p__Ascomycota;c__Leotiomycetes;o__Helotiales;f__unidentified;g__unidentified;s__uncultured_Hyaloscyphaceae	9e-94	SH018532.06FU_HM136677_reps_singleton
OTU_211	k__Fungi;p__unidentified;c__unidentified;o__unidentified;f__unidentified;g__unidentified;s__uncultured_fungus	3e-87	SH020399.06FU_KC965549_reps_singleton
OTU_210	k__Fungi;p__unidentified;c__unidentified;o__unidentified;f__unidentified;g__unidentified;s__uncultured_fungus	7e-113	SH031144.06FU_AM999687_reps
OTU_213	k__Fungi;p__Basidiomycota;c__unidentified;o__unidentified;f__unidentified;g__unidentified;s__uncultured_Basidiomycota	1e-101	SH036252.06FU_FM997947_reps_singleton
OTU_212	No blast hit	None	None
OTU_219	k__Fungi;p__unidentified;c__unidentified;o__unidentified;f__unidentified;g__unidentified;s__uncultured_fungus	1e-46	SH038164.06FU_KC966238_reps_singleton
OTU_218	k__Fungi;p__unidentified;c__unidentified;o__unidentified;f__unidentified;g__unidentified;s__fungal_sp_833_YZ_2011	1e-89	SH020487.06FU_HM439535_reps
OTU_198	k__Fungi;p__unidentified;c__unidentified;o__unidentified;f__unidentified;g__unidentified;s__uncultured_fungus	3e-38	SH451902.06FU_KF297212_reps_singleton
OTU_199	k__Fungi;p__Ascomycota;c__Sordariomycetes;o__Diaporthales;f__Sydowiellaceae;g__Sydowiella;s__Sydowiella_stellatifolii	4e-34	SH438798.06FU_EU552156_reps_singleton
OTU_196	k__Fungi;p__unidentified;c__unidentified;o__unidentified;f__unidentified;g__unidentified;s__fungal_endophyte_sp_AP094	6e-107	SH012352.06FU_FM200471_reps_singleton
OTU_197	k__Fungi;p__unidentified;c__unidentified;o__unidentified;f__unidentified;g__unidentified;s__uncultured_fungus	3e-106	SH012533.06FU_GU174334_reps
OTU_194	k__Fungi;p__unidentified;c__unidentified;o__unidentified;f__unidentified;g__unidentified;s__uncultured_fungus	2e-110	SH033903.06FU_AM260881_reps_singleton
OTU_195	k__Fungi;p__Chytridiomycota;c__unidentified;o__unidentified;f__unidentified;g__unidentified;s__uncultured_Chytridiomycota	5e-18	SH453932.06FU_HQ219419_reps_singleton
OTU_193	k__Fungi;p__Glomeromycota;c__Glomeromycetes;o__Archaeosporales;f__Archaeosporaceae;g__Archaeospora;s__Archaeospora_sp	1e-37	SH440688.06FU_EF619897_reps_singleton
OTU_228	k__Fungi;p__unidentified;c__unidentified;o__unidentified;f__unidentified;g__unidentified;s__uncultured_fungus	6e-104	SH034014.06FU_AM260798_reps
OTU_229	k__Fungi;p__Ascomycota;c__unidentified;o__unidentified;f__unidentified;g__unidentified;s__Ascomycota_sp	4e-68	SH005323.06FU_U94714_reps_singleton
OTU_248	k__Fungi;p__unidentified;c__unidentified;o__unidentified;f__unidentified;g__unidentified;s__uncultured_fungus	4e-96	SH020399.06FU_KC965549_reps_singleton
OTU_249	k__Fungi;p__unidentified;c__unidentified;o__unidentified;f__unidentified;g__unidentified;s__uncultured_fungus	2e-70	SH444125.06FU_GU366728_reps_singleton
OTU_246	k__Fungi;p__Ascomycota;c__Sordariomycetes;o__Xylariales;f__unidentified;g__unidentified;s__uncultured_Xylariales	3e-112	SH021023.06FU_KF385360_reps
OTU_247	k__Fungi;p__Ascomycota;c__Dothideomycetes;o__Pleosporales;f__Tubeufiaceae;g__Tubeufia;s__Tubeufia_cerea	6e-30	SH002286.06FU_AY916489_reps_singleton
OTU_244	k__Fungi;p__Basidiomycota;c__Agaricomycetes;o__Hymenochaetales;f__Hymenochaetaceae;g__Inonotus;s__Inonotus_hispidus	2e-110	SH033050.06FU_JX501315_reps_singleton
OTU_245	k__Fungi;p__Basidiomycota;c__Agaricomycetes;o__Agaricales;f__Agaricaceae;g__Cystoderma;s__Cystoderma_jasonis	7e-113	SH002401.06FU_UDB016442_reps_singleton
OTU_242	k__Fungi;p__unidentified;c__unidentified;o__unidentified;f__unidentified;g__unidentified;s__uncultured_fungus	1e-105	SH010068.06FU_KC965991_reps_singleton
OTU_225	k__Fungi;p__Ascomycota;c__Leotiomycetes;o__Helotiales;f__Incertae_sedis;g__Cadophora;s__Cadophora_sp_29d	4e-68	SH018513.06FU_JX243960_reps
OTU_226	k__Fungi;p__Ascomycota;c__Sordariomycetes;o__Hypocreales;f__Incertae_sedis;g__Acremonium;s__Acremonium_sp_EXP0456F	3e-78	SH018526.06FU_DQ914675_reps_singleton
OTU_227	k__Fungi;p__Ascomycota;c__Leotiomycetes;o__Helotiales;f__unidentified;g__unidentified;s__uncultured_Helotiales	2e-82	SH005163.06FU_FJ475707_reps
OTU_243	k__Fungi;p__Ascomycota;c__Sordariomycetes;o__Xylariales;f__unidentified;g__unidentified;s__Xylariales_sp	4e-111	SH002589.06FU_FM200654_reps
OTU_240	k__Fungi;p__Basidiomycota;c__Agaricomycetes;o__Boletales;f__Sclerodermataceae;g__Scleroderma;s__Scleroderma_areolatum	3e-19	SH434269.06FU_EU784408_reps_singleton
OTU_241	k__Fungi;p__unidentified;c__unidentified;o__unidentified;f__unidentified;g__unidentified;s__uncultured_fungus	4e-96	SH035977.06FU_HQ445980_reps_singleton
OTU_251	k__Fungi;p__Chytridiomycota;c__unidentified;o__unidentified;f__unidentified;g__unidentified;s__uncultured_Chytridiomycota	4e-34	SH029244.06FU_HQ191391_reps
OTU_250	k__Fungi;p__Ascomycota;c__Leotiomycetes;o__unidentified;f__unidentified;g__unidentified;s__leotiomycete_sp_7669	8e-20	SH035284.06FU_EU680538_reps_singleton
OTU_239	k__Fungi;p__unidentified;c__unidentified;o__unidentified;f__unidentified;g__unidentified;s__uncultured_fungus	1e-101	SH033669.06FU_JX981904_reps
OTU_238	k__Fungi;p__Basidiomycota;c__Tremellomycetes;o__Tremellales;f__Incertae_sedis;g__Tremella;s__Tremella_phaeophysciae	2e-94	SH006147.06FU_JN053479_reps
OTU_255	k__Fungi;p__Basidiomycota;c__Tremellomycetes;o__Tremellales;f__Incertae_sedis;g__Cryptococcus;s__Cryptococcus_aff_amylolyticus_AS_22501	2e-48	SH024297.06FU_EF363150_reps
OTU_254	k__Fungi;p__Ascomycota;c__Leotiomycetes;o__Helotiales;f__unidentified;g__unidentified;s__Helotiales_sp	6e-101	SH016908.06FU_U51958_reps
OTU_256	k__Fungi;p__Basidiomycota;c__Agaricomycetes;o__Trechisporales;f__Hydnodontaceae;g__Trechispora;s__Trechispora_sp_2_MPM_2013	1e-77	SH011366.06FU_JX392841_reps
OTU_233	k__Fungi;p__unidentified;c__unidentified;o__unidentified;f__unidentified;g__unidentified;s__uncultured_fungus	4e-62	SH445945.06FU_GU174365_reps_singleton
OTU_232	k__Fungi;p__Ascomycota;c__Dothideomycetes;o__Incertae_sedis;f__Myxotrichaceae;g__Oidiodendron;s__Oidiodendron_rhodogenum	1e-105	SH019963.06FU_KF156313_reps_singleton
OTU_231	k__Fungi;p__unidentified;c__unidentified;o__unidentified;f__unidentified;g__unidentified;s__uncultured_fungus	1e-37	SH028993.06FU_EF635746_reps
OTU_230	k__Fungi;p__Ascomycota;c__Sordariomycetes;o__Hypocreales;f__Cordycipitaceae;g__unidentified;s__Cordycipitaceae_sp_UFMGCB_6130	1e-102	SH004805.06FU_KC485434_reps
OTU_237	k__Fungi;p__Ascomycota;c__Leotiomycetes;o__Helotiales;f__Hyaloscyphaceae;g__Lachnum;s__Lachnum_rhytismatis	7e-116	SH000021.06FU_AJ430220_reps_singleton
OTU_236	k__Fungi;p__Basidiomycota;c__unidentified;o__unidentified;f__unidentified;g__unidentified;s__uncultured_Basidiomycota	3e-22	SH028532.06FU_EU003034_reps_singleton
OTU_235	k__Fungi;p__unidentified;c__unidentified;o__unidentified;f__unidentified;g__unidentified;s__uncultured_fungus	7e-08	SH025796.06FU_KF297186_reps_singleton
OTU_234	k__Fungi;p__unidentified;c__unidentified;o__unidentified;f__unidentified;g__unidentified;s__uncultured_fungus	7e-113	SH036203.06FU_GU054219_reps
OTU_253	k__Fungi;p__unidentified;c__unidentified;o__unidentified;f__unidentified;g__unidentified;s__uncultured_fungus	4e-108	SH035159.06FU_JN032559_reps_singleton
OTU_252	k__Fungi;p__unidentified;c__unidentified;o__unidentified;f__unidentified;g__unidentified;s__uncultured_fungus	4e-111	SH025791.06FU_DQ309198_reps_singleton
OTU_271	k__Fungi;p__Basidiomycota;c__Agaricomycetes;o__Agaricales;f__Strophariaceae;g__Agrocybe;s__Agrocybe_sp_ql_7	1e-24	SH008399.06FU_KF702393_reps_singleton
OTU_264	k__Fungi;p__Zygomycota;c__Incertae_sedis;o__Mortierellales;f__Mortierellaceae;g__Mortierella;s__Mortierella_epicladia	2e-103	SH008839.06FU_JX975991_reps_singleton
OTU_265	k__Fungi;p__unidentified;c__unidentified;o__unidentified;f__unidentified;g__unidentified;s__uncultured_soil_fungus	8e-91	SH030633.06FU_GU082963_reps_singleton
OTU_266	No blast hit	None	None
OTU_267	k__Fungi;p__unidentified;c__unidentified;o__unidentified;f__unidentified;g__unidentified;s__uncultured_fungus	1e-77	SH012478.06FU_JN889843_reps_singleton
OTU_260	k__Fungi;p__Ascomycota;c__unidentified;o__unidentified;f__unidentified;g__unidentified;s__uncultured_Ascomycota	3e-10	SH449221.06FU_FN562038_reps_singleton
OTU_261	No blast hit	None	None
OTU_262	k__Fungi;p__Ascomycota;c__Sordariomycetes;o__Hypocreales;f__unidentified;g__unidentified;s__Hypocreales_sp	5e-117	SH021282.06FU_GU083145_reps_singleton
OTU_263	No blast hit	None	None
OTU_268	k__Fungi;p__Ascomycota;c__Sordariomycetes;o__unidentified;f__unidentified;g__unidentified;s__Sordariomycetidae_sp_TG12	2e-26	SH005695.06FU_HE820808_reps
OTU_269	k__Fungi;p__unidentified;c__unidentified;o__unidentified;f__unidentified;g__unidentified;s__uncultured_fungus	5e-55	SH006183.06FU_HE605274_reps_singleton
OTU_277	No blast hit	None	None
OTU_276	No blast hit	None	None
OTU_275	k__Fungi;p__unidentified;c__unidentified;o__unidentified;f__unidentified;g__unidentified;s__uncultured_fungus	5e-92	SH026212.06FU_GU174412_reps_singleton
OTU_274	k__Fungi;p__Basidiomycota;c__Cystobasidiomycetes;o__Erythrobasidiales;f__unidentified;g__unidentified;s__uncultured_Erythrobasidiales	2e-103	SH033928.06FU_JF495181_reps_singleton
OTU_273	k__Fungi;p__unidentified;c__unidentified;o__unidentified;f__unidentified;g__unidentified;s__uncultured_fungus	2e-67	SH451678.06FU_JF300531_reps_singleton
OTU_272	k__Fungi;p__Ascomycota;c__Leotiomycetes;o__Helotiales;f__unidentified;g__unidentified;s__uncultured_Helotiales	2e-100	SH005162.06FU_HQ021838_reps
OTU_257	k__Fungi;p__unidentified;c__unidentified;o__unidentified;f__unidentified;g__unidentified;s__uncultured_fungus	2e-73	SH031144.06FU_AM999687_reps
OTU_270	k__Fungi;p__Ascomycota;c__Dothideomycetes;o__Pleosporales;f__Sporormiaceae;g__Preussia;s__Preussia_minima	7e-116	SH000536.06FU_DQ468027_reps
OTU_259	k__Fungi;p__unidentified;c__unidentified;o__unidentified;f__unidentified;g__unidentified;s__uncultured_fungus	3e-93	SH024671.06FU_AJ875379_reps_singleton
OTU_258	k__Fungi;p__Basidiomycota;c__unidentified;o__unidentified;f__unidentified;g__unidentified;s__uncultured_Basidiomycota	2e-42	SH025924.06FU_FR682252_reps_singleton
OTU_279	k__Fungi;p__unidentified;c__unidentified;o__unidentified;f__unidentified;g__unidentified;s__uncultured_fungus	7e-113	SH023282.06FU_AF504838_reps_singleton
OTU_278	k__Fungi;p__unidentified;c__unidentified;o__unidentified;f__unidentified;g__unidentified;s__Calluna_vulgaris_root_associated_fungus	7e-116	SH013918.06FU_FM172897_reps
OTU_288	k__Fungi;p__Ascomycota;c__Leotiomycetes;o__unidentified;f__unidentified;g__unidentified;s__uncultured_Leotiomycetes	4e-96	SH004380.06FU_HQ211778_reps
OTU_282	k__Fungi;p__Ascomycota;c__Leotiomycetes;o__Helotiales;f__Dermateaceae;g__Pezicula;s__Pezicula_sp_3_ICMP_18931	2e-91	SH014131.06FU_JN225939_reps_singleton
OTU_283	k__Fungi;p__Ascomycota;c__Leotiomycetes;o__Helotiales;f__unidentified;g__unidentified;s__uncultured_Helotiales	7e-82	SH033100.06FU_JN847503_reps
OTU_280	k__Fungi;p__unidentified;c__unidentified;o__unidentified;f__unidentified;g__unidentified;s__uncultured_fungus	1e-52	SH450852.06FU_KC965607_reps_singleton
OTU_281	k__Fungi;p__Basidiomycota;c__Tremellomycetes;o__Filobasidiales;f__Filobasidiaceae;g__Cryptococcus;s__Cryptococcus_gastricus	2e-110	SH020365.06FU_AF145323_refs
OTU_286	k__Fungi;p__Ascomycota;c__Lecanoromycetes;o__Teloschistales;f__Teloschistaceae;g__Caloplaca;s__Caloplaca_elegantissima	5e-09	SH016491.06FU_HQ234607_reps
OTU_287	k__Fungi;p__unidentified;c__unidentified;o__unidentified;f__unidentified;g__unidentified;s__uncultured_endophytic_fungus	4e-34	SH006401.06FU_KC457110_reps_singleton
OTU_284	k__Fungi;p__Ascomycota;c__Dothideomycetes;o__Dothideales;f__Dothioraceae;g__Aureobasidium;s__Aureobasidium_pullulans	5e-117	SH012026.06FU_AJ244232_refs
OTU_285	k__Fungi;p__Ascomycota;c__Archaeorhizomycetes;o__Archaeorhizomycetales;f__Archaeorhizomycetaceae;g__Archaeorhizomyces;s__Archaeorhizomyces_sp	1e-108	SH005372.06FU_GU174342_reps_singleton
OTU_312	k__Fungi;p__Basidiomycota;c__Agaricomycetes;o__Cantharellales;f__Ceratobasidiaceae;g__Ceratobasidium;s__Ceratobasidium_sp_473aPtBmS2	1e-108	SH024856.06FU_HQ914126_reps
OTU_310	k__Fungi;p__unidentified;c__unidentified;o__unidentified;f__unidentified;g__unidentified;s__soil_fungal_sp_45_M_1	3e-69	SH027237.06FU_EU076967_reps_singleton
OTU_309	k__Fungi;p__Basidiomycota;c__Agaricomycetes;o__Boletales;f__Sclerodermataceae;g__Scleroderma;s__Scleroderma_areolatum	2e-20	SH434269.06FU_EU784408_reps_singleton
OTU_308	k__Fungi;p__Ascomycota;c__unidentified;o__unidentified;f__unidentified;g__unidentified;s__uncultured_Ascomycota	7e-113	SH024372.06FU_HF947899_reps
OTU_317	k__Fungi;p__unidentified;c__unidentified;o__unidentified;f__unidentified;g__unidentified;s__uncultured_fungus	2e-32	SH457362.06FU_KC965522_reps_singleton
OTU_311	k__Fungi;p__Ascomycota;c__Dothideomycetes;o__Botryosphaeriales;f__Botryosphaeriaceae;g__unidentified;s__Botryosphaeriaceae_sp	1e-21	SH034207.06FU_JX155984_reps_singleton
OTU_303	k__Fungi;p__Ascomycota;c__Sordariomycetes;o__Hypocreales;f__Clavicipitaceae;g__Pochonia;s__Pochonia_sp_CBS_64685	3e-115	SH028591.06FU_DQ516081_reps
OTU_302	k__Fungi;p__Ascomycota;c__Saccharomycetes;o__Saccharomycetales;f__Incertae_sedis;g__Candida;s__Candida_sp_VVT_2012	7e-116	SH019249.06FU_JX406288_reps_singleton
OTU_301	k__Fungi;p__Ascomycota;c__Sordariomycetes;o__Sordariales;f__Sordariaceae;g__Sordaria;s__Sordaria_sp_Sord1	3e-109	SH016584.06FU_AY160210_reps_singleton
OTU_300	k__Fungi;p__unidentified;c__unidentified;o__unidentified;f__unidentified;g__unidentified;s__uncultured_fungus	2e-103	SH013085.06FU_KC965986_reps
OTU_307	No blast hit	None	None
OTU_306	k__Fungi;p__Basidiomycota;c__Agaricomycetes;o__Agaricales;f__Psathyrellaceae;g__Coprinopsis;s__Coprinopsis_atramentaria	2e-103	SH036747.06FU_KF318522_reps
OTU_305	k__Fungi;p__unidentified;c__unidentified;o__unidentified;f__unidentified;g__unidentified;s__uncultured_fungus	3e-87	SH006308.06FU_JQ081813_reps_singleton
OTU_304	k__Fungi;p__unidentified;c__unidentified;o__unidentified;f__unidentified;g__unidentified;s__uncultured_fungus	2e-119	SH451923.06FU_AM260855_reps_singleton
OTU_313	k__Fungi;p__Ascomycota;c__Dothideomycetes;o__Pleosporales;f__Massarinaceae;g__Massarina;s__Massarina_sp_JP_2013	2e-20	SH018317.06FU_JX981477_reps_singleton
OTU_314	k__Fungi;p__unidentified;c__unidentified;o__unidentified;f__unidentified;g__unidentified;s__uncultured_fungus	4e-108	SH013220.06FU_AM999567_reps
OTU_315	k__Fungi;p__unidentified;c__unidentified;o__unidentified;f__unidentified;g__unidentified;s__uncultured_fungus	3e-56	SH028701.06FU_FJ237190_reps_singleton
OTU_316	k__Fungi;p__unidentified;c__unidentified;o__unidentified;f__unidentified;g__unidentified;s__uncultured_fungus	1e-98	SH015776.06FU_KC965271_reps_singleton
OTU_289	k__Fungi;p__unidentified;c__unidentified;o__unidentified;f__unidentified;g__unidentified;s__uncultured_fungus	5e-89	SH012554.06FU_GU174411_reps_singleton
OTU_299	k__Fungi;p__unidentified;c__unidentified;o__unidentified;f__unidentified;g__unidentified;s__uncultured_fungus	1e-83	SH028059.06FU_AM999710_reps_singleton
OTU_298	k__Fungi;p__unidentified;c__unidentified;o__unidentified;f__unidentified;g__unidentified;s__uncultured_fungus	2e-110	SH022398.06FU_EU437433_reps_singleton
OTU_295	k__Fungi;p__unidentified;c__unidentified;o__unidentified;f__unidentified;g__unidentified;s__Calluna_vulgaris_root_associated_fungus	4e-111	SH012456.06FU_FM172867_reps
OTU_294	k__Fungi;p__unidentified;c__unidentified;o__unidentified;f__unidentified;g__unidentified;s__uncultured_fungus	7e-113	SH024374.06FU_HM069472_reps
OTU_297	k__Fungi;p__Basidiomycota;c__Agaricomycetes;o__Boletales;f__Sclerodermataceae;g__Scleroderma;s__Scleroderma_areolatum	8e-20	SH434269.06FU_EU784408_reps_singleton
OTU_296	k__Fungi;p__Basidiomycota;c__Agaricomycetes;o__Agaricales;f__Entolomataceae;g__Entoloma;s__Entoloma_ameides	7e-113	SH008027.06FU_EU784199_reps_singleton
OTU_291	k__Fungi;p__Zygomycota;c__Incertae_sedis;o__Mortierellales;f__unidentified;g__unidentified;s__Mortierellales_sp_GF5P1b	2e-104	SH031834.06FU_FN678836_reps
OTU_290	k__Fungi;p__Ascomycota;c__Dothideomycetes;o__Pleosporales;f__Massarinaceae;g__Massarina;s__Massarina_sp_JP_2013	3e-19	SH018317.06FU_JX981477_reps_singleton
OTU_293	k__Fungi;p__unidentified;c__unidentified;o__unidentified;f__unidentified;g__unidentified;s__uncultured_fungus	7e-82	SH456284.06FU_JX675122_reps_singleton
OTU_292	No blast hit	None	None
