# Supplementary material for: Bacterial and Fungal Communities in a Degraded Ombrotrophic Peatland Undergoing Natural and Managed Re-Vegetation
Source: PLoS One. 2015 May 13;10(5):e0124726. doi: 10.1371/journal.pone.0124726 (PMC4430338; doi:10.1371/journal.pone.0124726)
Supplement: S1 Protocol — UPARSE clusters, dereplicated DNA sequences, full taxonomic assignments, OTU abundance tables and sample data are provided. Outputs from the analyses are also provided, including statistical tables and the number of sequences for each sample. (ZIP) [file pone.0124726.s001.zip › S1_Protocol/data/hf_uparse/taxonomy_filtered/otus_tax_assignments.txt]

OTU_8	k__Fungi;p__Basidiomycota;c__Agaricomycetes;o__Sebacinales;f__unidentified;g__unidentified;s__uncultured_Sebacinales	1e-110	SH025333.06FU_HF947905_reps_singleton
OTU_9	k__Fungi;p__Ascomycota;c__unidentified;o__unidentified;f__unidentified;g__unidentified;s__ascomycete_sp_CH_Co24	7e-85	SH027394.06FU_EF373577_reps
OTU_2	k__Fungi;p__Ascomycota;c__unidentified;o__unidentified;f__unidentified;g__unidentified;s__ascomycete_sp_Artz_103	2e-103	SH027393.06FU_AM292201_reps
OTU_3	k__Fungi;p__Ascomycota;c__Leotiomycetes;o__Helotiales;f__unidentified;g__unidentified;s__Helotiales_sp	2e-91	SH028305.06FU_HQ211645_reps_singleton
OTU_1	k__Fungi;p__Ascomycota;c__Pezizomycetes;o__Pezizales;f__Pyronemataceae;g__unidentified;s__uncultured_Byssonectria	3e-105	SH016425.06FU_GU055617_reps_singleton
OTU_6	k__Fungi;p__Basidiomycota;c__Agaricomycetes;o__Boletales;f__Sclerodermataceae;g__Scleroderma;s__Scleroderma_areolatum	3e-19	SH434269.06FU_EU784408_reps_singleton
OTU_7	k__Fungi;p__Ascomycota;c__Leotiomycetes;o__Helotiales;f__unidentified;g__unidentified;s__uncultured_Helotiales	1e-77	SH023668.06FU_HM136620_reps_singleton
OTU_4	k__Fungi;p__Basidiomycota;c__Agaricomycetes;o__Agaricales;f__Clavariaceae;g__unidentified;s__Clavariaceae_sp	3e-93	SH008613.06FU_EU292494_reps
OTU_5	k__Fungi;p__Ascomycota;c__unidentified;o__unidentified;f__unidentified;g__unidentified;s__uncultured_Ascomycota	3e-19	SH449221.06FU_FN562038_reps_singleton
OTU_21	k__Fungi;p__Basidiomycota;c__Tremellomycetes;o__Filobasidiales;f__Filobasidiaceae;g__Cryptococcus;s__Cryptococcus_sp	9e-106	SH018157.06FU_HM069422_reps_singleton
OTU_20	k__Fungi;p__Zygomycota;c__Incertae_sedis;o__Mortierellales;f__Mortierellaceae;g__unidentified;s__uncultured_Mortierella	1e-92	SH020175.06FU_JX675149_reps
OTU_23	k__Fungi;p__Zygomycota;c__Incertae_sedis;o__Mortierellales;f__unidentified;g__unidentified;s__uncultured_Mortierellales	6e-119	SH447450.06FU_HQ022262_reps_singleton
OTU_22	k__Fungi;p__Basidiomycota;c__unidentified;o__unidentified;f__unidentified;g__unidentified;s__uncultured_Basidiomycota	9e-112	SH018839.06FU_JF960628_reps_singleton
OTU_25	k__Fungi;p__Basidiomycota;c__unidentified;o__unidentified;f__unidentified;g__unidentified;s__uncultured_Basidiomycota	2e-103	SH453582.06FU_HQ212013_reps_singleton
OTU_24	k__Fungi;p__Ascomycota;c__Leotiomycetes;o__Helotiales;f__Helotiaceae;g__unidentified;s__Helotiaceae_sp_I_GK_2010	1e-98	SH028306.06FU_HQ157833_reps_singleton
OTU_27	k__Fungi;p__Ascomycota;c__Eurotiomycetes;o__Chaetothyriales;f__Herpotrichiellaceae;g__Rhinocladiella;s__Rhinocladiella_sp_EXP0525F	4e-83	SH000849.06FU_DQ914689_reps_singleton
OTU_26	k__Fungi;p__Basidiomycota;c__unidentified;o__unidentified;f__unidentified;g__unidentified;s__uncultured_Basidiomycota	2e-48	SH452063.06FU_HM240178_reps_singleton
OTU_29	k__Fungi;p__Ascomycota;c__Leotiomycetes;o__Helotiales;f__unidentified;g__unidentified;s__Helotiaceae_sp_T4N4a	8e-97	SH013908.06FU_AY465448_reps
OTU_28	k__Fungi;p__Ascomycota;c__Pezizomycetes;o__Pezizales;f__Pezizaceae;g__Calongea;s__Calongea_prieguensis	9e-32	SH019171.06FU_FJ228462_reps
OTU_32	k__Fungi;p__Basidiomycota;c__Agaricomycetes;o__Sebacinales;f__Sebacinales_Group_B;g__unidentified;s__Sebacinales_Group_B_sp	8e-100	SH452049.06FU_JF691108_reps_singleton
OTU_30	k__Fungi;p__Basidiomycota;c__Tremellomycetes;o__Tremellales;f__Incertae_sedis;g__Tremella;s__Tremella_exigua	8e-63	SH005024.06FU_AF042430_reps_singleton
OTU_31	k__Fungi;p__Ascomycota;c__Leotiomycetes;o__Helotiales;f__Incertae_sedis;g__Cystodendron;s__Cystodendron_sp_EXP0561F	4e-111	SH030048.06FU_DQ914672_reps
OTU_18	k__Fungi;p__Ascomycota;c__Sordariomycetes;o__Hypocreales;f__Hypocreaceae;g__Trichoderma;s__Trichoderma_sp_TR057	2e-113	SH023846.06FU_KC993077_reps
OTU_19	k__Fungi;p__Basidiomycota;c__Pucciniomycetes;o__Platygloeales;f__Platygloeaceae;g__Insolibasidium;s__Insolibasidium_deformans	3e-47	SH459252.06FU_GU291277_reps_singleton
OTU_14	k__Fungi;p__Ascomycota;c__Leotiomycetes;o__Helotiales;f__unidentified;g__unidentified;s__Helotiales_sp	2e-113	SH032680.06FU_FM172778_reps
OTU_15	k__Fungi;p__Ascomycota;c__Sordariomycetes;o__Incertae_sedis;f__Magnaporthaceae;g__unidentified;s__uncultured_Phialophora	9e-106	SH013206.06FU_KC694155_reps
OTU_16	k__Fungi;p__Ascomycota;c__Leotiomycetes;o__Helotiales;f__unidentified;g__unidentified;s__uncultured_Helotiales	6e-113	SH032697.06FU_HF947871_reps_singleton
OTU_17	k__Fungi;p__Ascomycota;c__Leotiomycetes;o__Helotiales;f__unidentified;g__unidentified;s__uncultured_Helotiales	6e-113	SH006275.06FU_HF947857_reps_singleton
OTU_10	k__Fungi;p__Ascomycota;c__unidentified;o__unidentified;f__unidentified;g__unidentified;s__ascomycete_sp_CH_Co24	4e-52	SH027394.06FU_EF373577_reps
OTU_11	k__Fungi;p__Basidiomycota;c__Agaricomycetes;o__Sebacinales;f__Sebacinaceae;g__unidentified;s__uncultured_Sebacina	4e-77	SH008981.06FU_GQ907110_reps_singleton
OTU_12	k__Fungi;p__Basidiomycota;c__unidentified;o__unidentified;f__unidentified;g__unidentified;s__uncultured_Basidiomycota	8e-23	SH435963.06FU_GU328513_reps_singleton
OTU_13	k__Fungi;p__Basidiomycota;c__Agaricomycetes;o__Sebacinales;f__Sebacinales_Group_B;g__unidentified;s__Sebacinales_Group_B_sp	2e-103	SH010015.06FU_HQ211773_refs
OTU_47	k__Fungi;p__Basidiomycota;c__Agaricomycetes;o__Sebacinales;f__Sebacinales_Group_B;g__unidentified;s__Sebacinales_Group_B_sp	1e-98	SH018608.06FU_EU625931_refs
OTU_46	k__Fungi;p__Ascomycota;c__Incertae_sedis;o__Incertae_sedis;f__Incertae_sedis;g__Chalara;s__Chalara_vaccinii	4e-108	SH033373.06FU_KC881073_reps_singleton
OTU_45	k__Fungi;p__Ascomycota;c__Leotiomycetes;o__Helotiales;f__unidentified;g__unidentified;s__uncultured_Helotiales	4e-89	SH033100.06FU_JN847503_reps
OTU_44	k__Fungi;p__Basidiomycota;c__Tremellomycetes;o__Tremellales;f__Incertae_sedis;g__Cryptococcus;s__Cryptococcus_aff_amylolyticus_AS_22501	6e-42	SH024297.06FU_EF363150_reps
OTU_43	k__Fungi;p__Ascomycota;c__Sordariomycetes;o__Sordariales;f__Lasiosphaeriaceae;g__unidentified;s__uncultured_Lasiosphaeriaceae	6e-82	SH033350.06FU_EU726294_reps_singleton
OTU_42	k__Fungi;p__Ascomycota;c__unidentified;o__unidentified;f__unidentified;g__unidentified;s__uncultured_Ascomycota	8e-100	SH026868.06FU_AY969875_reps
OTU_41	k__Fungi;p__Ascomycota;c__unidentified;o__unidentified;f__unidentified;g__unidentified;s__uncultured_Ascomycota	3e-19	SH449221.06FU_FN562038_reps_singleton
OTU_40	k__Fungi;p__Ascomycota;c__unidentified;o__unidentified;f__unidentified;g__unidentified;s__uncultured_Ascomycota	8e-63	SH023278.06FU_HM239703_reps
OTU_49	k__Fungi;p__Basidiomycota;c__unidentified;o__unidentified;f__unidentified;g__unidentified;s__uncultured_Basidiomycota	4e-43	SH035158.06FU_HQ211523_reps_singleton
OTU_48	k__Fungi;p__Ascomycota;c__Leotiomycetes;o__Helotiales;f__unidentified;g__unidentified;s__uncultured_Helotiales	6e-79	SH016524.06FU_HF947858_reps
OTU_64	k__Fungi;p__Glomeromycota;c__unidentified;o__unidentified;f__unidentified;g__unidentified;s__uncultured_Glomeromycota	2e-42	SH445308.06FU_JX898577_reps_singleton
OTU_61	k__Fungi;p__Ascomycota;c__unidentified;o__unidentified;f__unidentified;g__unidentified;s__uncultured_Ascomycota	1e-18	SH449221.06FU_FN562038_reps_singleton
OTU_60	k__Fungi;p__Ascomycota;c__Leotiomycetes;o__Helotiales;f__unidentified;g__unidentified;s__uncultured_Helotiales	6e-113	SH033159.06FU_KC768103_reps_singleton
OTU_63	k__Fungi;p__Ascomycota;c__Sordariomycetes;o__unidentified;f__unidentified;g__unidentified;s__Sordariomycetes_sp_2_RB_2011	1e-110	SH014200.06FU_JQ272429_reps_singleton
OTU_62	k__Fungi;p__Basidiomycota;c__Agaricomycetes;o__Hymenochaetales;f__Repetobasidiaceae;g__Repetobasidium;s__Repetobasidium_conicum	5e-33	SH458874.06FU_DQ873647_reps_singleton
OTU_33	k__Fungi;p__Ascomycota;c__unidentified;o__unidentified;f__unidentified;g__unidentified;s__uncultured_Ascomycota	6e-113	SH018482.06FU_DQ069004_reps
OTU_36	k__Fungi;p__Zygomycota;c__Incertae_sedis;o__Mortierellales;f__Mortierellaceae;g__Mortierella;s__Mortierella_epicladia	2e-109	SH008839.06FU_JX975991_reps_singleton
OTU_37	k__Fungi;p__Ascomycota;c__Leotiomycetes;o__Helotiales;f__Helotiaceae;g__Rhizoscyphus;s__Rhizoscyphus_ericae	2e-109	SH012434.06FU_AJ319078_refs
OTU_34	k__Fungi;p__Ascomycota;c__Leotiomycetes;o__Helotiales;f__unidentified;g__unidentified;s__Helotiaceae_sp_T4N4a	1e-101	SH013908.06FU_AY465448_reps
OTU_35	k__Fungi;p__Ascomycota;c__Leotiomycetes;o__Helotiales;f__Incertae_sedis;g__Rhynchosporium;s__Rhynchosporium_orthosporum	1e-76	SH010691.06FU_AY140669_refs
OTU_38	k__Fungi;p__Ascomycota;c__Archaeorhizomycetes;o__Archaeorhizomycetales;f__Archaeorhizomycetaceae;g__Archaeorhizomyces;s__Archaeorhizomyces_sp	2e-85	SH024377.06FU_AY969828_reps_singleton
OTU_39	k__Fungi;p__Basidiomycota;c__Agaricomycetes;o__Agaricales;f__Cortinariaceae;g__unidentified;s__Cortinariaceae_sp	8e-23	SH023196.06FU_HE820508_reps_singleton
OTU_58	k__Fungi;p__Basidiomycota;c__Agaricomycetes;o__Agaricales;f__Clavariaceae;g__Clavaria;s__Clavaria_argillacea	1e-107	SH008622.06FU_UDB017584_reps_singleton
OTU_59	k__Fungi;p__Ascomycota;c__Leotiomycetes;o__Helotiales;f__unidentified;g__unidentified;s__Helotiales_sp	1e-110	SH023455.06FU_AY699656_reps
OTU_50	k__Fungi;p__Ascomycota;c__Leotiomycetes;o__Helotiales;f__unidentified;g__unidentified;s__uncultured_Helotiales	1e-104	SH016524.06FU_HF947858_reps
OTU_51	k__Fungi;p__Ascomycota;c__Saccharomycetes;o__Saccharomycetales;f__Incertae_sedis;g__Schizoblastosporion;s__Schizoblastosporion_starkeyihenricii	5e-101	SH032867.06FU_HF558658_reps
OTU_52	k__Fungi;p__Ascomycota;c__Archaeorhizomycetes;o__Archaeorhizomycetales;f__Archaeorhizomycetaceae;g__Archaeorhizomyces;s__Archaeorhizomyces_sp	6e-113	SH024365.06FU_DQ309164_reps_singleton
OTU_53	k__Fungi;p__Ascomycota;c__unidentified;o__unidentified;f__unidentified;g__unidentified;s__uncultured_Ascomycota	5e-21	SH449221.06FU_FN562038_reps_singleton
OTU_54	k__Fungi;p__Ascomycota;c__Eurotiomycetes;o__Chaetothyriales;f__Herpotrichiellaceae;g__Cladophialophora;s__Cladophialophora_sp_97004a	1e-76	SH028045.06FU_EU139143_reps
OTU_55	k__Fungi;p__Ascomycota;c__Dothideomycetes;o__Pleosporales;f__Phaeosphaeriaceae;g__Sclerostagonospora;s__Sclerostagonospora_sp_CBS_118224	4e-108	SH029989.06FU_JX517284_reps_singleton
OTU_56	k__Fungi;p__Basidiomycota;c__Agaricomycetes;o__Agaricales;f__unidentified;g__unidentified;s__uncultured_Agaricales	1e-73	SH002503.06FU_JF960602_reps_singleton
OTU_57	k__Fungi;p__Basidiomycota;c__Tremellomycetes;o__Tremellales;f__unidentified;g__unidentified;s__uncultured_Tremellales	3e-90	SH005999.06FU_JF449478_refs
OTU_83	k__Fungi;p__Basidiomycota;c__Agaricomycetes;o__Polyporales;f__Polyporaceae;g__Dichomitus;s__Dichomitus_sp_4C	1e-27	SH018445.06FU_KC514837_reps_singleton
OTU_82	k__Fungi;p__Ascomycota;c__unidentified;o__unidentified;f__unidentified;g__unidentified;s__uncultured_Ascomycota	2e-51	SH024232.06FU_JX675145_reps_singleton
OTU_81	k__Fungi;p__Ascomycota;c__Archaeorhizomycetes;o__Archaeorhizomycetales;f__Archaeorhizomycetaceae;g__Archaeorhizomyces;s__Archaeorhizomyces_sp	2e-97	SH037781.06FU_GQ160021_reps_singleton
OTU_80	k__Fungi;p__Ascomycota;c__unidentified;o__unidentified;f__unidentified;g__unidentified;s__uncultured_Ascomycota	5e-18	SH449221.06FU_FN562038_reps_singleton
OTU_69	k__Fungi;p__Zygomycota;c__Incertae_sedis;o__Mortierellales;f__Mortierellaceae;g__Mortierella;s__Mortierella_sp	2e-85	SH019587.06FU_GU324669_reps
OTU_86	k__Fungi;p__Ascomycota;c__Leotiomycetes;o__Helotiales;f__Incertae_sedis;g__Rhynchosporium;s__Rhynchosporium_orthosporum	1e-73	SH010691.06FU_AY140669_refs
OTU_85	k__Fungi;p__Basidiomycota;c__Wallemiomycetes;o__unidentified;f__unidentified;g__unidentified;s__Wallemiomycetes_sp	2e-26	SH020735.06FU_EU626069_reps
OTU_84	k__Fungi;p__Ascomycota;c__Lecanoromycetes;o__Lecanorales;f__Stereocaulaceae;g__Stereocaulon;s__Stereocaulon_alpinum	1e-27	SH450418.06FU_DQ219308_reps_singleton
OTU_65	No blast hit	None	None
OTU_87	k__Fungi;p__Zygomycota;c__Incertae_sedis;o__Mortierellales;f__Mortierellaceae;g__Mortierella;s__Mortierella_parvispora	2e-109	SH016063.06FU_JX976104_reps
OTU_67	k__Fungi;p__Basidiomycota;c__Agaricomycetes;o__Agaricales;f__Mycenaceae;g__Mycena;s__Mycena_galericulata	9e-106	SH002466.06FU_GU062319_reps
OTU_88	No blast hit	None	None
OTU_68	k__Fungi;p__Zygomycota;c__Incertae_sedis;o__Mortierellales;f__Mortierellaceae;g__unidentified;s__uncultured_Mortierella	2e-20	SH027743.06FU_HQ021784_reps_singleton
OTU_92	k__Fungi;p__Glomeromycota;c__Glomeromycetes;o__Archaeosporales;f__Archaeosporaceae;g__Archaeospora;s__Archaeospora_sp	2e-32	SH440688.06FU_EF619897_reps_singleton
OTU_93	k__Fungi;p__Ascomycota;c__unidentified;o__unidentified;f__unidentified;g__unidentified;s__uncultured_Ascomycota	7e-17	SH449221.06FU_FN562038_reps_singleton
OTU_89	k__Fungi;p__Ascomycota;c__Lecanoromycetes;o__Agyriales;f__Trapeliaceae;g__Placynthiella;s__Placynthiella_icmalea	6e-116	SH024073.06FU_AF274082_reps_singleton
OTU_66	k__Fungi;p__Ascomycota;c__Sordariomycetes;o__Hypocreales;f__Nectriaceae;g__Fusidium;s__Fusidium_sp_EXP0573F	2e-26	SH024005.06FU_DQ914678_reps_singleton
OTU_94	k__Fungi;p__Ascomycota;c__Dothideomycetes;o__Capnodiales;f__Davidiellaceae;g__Cladosporium;s__Cladosporium_sp_1_GP_2013	3e-118	SH005107.06FU_JX982437_reps_singleton
OTU_95	k__Fungi;p__Ascomycota;c__unidentified;o__unidentified;f__unidentified;g__unidentified;s__leotiomyceta_sp_2_RB_2011	2e-72	SH441885.06FU_JQ272350_reps_singleton
OTU_96	k__Fungi;p__Basidiomycota;c__Tremellomycetes;o__unidentified;f__unidentified;g__unidentified;s__Tremellomycetes_sp	5e-33	SH437671.06FU_JF300387_reps_singleton
OTU_90	k__Fungi;p__Ascomycota;c__Sordariomycetes;o__unidentified;f__unidentified;g__unidentified;s__Sordariomycetes_sp_genotype_349	2e-32	SH026580.06FU_JQ760312_reps
OTU_91	k__Fungi;p__Ascomycota;c__unidentified;o__unidentified;f__unidentified;g__unidentified;s__ascomycete_sp_HK_S203	4e-89	SH035427.06FU_AM084469_reps
OTU_78	k__Fungi;p__Ascomycota;c__unidentified;o__unidentified;f__unidentified;g__unidentified;s__uncultured_Ascomycota	1e-18	SH449221.06FU_FN562038_reps_singleton
OTU_79	k__Fungi;p__Zygomycota;c__Incertae_sedis;o__Mortierellales;f__Mortierellaceae;g__Mortierella;s__Mortierella_sp	1e-101	SH019587.06FU_GU324669_reps
OTU_76	k__Fungi;p__Ascomycota;c__Dothideomycetes;o__Myriangiales;f__Myriangiaceae;g__Anhellia;s__Anhellia_nectandrae	2e-23	SH455633.06FU_JQ071524_reps_singleton
OTU_77	k__Fungi;p__Ascomycota;c__Leotiomycetes;o__Helotiales;f__unidentified;g__unidentified;s__Helotiales_sp	9e-106	SH018498.06FU_GU256953_reps
OTU_74	k__Fungi;p__Ascomycota;c__Pezizomycetes;o__unidentified;f__unidentified;g__unidentified;s__Pezizomycetes_sp_GF6P2	1e-114	SH032904.06FU_FN678832_reps
OTU_75	k__Fungi;p__Ascomycota;c__unidentified;o__unidentified;f__unidentified;g__unidentified;s__uncultured_Pezizomycotina	3e-84	SH005157.06FU_FJ553093_reps
OTU_72	k__Fungi;p__Ascomycota;c__Leotiomycetes;o__Helotiales;f__unidentified;g__unidentified;s__Helotiaceae_sp_T4N4a	1e-89	SH013908.06FU_AY465448_reps
OTU_73	k__Fungi;p__Ascomycota;c__Sordariomycetes;o__Xylariales;f__Xylariaceae;g__Xylaria;s__Xylaria_sp_BPV139b	8e-26	SH451111.06FU_KC771489_reps_singleton
OTU_70	k__Fungi;p__Basidiomycota;c__unidentified;o__unidentified;f__unidentified;g__unidentified;s__uncultured_Basidiomycota	1e-49	SH456375.06FU_HQ211686_reps_singleton
OTU_71	k__Fungi;p__Ascomycota;c__unidentified;o__unidentified;f__unidentified;g__unidentified;s__uncultured_Ascomycota	5e-18	SH449221.06FU_FN562038_reps_singleton
OTU_109	k__Fungi;p__Ascomycota;c__Lecanoromycetes;o__Lecanorales;f__Ramalinaceae;g__Bacidina;s__Bacidina_ramea	5e-27	SH024981.06FU_AM292666_reps_singleton
OTU_108	k__Fungi;p__Basidiomycota;c__Agaricomycetes;o__Agaricales;f__Hygrophoraceae;g__Hygrophorus;s__Hygrophorus_purpurascens	2e-42	SH016565.06FU_UDB000576_reps_singleton
OTU_127	k__Fungi;p__Ascomycota;c__Eurotiomycetes;o__Chaetothyriales;f__Herpotrichiellaceae;g__Cladophialophora;s__Cladophialophora_scillae	2e-41	SH027184.06FU_EU137329_refs
OTU_128	k__Fungi;p__Basidiomycota;c__Agaricomycetes;o__Polyporales;f__Ganodermataceae;g__Ganoderma;s__Ganoderma_annulare	6e-113	SH026400.06FU_JQ520160_reps
OTU_101	k__Fungi;p__Basidiomycota;c__Microbotryomycetes;o__Sporidiobolales;f__Incertae_sedis;g__Rhodotorula;s__Rhodotorula_aurantiaca	1e-39	SH027438.06FU_AF444538_refs
OTU_100	k__Fungi;p__Ascomycota;c__Dothideomycetes;o__Pleosporales;f__Sporormiaceae;g__Preussia;s__Preussia_sp_PECL002	2e-23	SH436005.06FU_KC013972_reps_singleton
OTU_103	k__Fungi;p__Ascomycota;c__unidentified;o__unidentified;f__unidentified;g__unidentified;s__uncultured_Ascomycota	3e-65	SH012536.06FU_AY969669_reps
OTU_102	k__Fungi;p__Ascomycota;c__Dothideomycetes;o__Pleosporales;f__Venturiaceae;g__unidentified;s__uncultured_Venturiaceae	2e-103	SH012598.06FU_FJ475735_reps
OTU_105	k__Fungi;p__Ascomycota;c__Sordariomycetes;o__Hypocreales;f__Incertae_sedis;g__Acremonium;s__Acremonium_sp_EXP0456F	5e-104	SH018526.06FU_DQ914675_reps_singleton
OTU_104	k__Fungi;p__Ascomycota;c__Dothideomycetes;o__Pleosporales;f__Melanommataceae;g__unidentified;s__uncultured_Herpotrichia	6e-107	SH003613.06FU_FR773205_reps_singleton
OTU_107	No blast hit	None	None
OTU_106	k__Fungi;p__Ascomycota;c__Pezizomycetes;o__Pezizales;f__Pezizaceae;g__unidentified;s__Pezizaceae_sp	5e-30	SH038379.06FU_GU187839_reps_singleton
OTU_116	k__Fungi;p__Ascomycota;c__unidentified;o__unidentified;f__unidentified;g__unidentified;s__leotiomyceta_sp_2_RB_2011	5e-30	SH441885.06FU_JQ272350_reps_singleton
OTU_117	k__Fungi;p__Ascomycota;c__unidentified;o__unidentified;f__unidentified;g__unidentified;s__uncultured_Ascomycota	4e-77	SH014197.06FU_AY394669_reps_singleton
OTU_114	k__Fungi;p__Ascomycota;c__Dothideomycetes;o__Pleosporales;f__Phaeosphaeriaceae;g__unidentified;s__uncultured_Phaeosphaeria	6e-107	SH007301.06FU_FR773418_reps
OTU_115	k__Fungi;p__Basidiomycota;c__Agaricomycetes;o__Agaricales;f__Strophariaceae;g__Hypholoma;s__Hypholoma_fasciculare	1e-110	SH007879.06FU_UDB011502_refs
OTU_112	k__Fungi;p__Ascomycota;c__Saccharomycetes;o__Saccharomycetales;f__Trichomonascaceae;g__Blastobotrys;s__Blastobotrys_sp_JCM_16824	2e-51	SH451384.06FU_AB565765_reps_singleton
OTU_113	k__Fungi;p__Ascomycota;c__unidentified;o__unidentified;f__unidentified;g__unidentified;s__uncultured_Ascomycota	1e-67	SH012536.06FU_AY969669_reps
OTU_110	k__Fungi;p__Ascomycota;c__unidentified;o__unidentified;f__unidentified;g__unidentified;s__uncultured_Ascomycota	3e-19	SH449221.06FU_FN562038_reps_singleton
OTU_126	k__Fungi;p__Ascomycota;c__Incertae_sedis;o__Incertae_sedis;f__Incertae_sedis;g__Troposporella;s__Troposporella_fumosa	8e-23	SH024992.06FU_DQ351724_reps_singleton
OTU_125	k__Fungi;p__Ascomycota;c__unidentified;o__unidentified;f__unidentified;g__unidentified;s__uncultured_Ascomycota	7e-51	SH024232.06FU_JX675145_reps_singleton
OTU_118	k__Fungi;p__Ascomycota;c__Leotiomycetes;o__Helotiales;f__unidentified;g__unidentified;s__uncultured_Gloeotinia	3e-93	SH441948.06FU_KF225793_reps_singleton
OTU_119	k__Fungi;p__Ascomycota;c__Leotiomycetes;o__unidentified;f__unidentified;g__unidentified;s__leotiomycete_sp_7669	1e-21	SH035284.06FU_EU680538_reps_singleton
OTU_124	No blast hit	None	None
OTU_123	k__Fungi;p__Ascomycota;c__Sordariomycetes;o__Hypocreales;f__Cordycipitaceae;g__Simplicillium;s__Simplicillium_sp_TFRh2	7e-88	SH031074.06FU_HQ443240_reps
OTU_111	k__Fungi;p__Ascomycota;c__unidentified;o__unidentified;f__unidentified;g__unidentified;s__uncultured_Ascomycota	5e-104	SH037234.06FU_AY969794_reps_singleton
OTU_122	k__Fungi;p__Basidiomycota;c__Agaricomycetes;o__Polyporales;f__Ganodermataceae;g__Ganoderma;s__Ganoderma_applanatum	4e-111	SH009768.06FU_JN176900_reps
OTU_121	k__Fungi;p__Basidiomycota;c__Agaricomycetes;o__Polyporales;f__Meruliaceae;g__Hypochnicium;s__Hypochnicium_sp	4e-77	SH019059.06FU_FM997949_reps_singleton
OTU_120	k__Fungi;p__Ascomycota;c__Sordariomycetes;o__Hypocreales;f__Hypocreaceae;g__Hypocrea;s__Hypocrea_pachybasioides	7e-91	SH015610.06FU_GU067744_reps
OTU_97	k__Fungi;p__Ascomycota;c__unidentified;o__unidentified;f__unidentified;g__unidentified;s__uncultured_Ascomycota	2e-23	SH449221.06FU_FN562038_reps_singleton
OTU_98	k__Fungi;p__Ascomycota;c__Leotiomycetes;o__Helotiales;f__unidentified;g__unidentified;s__uncultured_Helotiales	6e-113	SH452805.06FU_AY612332_reps_singleton
OTU_99	k__Fungi;p__Basidiomycota;c__Agaricomycetes;o__Agaricales;f__Tricholomataceae;g__Gamundia;s__Gamundia_sp	1e-43	SH023223.06FU_UDB014005_reps_singleton
OTU_129	k__Fungi;p__Ascomycota;c__unidentified;o__unidentified;f__unidentified;g__unidentified;s__uncultured_Ascomycota	2e-17	SH449221.06FU_FN562038_reps_singleton
OTU_158	k__Fungi;p__Basidiomycota;c__Microbotryomycetes;o__Sporidiobolales;f__Incertae_sedis;g__Rhodotorula;s__Rhodotorula_sp_CBS_8594	6e-39	SH036359.06FU_HM559719_reps_singleton
OTU_159	k__Fungi;p__Ascomycota;c__Leotiomycetes;o__Helotiales;f__Incertae_sedis;g__Tetracladium;s__Tetracladium_sp_WMM_2012c	5e-92	SH019029.06FU_JX029114_reps_singleton
OTU_152	k__Fungi;p__Ascomycota;c__unidentified;o__unidentified;f__unidentified;g__unidentified;s__uncultured_Ascomycota	8e-29	SH031327.06FU_FR773212_reps
OTU_153	k__Fungi;p__Ascomycota;c__unidentified;o__unidentified;f__unidentified;g__unidentified;s__uncultured_Ascomycota	3e-19	SH449221.06FU_FN562038_reps_singleton
OTU_150	k__Fungi;p__Basidiomycota;c__Agaricomycetes;o__Thelephorales;f__Thelephoraceae;g__Thelephora;s__Thelephora_terrestris	4e-108	SH004564.06FU_JX030284_reps
OTU_151	k__Fungi;p__Ascomycota;c__unidentified;o__unidentified;f__unidentified;g__unidentified;s__mycorrhizal_ascomycete_of_Rhododendron_type_3	2e-79	SH016528.06FU_AB089661_reps
OTU_156	k__Fungi;p__Basidiomycota;c__Tremellomycetes;o__Tremellales;f__Incertae_sedis;g__Cryptococcus;s__Cryptococcus_victoriae	1e-101	SH006029.06FU_AF444469_refs
OTU_157	k__Fungi;p__Ascomycota;c__unidentified;o__unidentified;f__unidentified;g__unidentified;s__uncultured_Ascomycota	8e-26	SH437762.06FU_EU490139_reps_singleton
OTU_154	k__Fungi;p__Ascomycota;c__unidentified;o__unidentified;f__unidentified;g__unidentified;s__uncultured_Ascomycota	5e-18	SH449221.06FU_FN562038_reps_singleton
OTU_155	k__Fungi;p__Basidiomycota;c__Tremellomycetes;o__Filobasidiales;f__Filobasidiaceae;g__Cryptococcus;s__Cryptococcus_sp	4e-108	SH018157.06FU_HM069422_reps_singleton
OTU_138	k__Fungi;p__Ascomycota;c__unidentified;o__unidentified;f__unidentified;g__unidentified;s__Ascomycota_sp	5e-104	SH012316.06FU_EU490166_reps
OTU_139	k__Fungi;p__Ascomycota;c__Leotiomycetes;o__Helotiales;f__unidentified;g__unidentified;s__uncultured_Helotiales	3e-13	SH005163.06FU_FJ475707_reps
OTU_134	No blast hit	None	None
OTU_135	No blast hit	None	None
OTU_136	k__Fungi;p__Ascomycota;c__unidentified;o__unidentified;f__unidentified;g__unidentified;s__uncultured_Ascomycota	2e-57	SH024232.06FU_JX675145_reps_singleton
OTU_137	k__Fungi;p__Basidiomycota;c__Agaricomycetes;o__Agaricales;f__Entolomataceae;g__Entoloma;s__Entoloma_sp	5e-92	SH009751.06FU_UDB014376_reps_singleton
OTU_130	No blast hit	None	None
OTU_131	k__Fungi;p__Basidiomycota;c__Agaricomycetes;o__Agaricales;f__Psathyrellaceae;g__Coprinellus;s__Coprinellus_micaceus	1e-110	SH036745.06FU_JN943116_refs
OTU_132	k__Fungi;p__Ascomycota;c__unidentified;o__unidentified;f__unidentified;g__unidentified;s__uncultured_Ascomycota	5e-18	SH449221.06FU_FN562038_reps_singleton
OTU_133	k__Fungi;p__Zygomycota;c__Incertae_sedis;o__Mortierellales;f__Mortierellaceae;g__Mortierella;s__Mortierella_parvispora	5e-92	SH016058.06FU_EU484279_refs
OTU_160	k__Fungi;p__Basidiomycota;c__Agaricomycetes;o__Agaricales;f__Lyophyllaceae;g__Tephrocybe;s__Tephrocybe_tylicolor	1e-110	SH002373.06FU_AF357039_refs
OTU_149	k__Fungi;p__Basidiomycota;c__Agaricomycetes;o__Boletales;f__Sclerodermataceae;g__Scleroderma;s__Scleroderma_areolatum	7e-20	SH434269.06FU_EU784408_reps_singleton
OTU_148	k__Fungi;p__Ascomycota;c__unidentified;o__unidentified;f__unidentified;g__unidentified;s__uncultured_Ascomycota	5e-21	SH449221.06FU_FN562038_reps_singleton
OTU_145	k__Fungi;p__Basidiomycota;c__Agaricomycetes;o__Russulales;f__Bondarzewiaceae;g__Heterobasidion;s__Heterobasidion_annosum	9e-109	SH024331.06FU_JN408463_reps
OTU_144	k__Fungi;p__Ascomycota;c__Dothideomycetes;o__Pleosporales;f__Phaeosphaeriaceae;g__Phaeosphaeria;s__Phaeosphaeria_pontiformis	3e-81	SH007309.06FU_FN386303_reps_singleton
OTU_147	k__Fungi;p__Basidiomycota;c__Agaricomycetes;o__Agaricales;f__Strophariaceae;g__Alnicola;s__Alnicola_sp	4e-46	SH000773.06FU_UDB002861_reps
OTU_146	k__Fungi;p__Basidiomycota;c__Agaricomycetes;o__Boletales;f__Sclerodermataceae;g__Scleroderma;s__Scleroderma_areolatum	7e-20	SH434269.06FU_EU784408_reps_singleton
OTU_141	k__Fungi;p__Ascomycota;c__Sordariomycetes;o__Phyllachorales;f__unidentified;g__unidentified;s__uncultured_Phyllachorales	5e-95	SH038128.06FU_EU726301_reps_singleton
OTU_140	k__Fungi;p__Basidiomycota;c__Agaricomycetes;o__Atheliales;f__Atheliaceae;g__Amphinema;s__Amphinema_sp_5_UK_2011	6e-113	SH029317.06FU_JN943906_reps_singleton
OTU_143	k__Fungi;p__Basidiomycota;c__Agaricomycetes;o__Boletales;f__Sclerodermataceae;g__Scleroderma;s__Scleroderma_areolatum	5e-21	SH434269.06FU_EU784408_reps_singleton
OTU_142	k__Fungi;p__Basidiomycota;c__unidentified;o__unidentified;f__unidentified;g__unidentified;s__uncultured_Basidiomycota	6e-113	SH006314.06FU_DQ300279_reps
OTU_181	k__Fungi;p__Ascomycota;c__Dothideomycetes;o__Incertae_sedis;f__Incertae_sedis;g__Rhizopycnis;s__Rhizopycnis_vagum	4e-40	SH004264.06FU_HE585021_reps_singleton
OTU_180	k__Fungi;p__Basidiomycota;c__unidentified;o__unidentified;f__unidentified;g__unidentified;s__Basidiomycota_cf_Tremellales_OTU_033	2e-63	SH006189.06FU_HE998724_reps_singleton
OTU_183	k__Fungi;p__Ascomycota;c__Leotiomycetes;o__Helotiales;f__Helotiaceae;g__Hymenoscyphus;s__Hymenoscyphus_caudatus	9e-112	SH010111.06FU_AY348576_reps
OTU_182	k__Fungi;p__Ascomycota;c__Dothideomycetes;o__Incertae_sedis;f__Micropeltidaceae;g__Houjia;s__Houjia_yanglingensis	2e-26	SH029603.06FU_GQ433628_refs
OTU_185	k__Fungi;p__Basidiomycota;c__Agaricomycetes;o__Sebacinales;f__Sebacinaceae;g__unidentified;s__uncultured_Sebacina	6e-113	SH008962.06FU_GQ907146_reps
OTU_184	k__Fungi;p__Ascomycota;c__Sordariomycetes;o__Sordariales;f__Lasiosphaeriaceae;g__Schizothecium;s__Schizothecium_sp_1900	6e-113	SH023289.06FU_AM922214_reps_singleton
OTU_187	k__Fungi;p__Ascomycota;c__unidentified;o__unidentified;f__unidentified;g__unidentified;s__Ascomycota_sp_CH_Tc23	2e-32	SH031011.06FU_FJ008692_reps_singleton
OTU_186	k__Fungi;p__Basidiomycota;c__Agaricomycetes;o__Agaricales;f__Entolomataceae;g__Entoloma;s__Entoloma_sepium	1e-107	SH034615.06FU_AB520855_reps_singleton
OTU_189	k__Fungi;p__Ascomycota;c__unidentified;o__unidentified;f__unidentified;g__unidentified;s__Ascomycota_sp_JLF2627	9e-38	SH023498.06FU_KF030236_reps
OTU_188	k__Fungi;p__Ascomycota;c__unidentified;o__unidentified;f__unidentified;g__unidentified;s__leaf_litter_ascomycete_strain_its348	6e-110	SH004765.06FU_AF502852_reps_singleton
OTU_170	k__Fungi;p__Ascomycota;c__Leotiomycetes;o__Helotiales;f__unidentified;g__unidentified;s__Helotiales_sp_16_MV_2011	2e-88	SH012436.06FU_JN655597_reps
OTU_171	k__Fungi;p__Ascomycota;c__unidentified;o__unidentified;f__unidentified;g__unidentified;s__uncultured_Ascomycota	3e-19	SH449221.06FU_FN562038_reps_singleton
OTU_172	k__Fungi;p__Ascomycota;c__unidentified;o__unidentified;f__unidentified;g__unidentified;s__uncultured_Ascomycota	3e-19	SH449221.06FU_FN562038_reps_singleton
OTU_173	k__Fungi;p__Chytridiomycota;c__unidentified;o__unidentified;f__unidentified;g__unidentified;s__uncultured_Chytridiomycota	3e-22	SH449907.06FU_GU327530_reps_singleton
OTU_174	k__Fungi;p__Ascomycota;c__Sordariomycetes;o__Hypocreales;f__Nectriaceae;g__Fusarium;s__Fusarium_oxysporum_f_sp_ciceris	4e-120	SH021304.06FU_EU442589_reps_singleton
OTU_175	k__Fungi;p__Ascomycota;c__unidentified;o__unidentified;f__unidentified;g__unidentified;s__uncultured_Ascomycota	5e-21	SH449221.06FU_FN562038_reps_singleton
OTU_176	k__Fungi;p__Basidiomycota;c__Agaricomycetes;o__Agaricales;f__Strophariaceae;g__Nematoloma;s__Nematoloma_longisporum	6e-113	SH007888.06FU_DQ490634_reps
OTU_177	k__Fungi;p__Ascomycota;c__Leotiomycetes;o__Helotiales;f__unidentified;g__unidentified;s__Helotiales_sp_MUT_4402	2e-63	SH010719.06FU_KC339237_reps_singleton
OTU_178	k__Fungi;p__Ascomycota;c__Leotiomycetes;o__Helotiales;f__unidentified;g__unidentified;s__uncultured_Phialocephala	5e-92	SH032710.06FU_JQ684862_reps_singleton
OTU_179	k__Fungi;p__Ascomycota;c__unidentified;o__unidentified;f__unidentified;g__unidentified;s__uncultured_Ascomycota	3e-19	SH449221.06FU_FN562038_reps_singleton
OTU_192	k__Fungi;p__Ascomycota;c__unidentified;o__unidentified;f__unidentified;g__unidentified;s__mycorrhizal_ascomycete_of_Rhododendron_type_3	3e-96	SH016528.06FU_AB089661_reps
OTU_190	k__Fungi;p__Ascomycota;c__unidentified;o__unidentified;f__unidentified;g__unidentified;s__uncultured_Ascomycota	6e-116	SH005128.06FU_AY969338_reps_singleton
OTU_191	k__Fungi;p__Basidiomycota;c__Agaricomycetes;o__Agaricales;f__Strophariaceae;g__Hypholoma;s__Hypholoma_myosotis	4e-108	SH007901.06FU_GU234078_reps_singleton
OTU_163	k__Fungi;p__Ascomycota;c__Sordariomycetes;o__Xylariales;f__Incertae_sedis;g__Microdochium;s__Microdochium_bolleyi	8e-66	SH019355.06FU_AM924150_reps
OTU_162	k__Fungi;p__Ascomycota;c__Sordariomycetes;o__Xylariales;f__Xylariaceae;g__Hypoxylon;s__Hypoxylon_fendleri	6e-36	SH031227.06FU_AJ390400_reps
OTU_161	No blast hit	None	None
OTU_167	k__Fungi;p__Ascomycota;c__unidentified;o__unidentified;f__unidentified;g__unidentified;s__uncultured_Ascomycota	3e-19	SH449221.06FU_FN562038_reps_singleton
OTU_166	k__Fungi;p__Glomeromycota;c__unidentified;o__unidentified;f__unidentified;g__unidentified;s__uncultured_Glomeromycota	2e-48	SH445308.06FU_JX898577_reps_singleton
OTU_165	k__Fungi;p__Ascomycota;c__Orbiliomycetes;o__Orbiliales;f__Orbiliaceae;g__unidentified;s__Helicoon_aff_maioricense_ICMP14919	1e-83	SH012597.06FU_EF029204_reps
OTU_164	k__Fungi;p__Basidiomycota;c__Agaricomycetes;o__Sebacinales;f__unidentified;g__unidentified;s__uncultured_Sebacinales	2e-23	SH027349.06FU_FJ788787_reps
OTU_169	k__Fungi;p__Ascomycota;c__Leotiomycetes;o__Helotiales;f__unidentified;g__unidentified;s__uncultured_Helotiales	4e-83	SH018546.06FU_HQ021771_reps_singleton
OTU_168	k__Fungi;p__Chytridiomycota;c__unidentified;o__unidentified;f__unidentified;g__unidentified;s__uncultured_Chytridiomycota	2e-20	SH453932.06FU_HQ219419_reps_singleton
OTU_202	k__Fungi;p__Basidiomycota;c__Agaricomycetes;o__Auriculariales;f__unidentified;g__unidentified;s__uncultured_Auriculariales	2e-119	SH014695.06FU_JF449733_reps
OTU_203	k__Fungi;p__Ascomycota;c__unidentified;o__unidentified;f__unidentified;g__unidentified;s__ascomycete_sp_OS_S57	9e-106	SH000035.06FU_AM084833_reps_singleton
OTU_200	k__Fungi;p__Ascomycota;c__Lecanoromycetes;o__Lecanorales;f__Cladoniaceae;g__Cladia;s__Cladia_schizopora	2e-23	SH016024.06FU_JN115291_reps_singleton
OTU_201	k__Fungi;p__Ascomycota;c__Incertae_sedis;o__Incertae_sedis;f__Incertae_sedis;g__Sphaeriothyrium;s__Sphaeriothyrium_filicinum	5e-104	SH008936.06FU_HQ701742_reps_singleton
OTU_206	k__Fungi;p__Basidiomycota;c__Agaricomycetes;o__Agaricales;f__Entolomataceae;g__Entoloma;s__Entoloma_conferendum	9e-109	SH005420.06FU_UDB018000_reps
OTU_207	k__Fungi;p__Ascomycota;c__Leotiomycetes;o__unidentified;f__unidentified;g__unidentified;s__leotiomycete_sp_7669	2e-122	SH035284.06FU_EU680538_reps_singleton
OTU_204	k__Fungi;p__Basidiomycota;c__Agaricomycetes;o__Agaricales;f__Strophariaceae;g__Galerina;s__Galerina_fallax	1e-107	SH000510.06FU_AJ585450_reps
OTU_205	k__Fungi;p__Ascomycota;c__Lecanoromycetes;o__Lecanorales;f__Cladoniaceae;g__Cladonia;s__Cladonia_pityrophylla	1e-40	SH026930.06FU_AF455238_reps_singleton
OTU_208	k__Fungi;p__Ascomycota;c__unidentified;o__unidentified;f__unidentified;g__unidentified;s__uncultured_Leptodontidium	4e-89	SH034138.06FU_EU754981_reps_singleton
OTU_209	k__Fungi;p__Basidiomycota;c__Tremellomycetes;o__Tremellales;f__Incertae_sedis;g__Dioszegia;s__Dioszegia_hungarica	4e-77	SH005235.06FU_JN400813_reps_singleton
OTU_220	k__Fungi;p__Ascomycota;c__unidentified;o__unidentified;f__unidentified;g__unidentified;s__uncultured_Pezizomycotina	8e-63	SH023490.06FU_FJ553022_reps
OTU_221	k__Fungi;p__Ascomycota;c__Dothideomycetes;o__Capnodiales;f__Teratosphaeriaceae;g__Catenulostroma;s__Catenulostroma_protearum	3e-102	SH036477.06FU_HE584840_reps_singleton
OTU_222	k__Fungi;p__Basidiomycota;c__Agaricomycetes;o__Boletales;f__Sclerodermataceae;g__Scleroderma;s__Scleroderma_areolatum	3e-10	SH434269.06FU_EU784408_reps_singleton
OTU_223	k__Fungi;p__Ascomycota;c__unidentified;o__unidentified;f__unidentified;g__unidentified;s__uncultured_Ascomycota	3e-19	SH449221.06FU_FN562038_reps_singleton
OTU_224	k__Fungi;p__Basidiomycota;c__Agaricomycetes;o__Sebacinales;f__Sebacinaceae;g__unidentified;s__uncultured_Sebacina	7e-94	SH008962.06FU_GQ907146_reps
OTU_215	k__Fungi;p__Ascomycota;c__Sordariomycetes;o__unidentified;f__unidentified;g__unidentified;s__Sordariomycetes_sp_genotype_343	2e-48	SH442067.06FU_JQ760291_reps_singleton
OTU_214	k__Fungi;p__Ascomycota;c__Sordariomycetes;o__unidentified;f__unidentified;g__unidentified;s__Sordariomycetes_sp_genotype_349	8e-29	SH026580.06FU_JQ760312_reps
OTU_217	k__Fungi;p__Ascomycota;c__Leotiomycetes;o__Helotiales;f__Hyaloscyphaceae;g__unidentified;s__uncultured_Hyaloscypha	2e-94	SH012459.06FU_HQ211622_reps
OTU_216	k__Fungi;p__Ascomycota;c__Leotiomycetes;o__Helotiales;f__unidentified;g__unidentified;s__uncultured_Hyaloscyphaceae	7e-94	SH018532.06FU_HM136677_reps_singleton
OTU_211	k__Fungi;p__Basidiomycota;c__Agaricomycetes;o__Agaricales;f__Hygrophoraceae;g__Hygrocybe;s__Hygrocybe_intermedia	1e-40	SH031145.06FU_EU784321_reps
OTU_210	k__Fungi;p__Ascomycota;c__Pezizomycetes;o__Pezizales;f__Incertae_sedis;g__Lecophagus;s__Lecophagus_sp_ATCC_56071	1e-40	SH430132.06FU_AY997058_reps_singleton
OTU_213	k__Fungi;p__Basidiomycota;c__unidentified;o__unidentified;f__unidentified;g__unidentified;s__uncultured_Basidiomycota	1e-101	SH036252.06FU_FM997947_reps_singleton
OTU_212	No blast hit	None	None
OTU_219	k__Fungi;p__Basidiomycota;c__Microbotryomycetes;o__Sporidiobolales;f__Incertae_sedis;g__Rhodotorula;s__Rhodotorula_diffluens	9e-38	SH015817.06FU_AF444533_refs
OTU_218	k__Fungi;p__Zygomycota;c__Incertae_sedis;o__Mortierellales;f__Mortierellaceae;g__unidentified;s__uncultured_Mortierella	2e-57	SH020486.06FU_HQ211500_reps
OTU_198	k__Fungi;p__Basidiomycota;c__Agaricomycetes;o__Cantharellales;f__Hydnaceae;g__unidentified;s__uncultured_Hydnum	3e-31	SH021950.06FU_JF960784_reps_singleton
OTU_199	k__Fungi;p__Ascomycota;c__Sordariomycetes;o__Diaporthales;f__Sydowiellaceae;g__Sydowiella;s__Sydowiella_stellatifolii	4e-34	SH438798.06FU_EU552156_reps_singleton
OTU_196	k__Fungi;p__Ascomycota;c__Dothideomycetes;o__Pleosporales;f__unidentified;g__unidentified;s__Pleosporales_sp_E_000535712	7e-94	SH012328.06FU_JN578624_reps_singleton
OTU_197	k__Fungi;p__Ascomycota;c__unidentified;o__unidentified;f__unidentified;g__unidentified;s__uncultured_Ascomycota	7e-88	SH012536.06FU_AY969669_reps
OTU_194	k__Fungi;p__Ascomycota;c__Dothideomycetes;o__Capnodiales;f__Mycosphaerellaceae;g__Mycosphaerella;s__Mycosphaerella_sp_AM_2006c	2e-42	SH033478.06FU_DQ458904_reps
OTU_195	k__Fungi;p__Chytridiomycota;c__unidentified;o__unidentified;f__unidentified;g__unidentified;s__uncultured_Chytridiomycota	5e-18	SH453932.06FU_HQ219419_reps_singleton
OTU_193	k__Fungi;p__Glomeromycota;c__Glomeromycetes;o__Archaeosporales;f__Archaeosporaceae;g__Archaeospora;s__Archaeospora_sp	9e-38	SH440688.06FU_EF619897_reps_singleton
OTU_228	k__Fungi;p__Ascomycota;c__unidentified;o__unidentified;f__unidentified;g__unidentified;s__uncultured_Ascomycota	1e-18	SH449221.06FU_FN562038_reps_singleton
OTU_229	k__Fungi;p__Ascomycota;c__unidentified;o__unidentified;f__unidentified;g__unidentified;s__Ascomycota_sp	3e-68	SH005323.06FU_U94714_reps_singleton
OTU_248	k__Fungi;p__Basidiomycota;c__Agaricomycetes;o__Agaricales;f__Amanitaceae;g__unidentified;s__Amanitaceae_sp	6e-42	SH024499.06FU_UDB013748_reps_singleton
OTU_249	k__Fungi;p__Ascomycota;c__unidentified;o__unidentified;f__unidentified;g__unidentified;s__uncultured_Ascomycota	3e-19	SH449221.06FU_FN562038_reps_singleton
OTU_246	k__Fungi;p__Ascomycota;c__Sordariomycetes;o__Xylariales;f__unidentified;g__unidentified;s__uncultured_Xylariales	2e-112	SH021023.06FU_KF385360_reps
OTU_247	k__Fungi;p__Ascomycota;c__Dothideomycetes;o__Pleosporales;f__Tubeufiaceae;g__Tubeufia;s__Tubeufia_cerea	5e-30	SH002286.06FU_AY916489_reps_singleton
OTU_244	k__Fungi;p__Basidiomycota;c__Agaricomycetes;o__Hymenochaetales;f__Hymenochaetaceae;g__Inonotus;s__Inonotus_hispidus	1e-110	SH033050.06FU_JX501315_reps_singleton
OTU_245	k__Fungi;p__Basidiomycota;c__Agaricomycetes;o__Agaricales;f__Agaricaceae;g__Cystoderma;s__Cystoderma_jasonis	6e-113	SH002401.06FU_UDB016442_reps_singleton
OTU_242	k__Fungi;p__Basidiomycota;c__Agaricomycetes;o__Sebacinales;f__Sebacinales_Group_B;g__unidentified;s__Sebacinales_Group_B_sp	2e-94	SH010056.06FU_FM997954_reps_singleton
OTU_225	k__Fungi;p__Ascomycota;c__Leotiomycetes;o__Helotiales;f__Incertae_sedis;g__Cadophora;s__Cadophora_sp_29d	3e-68	SH018513.06FU_JX243960_reps
OTU_226	k__Fungi;p__Ascomycota;c__Sordariomycetes;o__Hypocreales;f__Incertae_sedis;g__Acremonium;s__Acremonium_sp_EXP0456F	2e-78	SH018526.06FU_DQ914675_reps_singleton
OTU_227	k__Fungi;p__Ascomycota;c__Leotiomycetes;o__Helotiales;f__unidentified;g__unidentified;s__uncultured_Helotiales	2e-82	SH005163.06FU_FJ475707_reps
OTU_243	k__Fungi;p__Ascomycota;c__Sordariomycetes;o__Xylariales;f__unidentified;g__unidentified;s__Xylariales_sp	4e-111	SH002589.06FU_FM200654_reps
OTU_240	k__Fungi;p__Basidiomycota;c__Agaricomycetes;o__Boletales;f__Sclerodermataceae;g__Scleroderma;s__Scleroderma_areolatum	3e-19	SH434269.06FU_EU784408_reps_singleton
OTU_241	k__Fungi;p__Ascomycota;c__Sordariomycetes;o__Incertae_sedis;f__Magnaporthaceae;g__unidentified;s__uncultured_Phialophora	1e-95	SH013206.06FU_KC694155_reps
OTU_251	k__Fungi;p__Chytridiomycota;c__unidentified;o__unidentified;f__unidentified;g__unidentified;s__uncultured_Chytridiomycota	4e-34	SH029244.06FU_HQ191391_reps
OTU_250	k__Fungi;p__Ascomycota;c__Leotiomycetes;o__unidentified;f__unidentified;g__unidentified;s__leotiomycete_sp_7669	7e-20	SH035284.06FU_EU680538_reps_singleton
OTU_239	k__Fungi;p__Basidiomycota;c__Agaricomycetes;o__Boletales;f__Incertae_sedis;g__Jaapia;s__Jaapia_ochroleuca	7e-57	SH033668.06FU_EU118637_reps
OTU_238	k__Fungi;p__Basidiomycota;c__Tremellomycetes;o__Tremellales;f__Incertae_sedis;g__Tremella;s__Tremella_phaeophysciae	2e-94	SH006147.06FU_JN053479_reps
OTU_255	k__Fungi;p__Basidiomycota;c__Tremellomycetes;o__Tremellales;f__Incertae_sedis;g__Cryptococcus;s__Cryptococcus_aff_amylolyticus_AS_22501	2e-48	SH024297.06FU_EF363150_reps
OTU_254	k__Fungi;p__Ascomycota;c__Leotiomycetes;o__Helotiales;f__unidentified;g__unidentified;s__Helotiales_sp	5e-101	SH016908.06FU_U51958_reps
OTU_256	k__Fungi;p__Basidiomycota;c__Agaricomycetes;o__Trechisporales;f__Hydnodontaceae;g__Trechispora;s__Trechispora_sp_2_MPM_2013	1e-77	SH011366.06FU_JX392841_reps
OTU_233	k__Fungi;p__Ascomycota;c__unidentified;o__unidentified;f__unidentified;g__unidentified;s__uncultured_Ascomycota	7e-20	SH449221.06FU_FN562038_reps_singleton
OTU_232	k__Fungi;p__Ascomycota;c__Dothideomycetes;o__Incertae_sedis;f__Myxotrichaceae;g__Oidiodendron;s__Oidiodendron_rhodogenum	9e-106	SH019963.06FU_KF156313_reps_singleton
OTU_231	k__Fungi;p__Ascomycota;c__unidentified;o__unidentified;f__unidentified;g__unidentified;s__uncultured_Ascomycota	5e-18	SH449221.06FU_FN562038_reps_singleton
OTU_230	k__Fungi;p__Ascomycota;c__Sordariomycetes;o__Hypocreales;f__Cordycipitaceae;g__unidentified;s__Cordycipitaceae_sp_UFMGCB_6130	8e-103	SH004805.06FU_KC485434_reps
OTU_237	k__Fungi;p__Ascomycota;c__Leotiomycetes;o__Helotiales;f__Hyaloscyphaceae;g__Lachnum;s__Lachnum_rhytismatis	6e-116	SH000021.06FU_AJ430220_reps_singleton
OTU_236	k__Fungi;p__Basidiomycota;c__unidentified;o__unidentified;f__unidentified;g__unidentified;s__uncultured_Basidiomycota	3e-22	SH028532.06FU_EU003034_reps_singleton
OTU_235	k__Fungi;p__Ascomycota;c__Leotiomycetes;o__unidentified;f__unidentified;g__unidentified;s__leotiomycete_sp_7669	2e-20	SH035284.06FU_EU680538_reps_singleton
OTU_234	k__Fungi;p__Ascomycota;c__Dothideomycetes;o__Pleosporales;f__Montagnulaceae;g__Montagnula;s__Montagnula_aloes	6e-82	SH036208.06FU_JX069863_reps_singleton
OTU_253	k__Fungi;p__Basidiomycota;c__unidentified;o__unidentified;f__unidentified;g__unidentified;s__uncultured_Basidiomycota	1e-101	SH035158.06FU_HQ211523_reps_singleton
OTU_252	k__Fungi;p__Ascomycota;c__unidentified;o__unidentified;f__unidentified;g__unidentified;s__uncultured_Ascomycota	8e-29	SH030252.06FU_HM239716_reps_singleton
OTU_271	k__Fungi;p__Basidiomycota;c__Agaricomycetes;o__Agaricales;f__Strophariaceae;g__Agrocybe;s__Agrocybe_sp_ql_7	1e-24	SH008399.06FU_KF702393_reps_singleton
OTU_264	k__Fungi;p__Zygomycota;c__Incertae_sedis;o__Mortierellales;f__Mortierellaceae;g__Mortierella;s__Mortierella_epicladia	2e-103	SH008839.06FU_JX975991_reps_singleton
OTU_265	k__Fungi;p__Ascomycota;c__Dothideomycetes;o__Dothideales;f__Dothideaceae;g__unidentified;s__uncultured_Coniozyma	3e-90	SH030642.06FU_JQ247377_reps_singleton
OTU_266	No blast hit	None	None
OTU_267	k__Fungi;p__Ascomycota;c__Leotiomycetes;o__Helotiales;f__Hyaloscyphaceae;g__Hyaloscypha;s__Hyaloscypha_fuckelii	2e-75	SH004393.06FU_EU940230_reps_singleton
OTU_260	k__Fungi;p__Ascomycota;c__unidentified;o__unidentified;f__unidentified;g__unidentified;s__uncultured_Ascomycota	3e-10	SH449221.06FU_FN562038_reps_singleton
OTU_261	No blast hit	None	None
OTU_262	k__Fungi;p__Ascomycota;c__Sordariomycetes;o__Hypocreales;f__unidentified;g__unidentified;s__Hypocreales_sp	4e-117	SH021282.06FU_GU083145_reps_singleton
OTU_263	No blast hit	None	None
OTU_268	k__Fungi;p__Ascomycota;c__Sordariomycetes;o__unidentified;f__unidentified;g__unidentified;s__Sordariomycetidae_sp_TG12	2e-26	SH005695.06FU_HE820808_reps
OTU_269	k__Fungi;p__Chytridiomycota;c__unidentified;o__unidentified;f__unidentified;g__unidentified;s__uncultured_Chytridiomycota	1e-52	SH449907.06FU_GU327530_reps_singleton
OTU_277	No blast hit	None	None
OTU_276	No blast hit	None	None
OTU_275	k__Fungi;p__Ascomycota;c__unidentified;o__unidentified;f__unidentified;g__unidentified;s__uncultured_Ascomycota	9e-32	SH027410.06FU_AY679138_reps
OTU_274	k__Fungi;p__Basidiomycota;c__Cystobasidiomycetes;o__Erythrobasidiales;f__unidentified;g__unidentified;s__uncultured_Erythrobasidiales	2e-103	SH033928.06FU_JF495181_reps_singleton
OTU_273	k__Fungi;p__Ascomycota;c__Sordariomycetes;o__unidentified;f__unidentified;g__unidentified;s__Sordariomycetes_sp_genotype_160	8e-26	SH014792.06FU_JQ759694_reps_singleton
OTU_272	k__Fungi;p__Ascomycota;c__Leotiomycetes;o__Helotiales;f__unidentified;g__unidentified;s__uncultured_Helotiales	2e-100	SH005162.06FU_HQ021838_reps
OTU_257	k__Fungi;p__Ascomycota;c__Pezizomycetes;o__Pezizales;f__Incertae_sedis;g__Lecophagus;s__Lecophagus_sp_ATCC_56071	6e-42	SH430132.06FU_AY997058_reps_singleton
OTU_270	k__Fungi;p__Ascomycota;c__Dothideomycetes;o__Pleosporales;f__Sporormiaceae;g__Preussia;s__Preussia_minima	6e-116	SH000536.06FU_DQ468027_reps
OTU_259	k__Fungi;p__Basidiomycota;c__Agaricomycetes;o__Boletales;f__Sclerodermataceae;g__Scleroderma;s__Scleroderma_areolatum	1e-18	SH434269.06FU_EU784408_reps_singleton
OTU_258	k__Fungi;p__Basidiomycota;c__unidentified;o__unidentified;f__unidentified;g__unidentified;s__uncultured_Basidiomycota	2e-42	SH025924.06FU_FR682252_reps_singleton
OTU_279	k__Fungi;p__Ascomycota;c__Sordariomycetes;o__Hypocreales;f__Ophiocordycipitaceae;g__Tolypocladium;s__Tolypocladium_sp_Salcha_MEA_2	2e-103	SH005970.06FU_KC840044_reps_singleton
OTU_278	k__Fungi;p__Ascomycota;c__unidentified;o__unidentified;f__unidentified;g__unidentified;s__uncultured_Ascomycota	1e-101	SH013906.06FU_AY969386_reps
OTU_288	k__Fungi;p__Ascomycota;c__Leotiomycetes;o__unidentified;f__unidentified;g__unidentified;s__uncultured_Leotiomycetes	3e-96	SH004380.06FU_HQ211778_reps
OTU_282	k__Fungi;p__Ascomycota;c__Leotiomycetes;o__Helotiales;f__Dermateaceae;g__Pezicula;s__Pezicula_sp_3_ICMP_18931	2e-91	SH014131.06FU_JN225939_reps_singleton
OTU_283	k__Fungi;p__Ascomycota;c__Leotiomycetes;o__Helotiales;f__unidentified;g__unidentified;s__uncultured_Helotiales	6e-82	SH033100.06FU_JN847503_reps
OTU_280	k__Fungi;p__Chytridiomycota;c__unidentified;o__unidentified;f__unidentified;g__unidentified;s__uncultured_Chytridiomycota	4e-52	SH449907.06FU_GU327530_reps_singleton
OTU_281	k__Fungi;p__Basidiomycota;c__Tremellomycetes;o__Filobasidiales;f__Filobasidiaceae;g__Cryptococcus;s__Cryptococcus_gastricus	1e-110	SH020365.06FU_AF145323_refs
OTU_286	k__Fungi;p__Ascomycota;c__Lecanoromycetes;o__Teloschistales;f__Teloschistaceae;g__Caloplaca;s__Caloplaca_elegantissima	4e-09	SH016491.06FU_HQ234607_reps
OTU_287	No blast hit	None	None
OTU_284	k__Fungi;p__Ascomycota;c__Dothideomycetes;o__Dothideales;f__Dothioraceae;g__Aureobasidium;s__Aureobasidium_pullulans	4e-117	SH012026.06FU_AJ244232_refs
OTU_285	k__Fungi;p__Ascomycota;c__Archaeorhizomycetes;o__Archaeorhizomycetales;f__Archaeorhizomycetaceae;g__Archaeorhizomyces;s__Archaeorhizomyces_sp	9e-109	SH005372.06FU_GU174342_reps_singleton
OTU_312	k__Fungi;p__Basidiomycota;c__Agaricomycetes;o__Cantharellales;f__Ceratobasidiaceae;g__Ceratobasidium;s__Ceratobasidium_sp_473aPtBmS2	9e-109	SH024856.06FU_HQ914126_reps
OTU_310	k__Fungi;p__Ascomycota;c__Sordariomycetes;o__Hypocreales;f__Hypocreaceae;g__unidentified;s__uncultured_Trichoderma	9e-32	SH027238.06FU_KF429667_reps_singleton
OTU_309	k__Fungi;p__Basidiomycota;c__Agaricomycetes;o__Boletales;f__Sclerodermataceae;g__Scleroderma;s__Scleroderma_areolatum	2e-20	SH434269.06FU_EU784408_reps_singleton
OTU_308	k__Fungi;p__Ascomycota;c__unidentified;o__unidentified;f__unidentified;g__unidentified;s__uncultured_Ascomycota	6e-113	SH024372.06FU_HF947899_reps
OTU_317	k__Fungi;p__Basidiomycota;c__unidentified;o__unidentified;f__unidentified;g__unidentified;s__uncultured_Basidiomycota	1e-27	SH452063.06FU_HM240178_reps_singleton
OTU_311	k__Fungi;p__Ascomycota;c__Dothideomycetes;o__Botryosphaeriales;f__Botryosphaeriaceae;g__unidentified;s__Botryosphaeriaceae_sp	1e-21	SH034207.06FU_JX155984_reps_singleton
OTU_303	k__Fungi;p__Ascomycota;c__Sordariomycetes;o__Hypocreales;f__Clavicipitaceae;g__Pochonia;s__Pochonia_sp_CBS_64685	2e-115	SH028591.06FU_DQ516081_reps
OTU_302	k__Fungi;p__Ascomycota;c__Saccharomycetes;o__Saccharomycetales;f__Incertae_sedis;g__Candida;s__Candida_sp_VVT_2012	6e-116	SH019249.06FU_JX406288_reps_singleton
OTU_301	k__Fungi;p__Ascomycota;c__Sordariomycetes;o__Sordariales;f__Sordariaceae;g__Sordaria;s__Sordaria_sp_Sord1	2e-109	SH016584.06FU_AY160210_reps_singleton
OTU_300	k__Fungi;p__Ascomycota;c__Sordariomycetes;o__Chaetosphaeriales;f__Chaetosphaeriaceae;g__Chaetosphaeria;s__Chaetosphaeria_myriocarpa	4e-83	SH013083.06FU_AF178552_reps
OTU_307	No blast hit	None	None
OTU_306	k__Fungi;p__Basidiomycota;c__Agaricomycetes;o__Agaricales;f__Psathyrellaceae;g__Coprinopsis;s__Coprinopsis_atramentaria	2e-103	SH036747.06FU_KF318522_reps
OTU_305	k__Fungi;p__Glomeromycota;c__unidentified;o__unidentified;f__unidentified;g__unidentified;s__uncultured_Glomeromycota	6e-42	SH445308.06FU_JX898577_reps_singleton
OTU_304	k__Fungi;p__Ascomycota;c__Lecanoromycetes;o__Lecanorales;f__Stereocaulaceae;g__Stereocaulon;s__Stereocaulon_alpinum	4e-09	SH450418.06FU_DQ219308_reps_singleton
OTU_313	k__Fungi;p__Ascomycota;c__Dothideomycetes;o__Pleosporales;f__Massarinaceae;g__Massarina;s__Massarina_sp_JP_2013	2e-20	SH018317.06FU_JX981477_reps_singleton
OTU_314	k__Fungi;p__Ascomycota;c__Pezizomycetes;o__Pezizales;f__unidentified;g__unidentified;s__uncultured_Phialea	1e-80	SH013236.06FU_HQ212173_reps_singleton
OTU_315	k__Fungi;p__Glomeromycota;c__unidentified;o__unidentified;f__unidentified;g__unidentified;s__uncultured_Glomeromycota	1e-55	SH445308.06FU_JX898577_reps_singleton
OTU_316	k__Fungi;p__Basidiomycota;c__Agaricomycetes;o__Russulales;f__Russulaceae;g__unidentified;s__russuloid_isolate_BB1	1e-36	SH015775.06FU_AF283726_reps_singleton
OTU_289	k__Fungi;p__Ascomycota;c__unidentified;o__unidentified;f__unidentified;g__unidentified;s__uncultured_Ascomycota	5e-70	SH012536.06FU_AY969669_reps
OTU_299	k__Fungi;p__Ascomycota;c__Eurotiomycetes;o__Chaetothyriales;f__Herpotrichiellaceae;g__Cladophialophora;s__Cladophialophora_sp_TRN488	9e-72	SH028051.06FU_AY843173_reps
OTU_298	k__Fungi;p__Ascomycota;c__unidentified;o__unidentified;f__unidentified;g__unidentified;s__uncultured_Pezizomycotina	1e-98	SH022393.06FU_JQ346853_reps_singleton
OTU_295	k__Fungi;p__Ascomycota;c__Leotiomycetes;o__Helotiales;f__unidentified;g__unidentified;s__uncultured_Helotiales	9e-106	SH012438.06FU_KC019886_reps
OTU_294	k__Fungi;p__Ascomycota;c__Archaeorhizomycetes;o__Archaeorhizomycetales;f__Archaeorhizomycetaceae;g__Archaeorhizomyces;s__Archaeorhizomyces_sp	1e-67	SH024377.06FU_AY969828_reps_singleton
OTU_297	k__Fungi;p__Basidiomycota;c__Agaricomycetes;o__Boletales;f__Sclerodermataceae;g__Scleroderma;s__Scleroderma_areolatum	7e-20	SH434269.06FU_EU784408_reps_singleton
OTU_296	k__Fungi;p__Basidiomycota;c__Agaricomycetes;o__Agaricales;f__Entolomataceae;g__Entoloma;s__Entoloma_ameides	6e-113	SH008027.06FU_EU784199_reps_singleton
OTU_291	k__Fungi;p__Zygomycota;c__Incertae_sedis;o__Mortierellales;f__unidentified;g__unidentified;s__Mortierellales_sp_GF5P1b	1e-104	SH031834.06FU_FN678836_reps
OTU_290	k__Fungi;p__Ascomycota;c__Dothideomycetes;o__Pleosporales;f__Massarinaceae;g__Massarina;s__Massarina_sp_JP_2013	3e-19	SH018317.06FU_JX981477_reps_singleton
OTU_293	k__Fungi;p__Zygomycota;c__Incertae_sedis;o__Mortierellales;f__Mortierellaceae;g__Mortierella;s__Mortierella_parvispora	4e-80	SH016058.06FU_EU484279_refs
OTU_292	No blast hit	None	None
