# Supplementary material for: Bacterial and Fungal Communities in a Degraded Ombrotrophic Peatland Undergoing Natural and Managed Re-Vegetation
Source: PLoS One. 2015 May 13;10(5):e0124726. doi: 10.1371/journal.pone.0124726 (PMC4430338; doi:10.1371/journal.pone.0124726)
Supplement: S1 Protocol — UPARSE clusters, dereplicated DNA sequences, full taxonomic assignments, OTU abundance tables and sample data are provided. Outputs from the analyses are also provided, including statistical tables and the number of sequences for each sample. (ZIP) [file pone.0124726.s001.zip › S1_Protocol/data/hf_uparse/taxonomy_filtered/otus_tax_assignments_mod.txt]

OTU_8	k__Fungi	p__Basidiomycota	c__Agaricomycetes	o__Sebacinales	f__unidentified	g__unidentified	s__uncultured_Sebacinales
OTU_9	k__Fungi	p__Ascomycota	c__unidentified	o__unidentified	f__unidentified	g__unidentified	s__ascomycete_sp_CH_Co24
OTU_2	k__Fungi	p__Ascomycota	c__unidentified	o__unidentified	f__unidentified	g__unidentified	s__ascomycete_sp_Artz_103
OTU_3	k__Fungi	p__Ascomycota	c__Leotiomycetes	o__Helotiales	f__unidentified	g__unidentified	s__Helotiales_sp
OTU_1	k__Fungi	p__Ascomycota	c__Pezizomycetes	o__Pezizales	f__Pyronemataceae	g__unidentified	s__uncultured_Byssonectria
OTU_6	k__Fungi	p__Basidiomycota	c__Agaricomycetes	o__Boletales	f__Sclerodermataceae	g__Scleroderma	s__Scleroderma_areolatum
OTU_7	k__Fungi	p__Ascomycota	c__Leotiomycetes	o__Helotiales	f__unidentified	g__unidentified	s__uncultured_Helotiales
OTU_4	k__Fungi	p__Basidiomycota	c__Agaricomycetes	o__Agaricales	f__Clavariaceae	g__unidentified	s__Clavariaceae_sp
OTU_5	k__Fungi	p__Ascomycota	c__unidentified	o__unidentified	f__unidentified	g__unidentified	s__uncultured_Ascomycota
OTU_21	k__Fungi	p__Basidiomycota	c__Tremellomycetes	o__Filobasidiales	f__Filobasidiaceae	g__Cryptococcus	s__Cryptococcus_sp
OTU_20	k__Fungi	p__Zygomycota	c__Incertae_sedis	o__Mortierellales	f__Mortierellaceae	g__unidentified	s__uncultured_Mortierella
OTU_23	k__Fungi	p__Zygomycota	c__Incertae_sedis	o__Mortierellales	f__unidentified	g__unidentified	s__uncultured_Mortierellales
OTU_22	k__Fungi	p__Basidiomycota	c__unidentified	o__unidentified	f__unidentified	g__unidentified	s__uncultured_Basidiomycota
OTU_25	k__Fungi	p__Basidiomycota	c__unidentified	o__unidentified	f__unidentified	g__unidentified	s__uncultured_Basidiomycota
OTU_24	k__Fungi	p__Ascomycota	c__Leotiomycetes	o__Helotiales	f__Helotiaceae	g__unidentified	s__Helotiaceae_sp_I_GK_2010
OTU_27	k__Fungi	p__Ascomycota	c__Eurotiomycetes	o__Chaetothyriales	f__Herpotrichiellaceae	g__Rhinocladiella	s__Rhinocladiella_sp_EXP0525F
OTU_26	k__Fungi	p__Basidiomycota	c__unidentified	o__unidentified	f__unidentified	g__unidentified	s__uncultured_Basidiomycota
OTU_29	k__Fungi	p__Ascomycota	c__Leotiomycetes	o__Helotiales	f__unidentified	g__unidentified	s__Helotiaceae_sp_T4N4a
OTU_28	k__Fungi	p__Ascomycota	c__Pezizomycetes	o__Pezizales	f__Pezizaceae	g__Calongea	s__Calongea_prieguensis
OTU_32	k__Fungi	p__Basidiomycota	c__Agaricomycetes	o__Sebacinales	f__Sebacinales_Group_B	g__unidentified	s__Sebacinales_Group_B_sp
OTU_30	k__Fungi	p__Basidiomycota	c__Tremellomycetes	o__Tremellales	f__Incertae_sedis	g__Tremella	s__Tremella_exigua
OTU_31	k__Fungi	p__Ascomycota	c__Leotiomycetes	o__Helotiales	f__Incertae_sedis	g__Cystodendron	s__Cystodendron_sp_EXP0561F
OTU_18	k__Fungi	p__Ascomycota	c__Sordariomycetes	o__Hypocreales	f__Hypocreaceae	g__Trichoderma	s__Trichoderma_sp_TR057
OTU_19	k__Fungi	p__Basidiomycota	c__Pucciniomycetes	o__Platygloeales	f__Platygloeaceae	g__Insolibasidium	s__Insolibasidium_deformans
OTU_14	k__Fungi	p__Ascomycota	c__Leotiomycetes	o__Helotiales	f__unidentified	g__unidentified	s__Helotiales_sp
OTU_15	k__Fungi	p__Ascomycota	c__Sordariomycetes	o__Incertae_sedis	f__Magnaporthaceae	g__unidentified	s__uncultured_Phialophora
OTU_16	k__Fungi	p__Ascomycota	c__Leotiomycetes	o__Helotiales	f__unidentified	g__unidentified	s__uncultured_Helotiales
OTU_17	k__Fungi	p__Ascomycota	c__Leotiomycetes	o__Helotiales	f__unidentified	g__unidentified	s__uncultured_Helotiales
OTU_10	k__Fungi	p__Ascomycota	c__unidentified	o__unidentified	f__unidentified	g__unidentified	s__ascomycete_sp_CH_Co24
OTU_11	k__Fungi	p__Basidiomycota	c__Agaricomycetes	o__Sebacinales	f__Sebacinaceae	g__unidentified	s__uncultured_Sebacina
OTU_12	k__Fungi	p__Basidiomycota	c__unidentified	o__unidentified	f__unidentified	g__unidentified	s__uncultured_Basidiomycota
OTU_13	k__Fungi	p__Basidiomycota	c__Agaricomycetes	o__Sebacinales	f__Sebacinales_Group_B	g__unidentified	s__Sebacinales_Group_B_sp
OTU_47	k__Fungi	p__Basidiomycota	c__Agaricomycetes	o__Sebacinales	f__Sebacinales_Group_B	g__unidentified	s__Sebacinales_Group_B_sp
OTU_46	k__Fungi	p__Ascomycota	c__Incertae_sedis	o__Incertae_sedis	f__Incertae_sedis	g__Chalara	s__Chalara_vaccinii
OTU_45	k__Fungi	p__Ascomycota	c__Leotiomycetes	o__Helotiales	f__unidentified	g__unidentified	s__uncultured_Helotiales
OTU_44	k__Fungi	p__Basidiomycota	c__Tremellomycetes	o__Tremellales	f__Incertae_sedis	g__Cryptococcus	s__Cryptococcus_aff_amylolyticus_AS_22501
OTU_43	k__Fungi	p__Ascomycota	c__Sordariomycetes	o__Sordariales	f__Lasiosphaeriaceae	g__unidentified	s__uncultured_Lasiosphaeriaceae
OTU_42	k__Fungi	p__Ascomycota	c__unidentified	o__unidentified	f__unidentified	g__unidentified	s__uncultured_Ascomycota
OTU_41	k__Fungi	p__Ascomycota	c__unidentified	o__unidentified	f__unidentified	g__unidentified	s__uncultured_Ascomycota
OTU_40	k__Fungi	p__Ascomycota	c__unidentified	o__unidentified	f__unidentified	g__unidentified	s__uncultured_Ascomycota
OTU_49	k__Fungi	p__Basidiomycota	c__unidentified	o__unidentified	f__unidentified	g__unidentified	s__uncultured_Basidiomycota
OTU_48	k__Fungi	p__Ascomycota	c__Leotiomycetes	o__Helotiales	f__unidentified	g__unidentified	s__uncultured_Helotiales
OTU_64	k__Fungi	p__Glomeromycota	c__unidentified	o__unidentified	f__unidentified	g__unidentified	s__uncultured_Glomeromycota
OTU_61	k__Fungi	p__Ascomycota	c__unidentified	o__unidentified	f__unidentified	g__unidentified	s__uncultured_Ascomycota
OTU_60	k__Fungi	p__Ascomycota	c__Leotiomycetes	o__Helotiales	f__unidentified	g__unidentified	s__uncultured_Helotiales
OTU_63	k__Fungi	p__Ascomycota	c__Sordariomycetes	o__unidentified	f__unidentified	g__unidentified	s__Sordariomycetes_sp_2_RB_2011
OTU_62	k__Fungi	p__Basidiomycota	c__Agaricomycetes	o__Hymenochaetales	f__Repetobasidiaceae	g__Repetobasidium	s__Repetobasidium_conicum
OTU_33	k__Fungi	p__Ascomycota	c__unidentified	o__unidentified	f__unidentified	g__unidentified	s__uncultured_Ascomycota
OTU_36	k__Fungi	p__Zygomycota	c__Incertae_sedis	o__Mortierellales	f__Mortierellaceae	g__Mortierella	s__Mortierella_epicladia
OTU_37	k__Fungi	p__Ascomycota	c__Leotiomycetes	o__Helotiales	f__Helotiaceae	g__Rhizoscyphus	s__Rhizoscyphus_ericae
OTU_34	k__Fungi	p__Ascomycota	c__Leotiomycetes	o__Helotiales	f__unidentified	g__unidentified	s__Helotiaceae_sp_T4N4a
OTU_35	k__Fungi	p__Ascomycota	c__Leotiomycetes	o__Helotiales	f__Incertae_sedis	g__Rhynchosporium	s__Rhynchosporium_orthosporum
OTU_38	k__Fungi	p__Ascomycota	c__Archaeorhizomycetes	o__Archaeorhizomycetales	f__Archaeorhizomycetaceae	g__Archaeorhizomyces	s__Archaeorhizomyces_sp
OTU_39	k__Fungi	p__Basidiomycota	c__Agaricomycetes	o__Agaricales	f__Cortinariaceae	g__unidentified	s__Cortinariaceae_sp
OTU_58	k__Fungi	p__Basidiomycota	c__Agaricomycetes	o__Agaricales	f__Clavariaceae	g__Clavaria	s__Clavaria_argillacea
OTU_59	k__Fungi	p__Ascomycota	c__Leotiomycetes	o__Helotiales	f__unidentified	g__unidentified	s__Helotiales_sp
OTU_50	k__Fungi	p__Ascomycota	c__Leotiomycetes	o__Helotiales	f__unidentified	g__unidentified	s__uncultured_Helotiales
OTU_51	k__Fungi	p__Ascomycota	c__Saccharomycetes	o__Saccharomycetales	f__Incertae_sedis	g__Schizoblastosporion	s__Schizoblastosporion_starkeyihenricii
OTU_52	k__Fungi	p__Ascomycota	c__Archaeorhizomycetes	o__Archaeorhizomycetales	f__Archaeorhizomycetaceae	g__Archaeorhizomyces	s__Archaeorhizomyces_sp
OTU_53	k__Fungi	p__Ascomycota	c__unidentified	o__unidentified	f__unidentified	g__unidentified	s__uncultured_Ascomycota
OTU_54	k__Fungi	p__Ascomycota	c__Eurotiomycetes	o__Chaetothyriales	f__Herpotrichiellaceae	g__Cladophialophora	s__Cladophialophora_sp_97004a
OTU_55	k__Fungi	p__Ascomycota	c__Dothideomycetes	o__Pleosporales	f__Phaeosphaeriaceae	g__Sclerostagonospora	s__Sclerostagonospora_sp_CBS_118224
OTU_56	k__Fungi	p__Basidiomycota	c__Agaricomycetes	o__Agaricales	f__unidentified	g__unidentified	s__uncultured_Agaricales
OTU_57	k__Fungi	p__Basidiomycota	c__Tremellomycetes	o__Tremellales	f__unidentified	g__unidentified	s__uncultured_Tremellales
OTU_83	k__Fungi	p__Basidiomycota	c__Agaricomycetes	o__Polyporales	f__Polyporaceae	g__Dichomitus	s__Dichomitus_sp_4C
OTU_82	k__Fungi	p__Ascomycota	c__unidentified	o__unidentified	f__unidentified	g__unidentified	s__uncultured_Ascomycota
OTU_81	k__Fungi	p__Ascomycota	c__Archaeorhizomycetes	o__Archaeorhizomycetales	f__Archaeorhizomycetaceae	g__Archaeorhizomyces	s__Archaeorhizomyces_sp
OTU_80	k__Fungi	p__Ascomycota	c__unidentified	o__unidentified	f__unidentified	g__unidentified	s__uncultured_Ascomycota
OTU_69	k__Fungi	p__Zygomycota	c__Incertae_sedis	o__Mortierellales	f__Mortierellaceae	g__Mortierella	s__Mortierella_sp
OTU_86	k__Fungi	p__Ascomycota	c__Leotiomycetes	o__Helotiales	f__Incertae_sedis	g__Rhynchosporium	s__Rhynchosporium_orthosporum
OTU_85	k__Fungi	p__Basidiomycota	c__Wallemiomycetes	o__unidentified	f__unidentified	g__unidentified	s__Wallemiomycetes_sp
OTU_84	k__Fungi	p__Ascomycota	c__Lecanoromycetes	o__Lecanorales	f__Stereocaulaceae	g__Stereocaulon	s__Stereocaulon_alpinum
OTU_65	No blast hit	None	None
OTU_87	k__Fungi	p__Zygomycota	c__Incertae_sedis	o__Mortierellales	f__Mortierellaceae	g__Mortierella	s__Mortierella_parvispora
OTU_67	k__Fungi	p__Basidiomycota	c__Agaricomycetes	o__Agaricales	f__Mycenaceae	g__Mycena	s__Mycena_galericulata
OTU_88	No blast hit	None	None
OTU_68	k__Fungi	p__Zygomycota	c__Incertae_sedis	o__Mortierellales	f__Mortierellaceae	g__unidentified	s__uncultured_Mortierella
OTU_92	k__Fungi	p__Glomeromycota	c__Glomeromycetes	o__Archaeosporales	f__Archaeosporaceae	g__Archaeospora	s__Archaeospora_sp
OTU_93	k__Fungi	p__Ascomycota	c__unidentified	o__unidentified	f__unidentified	g__unidentified	s__uncultured_Ascomycota
OTU_89	k__Fungi	p__Ascomycota	c__Lecanoromycetes	o__Agyriales	f__Trapeliaceae	g__Placynthiella	s__Placynthiella_icmalea
OTU_66	k__Fungi	p__Ascomycota	c__Sordariomycetes	o__Hypocreales	f__Nectriaceae	g__Fusidium	s__Fusidium_sp_EXP0573F
OTU_94	k__Fungi	p__Ascomycota	c__Dothideomycetes	o__Capnodiales	f__Davidiellaceae	g__Cladosporium	s__Cladosporium_sp_1_GP_2013
OTU_95	k__Fungi	p__Ascomycota	c__unidentified	o__unidentified	f__unidentified	g__unidentified	s__leotiomyceta_sp_2_RB_2011
OTU_96	k__Fungi	p__Basidiomycota	c__Tremellomycetes	o__unidentified	f__unidentified	g__unidentified	s__Tremellomycetes_sp
OTU_90	k__Fungi	p__Ascomycota	c__Sordariomycetes	o__unidentified	f__unidentified	g__unidentified	s__Sordariomycetes_sp_genotype_349
OTU_91	k__Fungi	p__Ascomycota	c__unidentified	o__unidentified	f__unidentified	g__unidentified	s__ascomycete_sp_HK_S203
OTU_78	k__Fungi	p__Ascomycota	c__unidentified	o__unidentified	f__unidentified	g__unidentified	s__uncultured_Ascomycota
OTU_79	k__Fungi	p__Zygomycota	c__Incertae_sedis	o__Mortierellales	f__Mortierellaceae	g__Mortierella	s__Mortierella_sp
OTU_76	k__Fungi	p__Ascomycota	c__Dothideomycetes	o__Myriangiales	f__Myriangiaceae	g__Anhellia	s__Anhellia_nectandrae
OTU_77	k__Fungi	p__Ascomycota	c__Leotiomycetes	o__Helotiales	f__unidentified	g__unidentified	s__Helotiales_sp
OTU_74	k__Fungi	p__Ascomycota	c__Pezizomycetes	o__unidentified	f__unidentified	g__unidentified	s__Pezizomycetes_sp_GF6P2
OTU_75	k__Fungi	p__Ascomycota	c__unidentified	o__unidentified	f__unidentified	g__unidentified	s__uncultured_Pezizomycotina
OTU_72	k__Fungi	p__Ascomycota	c__Leotiomycetes	o__Helotiales	f__unidentified	g__unidentified	s__Helotiaceae_sp_T4N4a
OTU_73	k__Fungi	p__Ascomycota	c__Sordariomycetes	o__Xylariales	f__Xylariaceae	g__Xylaria	s__Xylaria_sp_BPV139b
OTU_70	k__Fungi	p__Basidiomycota	c__unidentified	o__unidentified	f__unidentified	g__unidentified	s__uncultured_Basidiomycota
OTU_71	k__Fungi	p__Ascomycota	c__unidentified	o__unidentified	f__unidentified	g__unidentified	s__uncultured_Ascomycota
OTU_109	k__Fungi	p__Ascomycota	c__Lecanoromycetes	o__Lecanorales	f__Ramalinaceae	g__Bacidina	s__Bacidina_ramea
OTU_108	k__Fungi	p__Basidiomycota	c__Agaricomycetes	o__Agaricales	f__Hygrophoraceae	g__Hygrophorus	s__Hygrophorus_purpurascens
OTU_127	k__Fungi	p__Ascomycota	c__Eurotiomycetes	o__Chaetothyriales	f__Herpotrichiellaceae	g__Cladophialophora	s__Cladophialophora_scillae
OTU_128	k__Fungi	p__Basidiomycota	c__Agaricomycetes	o__Polyporales	f__Ganodermataceae	g__Ganoderma	s__Ganoderma_annulare
OTU_101	k__Fungi	p__Basidiomycota	c__Microbotryomycetes	o__Sporidiobolales	f__Incertae_sedis	g__Rhodotorula	s__Rhodotorula_aurantiaca
OTU_100	k__Fungi	p__Ascomycota	c__Dothideomycetes	o__Pleosporales	f__Sporormiaceae	g__Preussia	s__Preussia_sp_PECL002
OTU_103	k__Fungi	p__Ascomycota	c__unidentified	o__unidentified	f__unidentified	g__unidentified	s__uncultured_Ascomycota
OTU_102	k__Fungi	p__Ascomycota	c__Dothideomycetes	o__Pleosporales	f__Venturiaceae	g__unidentified	s__uncultured_Venturiaceae
OTU_105	k__Fungi	p__Ascomycota	c__Sordariomycetes	o__Hypocreales	f__Incertae_sedis	g__Acremonium	s__Acremonium_sp_EXP0456F
OTU_104	k__Fungi	p__Ascomycota	c__Dothideomycetes	o__Pleosporales	f__Melanommataceae	g__unidentified	s__uncultured_Herpotrichia
OTU_107	No blast hit	None	None
OTU_106	k__Fungi	p__Ascomycota	c__Pezizomycetes	o__Pezizales	f__Pezizaceae	g__unidentified	s__Pezizaceae_sp
OTU_116	k__Fungi	p__Ascomycota	c__unidentified	o__unidentified	f__unidentified	g__unidentified	s__leotiomyceta_sp_2_RB_2011
OTU_117	k__Fungi	p__Ascomycota	c__unidentified	o__unidentified	f__unidentified	g__unidentified	s__uncultured_Ascomycota
OTU_114	k__Fungi	p__Ascomycota	c__Dothideomycetes	o__Pleosporales	f__Phaeosphaeriaceae	g__unidentified	s__uncultured_Phaeosphaeria
OTU_115	k__Fungi	p__Basidiomycota	c__Agaricomycetes	o__Agaricales	f__Strophariaceae	g__Hypholoma	s__Hypholoma_fasciculare
OTU_112	k__Fungi	p__Ascomycota	c__Saccharomycetes	o__Saccharomycetales	f__Trichomonascaceae	g__Blastobotrys	s__Blastobotrys_sp_JCM_16824
OTU_113	k__Fungi	p__Ascomycota	c__unidentified	o__unidentified	f__unidentified	g__unidentified	s__uncultured_Ascomycota
OTU_110	k__Fungi	p__Ascomycota	c__unidentified	o__unidentified	f__unidentified	g__unidentified	s__uncultured_Ascomycota
OTU_126	k__Fungi	p__Ascomycota	c__Incertae_sedis	o__Incertae_sedis	f__Incertae_sedis	g__Troposporella	s__Troposporella_fumosa
OTU_125	k__Fungi	p__Ascomycota	c__unidentified	o__unidentified	f__unidentified	g__unidentified	s__uncultured_Ascomycota
OTU_118	k__Fungi	p__Ascomycota	c__Leotiomycetes	o__Helotiales	f__unidentified	g__unidentified	s__uncultured_Gloeotinia
OTU_119	k__Fungi	p__Ascomycota	c__Leotiomycetes	o__unidentified	f__unidentified	g__unidentified	s__leotiomycete_sp_7669
OTU_124	No blast hit	None	None
OTU_123	k__Fungi	p__Ascomycota	c__Sordariomycetes	o__Hypocreales	f__Cordycipitaceae	g__Simplicillium	s__Simplicillium_sp_TFRh2
OTU_111	k__Fungi	p__Ascomycota	c__unidentified	o__unidentified	f__unidentified	g__unidentified	s__uncultured_Ascomycota
OTU_122	k__Fungi	p__Basidiomycota	c__Agaricomycetes	o__Polyporales	f__Ganodermataceae	g__Ganoderma	s__Ganoderma_applanatum
OTU_121	k__Fungi	p__Basidiomycota	c__Agaricomycetes	o__Polyporales	f__Meruliaceae	g__Hypochnicium	s__Hypochnicium_sp
OTU_120	k__Fungi	p__Ascomycota	c__Sordariomycetes	o__Hypocreales	f__Hypocreaceae	g__Hypocrea	s__Hypocrea_pachybasioides
OTU_97	k__Fungi	p__Ascomycota	c__unidentified	o__unidentified	f__unidentified	g__unidentified	s__uncultured_Ascomycota
OTU_98	k__Fungi	p__Ascomycota	c__Leotiomycetes	o__Helotiales	f__unidentified	g__unidentified	s__uncultured_Helotiales
OTU_99	k__Fungi	p__Basidiomycota	c__Agaricomycetes	o__Agaricales	f__Tricholomataceae	g__Gamundia	s__Gamundia_sp
OTU_129	k__Fungi	p__Ascomycota	c__unidentified	o__unidentified	f__unidentified	g__unidentified	s__uncultured_Ascomycota
OTU_158	k__Fungi	p__Basidiomycota	c__Microbotryomycetes	o__Sporidiobolales	f__Incertae_sedis	g__Rhodotorula	s__Rhodotorula_sp_CBS_8594
OTU_159	k__Fungi	p__Ascomycota	c__Leotiomycetes	o__Helotiales	f__Incertae_sedis	g__Tetracladium	s__Tetracladium_sp_WMM_2012c
OTU_152	k__Fungi	p__Ascomycota	c__unidentified	o__unidentified	f__unidentified	g__unidentified	s__uncultured_Ascomycota
OTU_153	k__Fungi	p__Ascomycota	c__unidentified	o__unidentified	f__unidentified	g__unidentified	s__uncultured_Ascomycota
OTU_150	k__Fungi	p__Basidiomycota	c__Agaricomycetes	o__Thelephorales	f__Thelephoraceae	g__Thelephora	s__Thelephora_terrestris
OTU_151	k__Fungi	p__Ascomycota	c__unidentified	o__unidentified	f__unidentified	g__unidentified	s__mycorrhizal_ascomycete_of_Rhododendron_type_3
OTU_156	k__Fungi	p__Basidiomycota	c__Tremellomycetes	o__Tremellales	f__Incertae_sedis	g__Cryptococcus	s__Cryptococcus_victoriae
OTU_157	k__Fungi	p__Ascomycota	c__unidentified	o__unidentified	f__unidentified	g__unidentified	s__uncultured_Ascomycota
OTU_154	k__Fungi	p__Ascomycota	c__unidentified	o__unidentified	f__unidentified	g__unidentified	s__uncultured_Ascomycota
OTU_155	k__Fungi	p__Basidiomycota	c__Tremellomycetes	o__Filobasidiales	f__Filobasidiaceae	g__Cryptococcus	s__Cryptococcus_sp
OTU_138	k__Fungi	p__Ascomycota	c__unidentified	o__unidentified	f__unidentified	g__unidentified	s__Ascomycota_sp
OTU_139	k__Fungi	p__Ascomycota	c__Leotiomycetes	o__Helotiales	f__unidentified	g__unidentified	s__uncultured_Helotiales
OTU_134	No blast hit	None	None
OTU_135	No blast hit	None	None
OTU_136	k__Fungi	p__Ascomycota	c__unidentified	o__unidentified	f__unidentified	g__unidentified	s__uncultured_Ascomycota
OTU_137	k__Fungi	p__Basidiomycota	c__Agaricomycetes	o__Agaricales	f__Entolomataceae	g__Entoloma	s__Entoloma_sp
OTU_130	No blast hit	None	None
OTU_131	k__Fungi	p__Basidiomycota	c__Agaricomycetes	o__Agaricales	f__Psathyrellaceae	g__Coprinellus	s__Coprinellus_micaceus
OTU_132	k__Fungi	p__Ascomycota	c__unidentified	o__unidentified	f__unidentified	g__unidentified	s__uncultured_Ascomycota
OTU_133	k__Fungi	p__Zygomycota	c__Incertae_sedis	o__Mortierellales	f__Mortierellaceae	g__Mortierella	s__Mortierella_parvispora
OTU_160	k__Fungi	p__Basidiomycota	c__Agaricomycetes	o__Agaricales	f__Lyophyllaceae	g__Tephrocybe	s__Tephrocybe_tylicolor
OTU_149	k__Fungi	p__Basidiomycota	c__Agaricomycetes	o__Boletales	f__Sclerodermataceae	g__Scleroderma	s__Scleroderma_areolatum
OTU_148	k__Fungi	p__Ascomycota	c__unidentified	o__unidentified	f__unidentified	g__unidentified	s__uncultured_Ascomycota
OTU_145	k__Fungi	p__Basidiomycota	c__Agaricomycetes	o__Russulales	f__Bondarzewiaceae	g__Heterobasidion	s__Heterobasidion_annosum
OTU_144	k__Fungi	p__Ascomycota	c__Dothideomycetes	o__Pleosporales	f__Phaeosphaeriaceae	g__Phaeosphaeria	s__Phaeosphaeria_pontiformis
OTU_147	k__Fungi	p__Basidiomycota	c__Agaricomycetes	o__Agaricales	f__Strophariaceae	g__Alnicola	s__Alnicola_sp
OTU_146	k__Fungi	p__Basidiomycota	c__Agaricomycetes	o__Boletales	f__Sclerodermataceae	g__Scleroderma	s__Scleroderma_areolatum
OTU_141	k__Fungi	p__Ascomycota	c__Sordariomycetes	o__Phyllachorales	f__unidentified	g__unidentified	s__uncultured_Phyllachorales
OTU_140	k__Fungi	p__Basidiomycota	c__Agaricomycetes	o__Atheliales	f__Atheliaceae	g__Amphinema	s__Amphinema_sp_5_UK_2011
OTU_143	k__Fungi	p__Basidiomycota	c__Agaricomycetes	o__Boletales	f__Sclerodermataceae	g__Scleroderma	s__Scleroderma_areolatum
OTU_142	k__Fungi	p__Basidiomycota	c__unidentified	o__unidentified	f__unidentified	g__unidentified	s__uncultured_Basidiomycota
OTU_181	k__Fungi	p__Ascomycota	c__Dothideomycetes	o__Incertae_sedis	f__Incertae_sedis	g__Rhizopycnis	s__Rhizopycnis_vagum
OTU_180	k__Fungi	p__Basidiomycota	c__unidentified	o__unidentified	f__unidentified	g__unidentified	s__Basidiomycota_cf_Tremellales_OTU_033
OTU_183	k__Fungi	p__Ascomycota	c__Leotiomycetes	o__Helotiales	f__Helotiaceae	g__Hymenoscyphus	s__Hymenoscyphus_caudatus
OTU_182	k__Fungi	p__Ascomycota	c__Dothideomycetes	o__Incertae_sedis	f__Micropeltidaceae	g__Houjia	s__Houjia_yanglingensis
OTU_185	k__Fungi	p__Basidiomycota	c__Agaricomycetes	o__Sebacinales	f__Sebacinaceae	g__unidentified	s__uncultured_Sebacina
OTU_184	k__Fungi	p__Ascomycota	c__Sordariomycetes	o__Sordariales	f__Lasiosphaeriaceae	g__Schizothecium	s__Schizothecium_sp_1900
OTU_187	k__Fungi	p__Ascomycota	c__unidentified	o__unidentified	f__unidentified	g__unidentified	s__Ascomycota_sp_CH_Tc23
OTU_186	k__Fungi	p__Basidiomycota	c__Agaricomycetes	o__Agaricales	f__Entolomataceae	g__Entoloma	s__Entoloma_sepium
OTU_189	k__Fungi	p__Ascomycota	c__unidentified	o__unidentified	f__unidentified	g__unidentified	s__Ascomycota_sp_JLF2627
OTU_188	k__Fungi	p__Ascomycota	c__unidentified	o__unidentified	f__unidentified	g__unidentified	s__leaf_litter_ascomycete_strain_its348
OTU_170	k__Fungi	p__Ascomycota	c__Leotiomycetes	o__Helotiales	f__unidentified	g__unidentified	s__Helotiales_sp_16_MV_2011
OTU_171	k__Fungi	p__Ascomycota	c__unidentified	o__unidentified	f__unidentified	g__unidentified	s__uncultured_Ascomycota
OTU_172	k__Fungi	p__Ascomycota	c__unidentified	o__unidentified	f__unidentified	g__unidentified	s__uncultured_Ascomycota
OTU_173	k__Fungi	p__Chytridiomycota	c__unidentified	o__unidentified	f__unidentified	g__unidentified	s__uncultured_Chytridiomycota
OTU_174	k__Fungi	p__Ascomycota	c__Sordariomycetes	o__Hypocreales	f__Nectriaceae	g__Fusarium	s__Fusarium_oxysporum_f_sp_ciceris
OTU_175	k__Fungi	p__Ascomycota	c__unidentified	o__unidentified	f__unidentified	g__unidentified	s__uncultured_Ascomycota
OTU_176	k__Fungi	p__Basidiomycota	c__Agaricomycetes	o__Agaricales	f__Strophariaceae	g__Nematoloma	s__Nematoloma_longisporum
OTU_177	k__Fungi	p__Ascomycota	c__Leotiomycetes	o__Helotiales	f__unidentified	g__unidentified	s__Helotiales_sp_MUT_4402
OTU_178	k__Fungi	p__Ascomycota	c__Leotiomycetes	o__Helotiales	f__unidentified	g__unidentified	s__uncultured_Phialocephala
OTU_179	k__Fungi	p__Ascomycota	c__unidentified	o__unidentified	f__unidentified	g__unidentified	s__uncultured_Ascomycota
OTU_192	k__Fungi	p__Ascomycota	c__unidentified	o__unidentified	f__unidentified	g__unidentified	s__mycorrhizal_ascomycete_of_Rhododendron_type_3
OTU_190	k__Fungi	p__Ascomycota	c__unidentified	o__unidentified	f__unidentified	g__unidentified	s__uncultured_Ascomycota
OTU_191	k__Fungi	p__Basidiomycota	c__Agaricomycetes	o__Agaricales	f__Strophariaceae	g__Hypholoma	s__Hypholoma_myosotis
OTU_163	k__Fungi	p__Ascomycota	c__Sordariomycetes	o__Xylariales	f__Incertae_sedis	g__Microdochium	s__Microdochium_bolleyi
OTU_162	k__Fungi	p__Ascomycota	c__Sordariomycetes	o__Xylariales	f__Xylariaceae	g__Hypoxylon	s__Hypoxylon_fendleri
OTU_161	No blast hit	None	None
OTU_167	k__Fungi	p__Ascomycota	c__unidentified	o__unidentified	f__unidentified	g__unidentified	s__uncultured_Ascomycota
OTU_166	k__Fungi	p__Glomeromycota	c__unidentified	o__unidentified	f__unidentified	g__unidentified	s__uncultured_Glomeromycota
OTU_165	k__Fungi	p__Ascomycota	c__Orbiliomycetes	o__Orbiliales	f__Orbiliaceae	g__unidentified	s__Helicoon_aff_maioricense_ICMP14919
OTU_164	k__Fungi	p__Basidiomycota	c__Agaricomycetes	o__Sebacinales	f__unidentified	g__unidentified	s__uncultured_Sebacinales
OTU_169	k__Fungi	p__Ascomycota	c__Leotiomycetes	o__Helotiales	f__unidentified	g__unidentified	s__uncultured_Helotiales
OTU_168	k__Fungi	p__Chytridiomycota	c__unidentified	o__unidentified	f__unidentified	g__unidentified	s__uncultured_Chytridiomycota
OTU_202	k__Fungi	p__Basidiomycota	c__Agaricomycetes	o__Auriculariales	f__unidentified	g__unidentified	s__uncultured_Auriculariales
OTU_203	k__Fungi	p__Ascomycota	c__unidentified	o__unidentified	f__unidentified	g__unidentified	s__ascomycete_sp_OS_S57
OTU_200	k__Fungi	p__Ascomycota	c__Lecanoromycetes	o__Lecanorales	f__Cladoniaceae	g__Cladia	s__Cladia_schizopora
OTU_201	k__Fungi	p__Ascomycota	c__Incertae_sedis	o__Incertae_sedis	f__Incertae_sedis	g__Sphaeriothyrium	s__Sphaeriothyrium_filicinum
OTU_206	k__Fungi	p__Basidiomycota	c__Agaricomycetes	o__Agaricales	f__Entolomataceae	g__Entoloma	s__Entoloma_conferendum
OTU_207	k__Fungi	p__Ascomycota	c__Leotiomycetes	o__unidentified	f__unidentified	g__unidentified	s__leotiomycete_sp_7669
OTU_204	k__Fungi	p__Basidiomycota	c__Agaricomycetes	o__Agaricales	f__Strophariaceae	g__Galerina	s__Galerina_fallax
OTU_205	k__Fungi	p__Ascomycota	c__Lecanoromycetes	o__Lecanorales	f__Cladoniaceae	g__Cladonia	s__Cladonia_pityrophylla
OTU_208	k__Fungi	p__Ascomycota	c__unidentified	o__unidentified	f__unidentified	g__unidentified	s__uncultured_Leptodontidium
OTU_209	k__Fungi	p__Basidiomycota	c__Tremellomycetes	o__Tremellales	f__Incertae_sedis	g__Dioszegia	s__Dioszegia_hungarica
OTU_220	k__Fungi	p__Ascomycota	c__unidentified	o__unidentified	f__unidentified	g__unidentified	s__uncultured_Pezizomycotina
OTU_221	k__Fungi	p__Ascomycota	c__Dothideomycetes	o__Capnodiales	f__Teratosphaeriaceae	g__Catenulostroma	s__Catenulostroma_protearum
OTU_222	k__Fungi	p__Basidiomycota	c__Agaricomycetes	o__Boletales	f__Sclerodermataceae	g__Scleroderma	s__Scleroderma_areolatum
OTU_223	k__Fungi	p__Ascomycota	c__unidentified	o__unidentified	f__unidentified	g__unidentified	s__uncultured_Ascomycota
OTU_224	k__Fungi	p__Basidiomycota	c__Agaricomycetes	o__Sebacinales	f__Sebacinaceae	g__unidentified	s__uncultured_Sebacina
OTU_215	k__Fungi	p__Ascomycota	c__Sordariomycetes	o__unidentified	f__unidentified	g__unidentified	s__Sordariomycetes_sp_genotype_343
OTU_214	k__Fungi	p__Ascomycota	c__Sordariomycetes	o__unidentified	f__unidentified	g__unidentified	s__Sordariomycetes_sp_genotype_349
OTU_217	k__Fungi	p__Ascomycota	c__Leotiomycetes	o__Helotiales	f__Hyaloscyphaceae	g__unidentified	s__uncultured_Hyaloscypha
OTU_216	k__Fungi	p__Ascomycota	c__Leotiomycetes	o__Helotiales	f__unidentified	g__unidentified	s__uncultured_Hyaloscyphaceae
OTU_211	k__Fungi	p__Basidiomycota	c__Agaricomycetes	o__Agaricales	f__Hygrophoraceae	g__Hygrocybe	s__Hygrocybe_intermedia
OTU_210	k__Fungi	p__Ascomycota	c__Pezizomycetes	o__Pezizales	f__Incertae_sedis	g__Lecophagus	s__Lecophagus_sp_ATCC_56071
OTU_213	k__Fungi	p__Basidiomycota	c__unidentified	o__unidentified	f__unidentified	g__unidentified	s__uncultured_Basidiomycota
OTU_212	No blast hit	None	None
OTU_219	k__Fungi	p__Basidiomycota	c__Microbotryomycetes	o__Sporidiobolales	f__Incertae_sedis	g__Rhodotorula	s__Rhodotorula_diffluens
OTU_218	k__Fungi	p__Zygomycota	c__Incertae_sedis	o__Mortierellales	f__Mortierellaceae	g__unidentified	s__uncultured_Mortierella
OTU_198	k__Fungi	p__Basidiomycota	c__Agaricomycetes	o__Cantharellales	f__Hydnaceae	g__unidentified	s__uncultured_Hydnum
OTU_199	k__Fungi	p__Ascomycota	c__Sordariomycetes	o__Diaporthales	f__Sydowiellaceae	g__Sydowiella	s__Sydowiella_stellatifolii
OTU_196	k__Fungi	p__Ascomycota	c__Dothideomycetes	o__Pleosporales	f__unidentified	g__unidentified	s__Pleosporales_sp_E_000535712
OTU_197	k__Fungi	p__Ascomycota	c__unidentified	o__unidentified	f__unidentified	g__unidentified	s__uncultured_Ascomycota
OTU_194	k__Fungi	p__Ascomycota	c__Dothideomycetes	o__Capnodiales	f__Mycosphaerellaceae	g__Mycosphaerella	s__Mycosphaerella_sp_AM_2006c
OTU_195	k__Fungi	p__Chytridiomycota	c__unidentified	o__unidentified	f__unidentified	g__unidentified	s__uncultured_Chytridiomycota
OTU_193	k__Fungi	p__Glomeromycota	c__Glomeromycetes	o__Archaeosporales	f__Archaeosporaceae	g__Archaeospora	s__Archaeospora_sp
OTU_228	k__Fungi	p__Ascomycota	c__unidentified	o__unidentified	f__unidentified	g__unidentified	s__uncultured_Ascomycota
OTU_229	k__Fungi	p__Ascomycota	c__unidentified	o__unidentified	f__unidentified	g__unidentified	s__Ascomycota_sp
OTU_248	k__Fungi	p__Basidiomycota	c__Agaricomycetes	o__Agaricales	f__Amanitaceae	g__unidentified	s__Amanitaceae_sp
OTU_249	k__Fungi	p__Ascomycota	c__unidentified	o__unidentified	f__unidentified	g__unidentified	s__uncultured_Ascomycota
OTU_246	k__Fungi	p__Ascomycota	c__Sordariomycetes	o__Xylariales	f__unidentified	g__unidentified	s__uncultured_Xylariales
OTU_247	k__Fungi	p__Ascomycota	c__Dothideomycetes	o__Pleosporales	f__Tubeufiaceae	g__Tubeufia	s__Tubeufia_cerea
OTU_244	k__Fungi	p__Basidiomycota	c__Agaricomycetes	o__Hymenochaetales	f__Hymenochaetaceae	g__Inonotus	s__Inonotus_hispidus
OTU_245	k__Fungi	p__Basidiomycota	c__Agaricomycetes	o__Agaricales	f__Agaricaceae	g__Cystoderma	s__Cystoderma_jasonis
OTU_242	k__Fungi	p__Basidiomycota	c__Agaricomycetes	o__Sebacinales	f__Sebacinales_Group_B	g__unidentified	s__Sebacinales_Group_B_sp
OTU_225	k__Fungi	p__Ascomycota	c__Leotiomycetes	o__Helotiales	f__Incertae_sedis	g__Cadophora	s__Cadophora_sp_29d
OTU_226	k__Fungi	p__Ascomycota	c__Sordariomycetes	o__Hypocreales	f__Incertae_sedis	g__Acremonium	s__Acremonium_sp_EXP0456F
OTU_227	k__Fungi	p__Ascomycota	c__Leotiomycetes	o__Helotiales	f__unidentified	g__unidentified	s__uncultured_Helotiales
OTU_243	k__Fungi	p__Ascomycota	c__Sordariomycetes	o__Xylariales	f__unidentified	g__unidentified	s__Xylariales_sp
OTU_240	k__Fungi	p__Basidiomycota	c__Agaricomycetes	o__Boletales	f__Sclerodermataceae	g__Scleroderma	s__Scleroderma_areolatum
OTU_241	k__Fungi	p__Ascomycota	c__Sordariomycetes	o__Incertae_sedis	f__Magnaporthaceae	g__unidentified	s__uncultured_Phialophora
OTU_251	k__Fungi	p__Chytridiomycota	c__unidentified	o__unidentified	f__unidentified	g__unidentified	s__uncultured_Chytridiomycota
OTU_250	k__Fungi	p__Ascomycota	c__Leotiomycetes	o__unidentified	f__unidentified	g__unidentified	s__leotiomycete_sp_7669
OTU_239	k__Fungi	p__Basidiomycota	c__Agaricomycetes	o__Boletales	f__Incertae_sedis	g__Jaapia	s__Jaapia_ochroleuca
OTU_238	k__Fungi	p__Basidiomycota	c__Tremellomycetes	o__Tremellales	f__Incertae_sedis	g__Tremella	s__Tremella_phaeophysciae
OTU_255	k__Fungi	p__Basidiomycota	c__Tremellomycetes	o__Tremellales	f__Incertae_sedis	g__Cryptococcus	s__Cryptococcus_aff_amylolyticus_AS_22501
OTU_254	k__Fungi	p__Ascomycota	c__Leotiomycetes	o__Helotiales	f__unidentified	g__unidentified	s__Helotiales_sp
OTU_256	k__Fungi	p__Basidiomycota	c__Agaricomycetes	o__Trechisporales	f__Hydnodontaceae	g__Trechispora	s__Trechispora_sp_2_MPM_2013
OTU_233	k__Fungi	p__Ascomycota	c__unidentified	o__unidentified	f__unidentified	g__unidentified	s__uncultured_Ascomycota
OTU_232	k__Fungi	p__Ascomycota	c__Dothideomycetes	o__Incertae_sedis	f__Myxotrichaceae	g__Oidiodendron	s__Oidiodendron_rhodogenum
OTU_231	k__Fungi	p__Ascomycota	c__unidentified	o__unidentified	f__unidentified	g__unidentified	s__uncultured_Ascomycota
OTU_230	k__Fungi	p__Ascomycota	c__Sordariomycetes	o__Hypocreales	f__Cordycipitaceae	g__unidentified	s__Cordycipitaceae_sp_UFMGCB_6130
OTU_237	k__Fungi	p__Ascomycota	c__Leotiomycetes	o__Helotiales	f__Hyaloscyphaceae	g__Lachnum	s__Lachnum_rhytismatis
OTU_236	k__Fungi	p__Basidiomycota	c__unidentified	o__unidentified	f__unidentified	g__unidentified	s__uncultured_Basidiomycota
OTU_235	k__Fungi	p__Ascomycota	c__Leotiomycetes	o__unidentified	f__unidentified	g__unidentified	s__leotiomycete_sp_7669
OTU_234	k__Fungi	p__Ascomycota	c__Dothideomycetes	o__Pleosporales	f__Montagnulaceae	g__Montagnula	s__Montagnula_aloes
OTU_253	k__Fungi	p__Basidiomycota	c__unidentified	o__unidentified	f__unidentified	g__unidentified	s__uncultured_Basidiomycota
OTU_252	k__Fungi	p__Ascomycota	c__unidentified	o__unidentified	f__unidentified	g__unidentified	s__uncultured_Ascomycota
OTU_271	k__Fungi	p__Basidiomycota	c__Agaricomycetes	o__Agaricales	f__Strophariaceae	g__Agrocybe	s__Agrocybe_sp_ql_7
OTU_264	k__Fungi	p__Zygomycota	c__Incertae_sedis	o__Mortierellales	f__Mortierellaceae	g__Mortierella	s__Mortierella_epicladia
OTU_265	k__Fungi	p__Ascomycota	c__Dothideomycetes	o__Dothideales	f__Dothideaceae	g__unidentified	s__uncultured_Coniozyma
OTU_266	No blast hit	None	None
OTU_267	k__Fungi	p__Ascomycota	c__Leotiomycetes	o__Helotiales	f__Hyaloscyphaceae	g__Hyaloscypha	s__Hyaloscypha_fuckelii
OTU_260	k__Fungi	p__Ascomycota	c__unidentified	o__unidentified	f__unidentified	g__unidentified	s__uncultured_Ascomycota
OTU_261	No blast hit	None	None
OTU_262	k__Fungi	p__Ascomycota	c__Sordariomycetes	o__Hypocreales	f__unidentified	g__unidentified	s__Hypocreales_sp
OTU_263	No blast hit	None	None
OTU_268	k__Fungi	p__Ascomycota	c__Sordariomycetes	o__unidentified	f__unidentified	g__unidentified	s__Sordariomycetidae_sp_TG12
OTU_269	k__Fungi	p__Chytridiomycota	c__unidentified	o__unidentified	f__unidentified	g__unidentified	s__uncultured_Chytridiomycota
OTU_277	No blast hit	None	None
OTU_276	No blast hit	None	None
OTU_275	k__Fungi	p__Ascomycota	c__unidentified	o__unidentified	f__unidentified	g__unidentified	s__uncultured_Ascomycota
OTU_274	k__Fungi	p__Basidiomycota	c__Cystobasidiomycetes	o__Erythrobasidiales	f__unidentified	g__unidentified	s__uncultured_Erythrobasidiales
OTU_273	k__Fungi	p__Ascomycota	c__Sordariomycetes	o__unidentified	f__unidentified	g__unidentified	s__Sordariomycetes_sp_genotype_160
OTU_272	k__Fungi	p__Ascomycota	c__Leotiomycetes	o__Helotiales	f__unidentified	g__unidentified	s__uncultured_Helotiales
OTU_257	k__Fungi	p__Ascomycota	c__Pezizomycetes	o__Pezizales	f__Incertae_sedis	g__Lecophagus	s__Lecophagus_sp_ATCC_56071
OTU_270	k__Fungi	p__Ascomycota	c__Dothideomycetes	o__Pleosporales	f__Sporormiaceae	g__Preussia	s__Preussia_minima
OTU_259	k__Fungi	p__Basidiomycota	c__Agaricomycetes	o__Boletales	f__Sclerodermataceae	g__Scleroderma	s__Scleroderma_areolatum
OTU_258	k__Fungi	p__Basidiomycota	c__unidentified	o__unidentified	f__unidentified	g__unidentified	s__uncultured_Basidiomycota
OTU_279	k__Fungi	p__Ascomycota	c__Sordariomycetes	o__Hypocreales	f__Ophiocordycipitaceae	g__Tolypocladium	s__Tolypocladium_sp_Salcha_MEA_2
OTU_278	k__Fungi	p__Ascomycota	c__unidentified	o__unidentified	f__unidentified	g__unidentified	s__uncultured_Ascomycota
OTU_288	k__Fungi	p__Ascomycota	c__Leotiomycetes	o__unidentified	f__unidentified	g__unidentified	s__uncultured_Leotiomycetes
OTU_282	k__Fungi	p__Ascomycota	c__Leotiomycetes	o__Helotiales	f__Dermateaceae	g__Pezicula	s__Pezicula_sp_3_ICMP_18931
OTU_283	k__Fungi	p__Ascomycota	c__Leotiomycetes	o__Helotiales	f__unidentified	g__unidentified	s__uncultured_Helotiales
OTU_280	k__Fungi	p__Chytridiomycota	c__unidentified	o__unidentified	f__unidentified	g__unidentified	s__uncultured_Chytridiomycota
OTU_281	k__Fungi	p__Basidiomycota	c__Tremellomycetes	o__Filobasidiales	f__Filobasidiaceae	g__Cryptococcus	s__Cryptococcus_gastricus
OTU_286	k__Fungi	p__Ascomycota	c__Lecanoromycetes	o__Teloschistales	f__Teloschistaceae	g__Caloplaca	s__Caloplaca_elegantissima
OTU_287	No blast hit	None	None
OTU_284	k__Fungi	p__Ascomycota	c__Dothideomycetes	o__Dothideales	f__Dothioraceae	g__Aureobasidium	s__Aureobasidium_pullulans
OTU_285	k__Fungi	p__Ascomycota	c__Archaeorhizomycetes	o__Archaeorhizomycetales	f__Archaeorhizomycetaceae	g__Archaeorhizomyces	s__Archaeorhizomyces_sp
OTU_312	k__Fungi	p__Basidiomycota	c__Agaricomycetes	o__Cantharellales	f__Ceratobasidiaceae	g__Ceratobasidium	s__Ceratobasidium_sp_473aPtBmS2
OTU_310	k__Fungi	p__Ascomycota	c__Sordariomycetes	o__Hypocreales	f__Hypocreaceae	g__unidentified	s__uncultured_Trichoderma
OTU_309	k__Fungi	p__Basidiomycota	c__Agaricomycetes	o__Boletales	f__Sclerodermataceae	g__Scleroderma	s__Scleroderma_areolatum
OTU_308	k__Fungi	p__Ascomycota	c__unidentified	o__unidentified	f__unidentified	g__unidentified	s__uncultured_Ascomycota
OTU_317	k__Fungi	p__Basidiomycota	c__unidentified	o__unidentified	f__unidentified	g__unidentified	s__uncultured_Basidiomycota
OTU_311	k__Fungi	p__Ascomycota	c__Dothideomycetes	o__Botryosphaeriales	f__Botryosphaeriaceae	g__unidentified	s__Botryosphaeriaceae_sp
OTU_303	k__Fungi	p__Ascomycota	c__Sordariomycetes	o__Hypocreales	f__Clavicipitaceae	g__Pochonia	s__Pochonia_sp_CBS_64685
OTU_302	k__Fungi	p__Ascomycota	c__Saccharomycetes	o__Saccharomycetales	f__Incertae_sedis	g__Candida	s__Candida_sp_VVT_2012
OTU_301	k__Fungi	p__Ascomycota	c__Sordariomycetes	o__Sordariales	f__Sordariaceae	g__Sordaria	s__Sordaria_sp_Sord1
OTU_300	k__Fungi	p__Ascomycota	c__Sordariomycetes	o__Chaetosphaeriales	f__Chaetosphaeriaceae	g__Chaetosphaeria	s__Chaetosphaeria_myriocarpa
OTU_307	No blast hit	None	None
OTU_306	k__Fungi	p__Basidiomycota	c__Agaricomycetes	o__Agaricales	f__Psathyrellaceae	g__Coprinopsis	s__Coprinopsis_atramentaria
OTU_305	k__Fungi	p__Glomeromycota	c__unidentified	o__unidentified	f__unidentified	g__unidentified	s__uncultured_Glomeromycota
OTU_304	k__Fungi	p__Ascomycota	c__Lecanoromycetes	o__Lecanorales	f__Stereocaulaceae	g__Stereocaulon	s__Stereocaulon_alpinum
OTU_313	k__Fungi	p__Ascomycota	c__Dothideomycetes	o__Pleosporales	f__Massarinaceae	g__Massarina	s__Massarina_sp_JP_2013
OTU_314	k__Fungi	p__Ascomycota	c__Pezizomycetes	o__Pezizales	f__unidentified	g__unidentified	s__uncultured_Phialea
OTU_315	k__Fungi	p__Glomeromycota	c__unidentified	o__unidentified	f__unidentified	g__unidentified	s__uncultured_Glomeromycota
OTU_316	k__Fungi	p__Basidiomycota	c__Agaricomycetes	o__Russulales	f__Russulaceae	g__unidentified	s__russuloid_isolate_BB1
OTU_289	k__Fungi	p__Ascomycota	c__unidentified	o__unidentified	f__unidentified	g__unidentified	s__uncultured_Ascomycota
OTU_299	k__Fungi	p__Ascomycota	c__Eurotiomycetes	o__Chaetothyriales	f__Herpotrichiellaceae	g__Cladophialophora	s__Cladophialophora_sp_TRN488
OTU_298	k__Fungi	p__Ascomycota	c__unidentified	o__unidentified	f__unidentified	g__unidentified	s__uncultured_Pezizomycotina
OTU_295	k__Fungi	p__Ascomycota	c__Leotiomycetes	o__Helotiales	f__unidentified	g__unidentified	s__uncultured_Helotiales
OTU_294	k__Fungi	p__Ascomycota	c__Archaeorhizomycetes	o__Archaeorhizomycetales	f__Archaeorhizomycetaceae	g__Archaeorhizomyces	s__Archaeorhizomyces_sp
OTU_297	k__Fungi	p__Basidiomycota	c__Agaricomycetes	o__Boletales	f__Sclerodermataceae	g__Scleroderma	s__Scleroderma_areolatum
OTU_296	k__Fungi	p__Basidiomycota	c__Agaricomycetes	o__Agaricales	f__Entolomataceae	g__Entoloma	s__Entoloma_ameides
OTU_291	k__Fungi	p__Zygomycota	c__Incertae_sedis	o__Mortierellales	f__unidentified	g__unidentified	s__Mortierellales_sp_GF5P1b
OTU_290	k__Fungi	p__Ascomycota	c__Dothideomycetes	o__Pleosporales	f__Massarinaceae	g__Massarina	s__Massarina_sp_JP_2013
OTU_293	k__Fungi	p__Zygomycota	c__Incertae_sedis	o__Mortierellales	f__Mortierellaceae	g__Mortierella	s__Mortierella_parvispora
OTU_292	No blast hit	None	None
