# Supplementary material for: Bacterial and Fungal Communities in a Degraded Ombrotrophic Peatland Undergoing Natural and Managed Re-Vegetation
Source: PLoS One. 2015 May 13;10(5):e0124726. doi: 10.1371/journal.pone.0124726 (PMC4430338; doi:10.1371/journal.pone.0124726)
Supplement: S1 Protocol — UPARSE clusters, dereplicated DNA sequences, full taxonomic assignments, OTU abundance tables and sample data are provided. Outputs from the analyses are also provided, including statistical tables and the number of sequences for each sample. (ZIP) [file pone.0124726.s001.zip › S1_Protocol/data/hf_uparse/uparse_commands.txt]

#Commands run based on guide at http://drive5.com/usearch/manual/uparse_cmds.html

wget http://drive5.com/usearch/manual/uparse_cmds.html

#The first few steps to do with getting the sequences in the right fastq format were performed in the raw data directory $d

# Set a variable to give a short name for the USEARCH binary
u=~/bin/usearch7.0.1090_i86linux32

# Variable for directory containing input data (reads and ref. db)
d=~/qanalysis/raw_data/fastq

# Gather stats to help descide on quality options
$u -fastq_stats $d/ElliottF.fq -log stats.log

# Quality filter, length truncate, covert to FASTA
$u -fastq_filter $d/ElliottF_stripped.fq -fastq_maxee 0.5 -fastq_trunclen 250 -fastaout reads.fa
#usearch v7.0.1090_i86linux32, 4.0Gb RAM (24.7Gb total), 16 cores
#(C) Copyright 2013 Robert C. Edgar, all rights reserved.
#http://drive5.com/usearch

# Dereplication
$u -derep_fulllength reads.fa -output derep.fa -sizeout

# Abundance sort and discard singletons
$u -sortbysize derep.fa -output sorted.fa -minsize 2

# OTU clustering
$u -cluster_otus sorted.fa -otus otus1.fa

# Chimera filtering using reference database
UNITE=/home/elliottd/qanalysis/taxonomy/its_12_11_otus/rep_set/97_otus.fasta
$u -uchime_ref otus1.fa -db $UNITE -strand plus -nonchimeras otus2.fa
#00:00 2.1Mb Reading otus1.fa, 94.5kb
#00:00 2.3Mb 329 seqs, min 250, avg 250, max 250nt
#00:00 2.3Mb Reading /home/elliottd/qanalysis/taxonomy/its_12_11_otus/rep_set/97_otus.fasta, 37Mb
#00:00  39Mb 55404 (55.4k) seqs
#
#seqdbfromfasta.cpp(184):
#WARNING: Invalid seq letters stripped: _(2)
#
#, min 140, avg 656, max 2995nt
#00:01  40Mb  100.0% Masking
#00:03  40Mb  100.0% Word stats
#00:03 174Mb  100.0% Building slots
#00:06 173Mb  100.0% Build index
#00:06 457Mb  100.0% Search 6/329 chimeras found (1.8%)
#00:06 457Mb  100.0% Writing 323 non-chimeras


# Label OTU sequences OTU_1, OTU_2...
python ~/drive5_py/fasta_number.py otus2.fa OTU_ > otus.fa

# Map reads (including singletons) back to OTUs
$u -usearch_global reads.fa -db otus.fa -strand plus -id 0.97 -uc map.uc

# Create OTU table
python ~/drive5_py/uc2otutab.py map.uc > otu_table.txt

# convert OTU table to biom format
convert_biom.py -i otu_table.txt -o otu_table.biom --biom_table_type="otu table"

# assign taxonomy by BLAST using the UNITE database
parallel_assign_taxonomy_blast.py -i otus.fa -o taxonomy -O 10 -t /home/elliottd/qanalysis/taxonomy/unite_15.01.2014/sh_taxonomy_qiime_ver6_97_s_15.01.2014.txt -r /home/elliottd/qanalysis/taxonomy/unite_15.01.2014/sh_refs_qiime_ver6_97_s_15.01.2014.fasta
parallel_assign_taxonomy_blast.py -i otus.fa -o taxonomy_filtered -O 10 -t /home/elliottd/qanalysis/taxonomy/unite_15.01.2014/sh_taxonomy_qiime_ver6_97_s_15.01.2014.txt -r /home/elliottd/qanalysis/taxonomy/unite_15.01.2014/sh_refs_qiime_ver6_97_s_15.01.2014_phylum_unidentified_removed.fasta
