# Supplementary material for: Bacterial and Fungal Communities in a Degraded Ombrotrophic Peatland Undergoing Natural and Managed Re-Vegetation
Source: PLoS One. 2015 May 13;10(5):e0124726. doi: 10.1371/journal.pone.0124726 (PMC4430338; doi:10.1371/journal.pone.0124726)
Supplement: S1 Protocol — UPARSE clusters, dereplicated DNA sequences, full taxonomic assignments, OTU abundance tables and sample data are provided. Outputs from the analyses are also provided, including statistical tables and the number of sequences for each sample. (ZIP) [file pone.0124726.s001.zip › S1_Protocol/output/tables/Table[phyla-all].csv]

	Kingdom	Phylum	D.BP	M.25	M.RG	M.YH	U.Gu	U.OV
B2	Bacteria	Acidobacteria	33.92097756095	38.5712002572692	19.8035278140012	19.821408744385	43.4922009213096	28.7172806932228
B1	Bacteria	Proteobacteria	49.5748085103477	49.9301375948122	55.4854299838331	48.9503231358931	44.8827844158131	51.3161071139484
B37	Bacteria	Bacteroidetes	0.791688910556569	3.31788143256276	2.89149975639473	2.22422922390799	2.7231327116625	4.48618741151259
B443	Bacteria	Firmicutes	0.0278009452321379	0.090764692534604	0	0	0	0.0612745098039216
B310	Bacteria	OD1	0	0.045382346267302	0.0511770726714432	0	0	0
B10	Bacteria	Actinobacteria	9.47253200308886	5.54859561942045	11.6270727144601	12.044184699688	4.69569129320569	10.8188259969225
B92	Bacteria	TM7	0	0.11223672943542	0.104444906591575	0.0837520938023451	0.0712918971745445	0.288750844404115
B166	Bacteria	Spirochaetes	0	0.293461330446419	0.0170590242238144	0.0298552022689954	0.091429708260505	0
B7	Bacteria	AD3	2.91356624683527	0.224289031743143	5.62156270969703	11.4332602143423	1.5261740349448	2.28664333452325
B50	Bacteria	Verrucomicrobia	1.16670847899195	0.729751933756867	1.81579795018349	3.25545519779604	0.959511097732237	0.429923104566182
B165	Bacteria	WPS-2	0.653945864034824	0.240580983518966	0.20888981318315	0.29441889321795	0.20168594078748	0.465713521366792
B81	Bacteria	TM6	0.700183042022226	0.251572493239283	1.27434794643535	0.91919257227951	0.352947552229784	0.129413460802026
B178	Bacteria	Chlorobi	0.235759809373975	0.0325839035516455	0.262157647103282	0.038255739903404	0.55023219937037	0.316597159851673
B125	Bacteria	FCPU426	0.274352376162481	0	0.302935252748704	0.0924059139784946	0.0617360966705945	0.0306372549019608
B150	Bacteria	Armatimonadetes	0.0424148723879537	0.0875541961787331	0.0682360968952576	0.167950560748114	0.07996971426776	0.180607461692299
B103	Bacteria	Elusimicrobia	0.196746980244206	0.491423551711318	0.297850558889605	0.482010836406389	0.119960259698251	0.0388953714507974
B249	Bacteria	Cyanobacteria	0.0285143997718848	0.0325839035516455	0	0.0401292140377235	0.0308680483352972	0.0160875160875161
B321	Bacteria	Gemmatimonadetes	0	0	0	0.0531833410379017	0.0414500589173078	0
B246	Bacteria	OP3	0	0	0	0.0699844163067189	0.0298418382572366	0.0972384286269934
B121	Bacteria	Tenericutes	0	0	0	0	0.0890922113629537	0.319816816316233
B323	Bacteria	Chloroflexi	0	0	0.168010752688172	0	0	0
F2	Fungi	Ascomycota	53.1727375104791	77.7256792359958	81.4575007201734	59.3593994231455	64.5156637607499	55.7519015801946
F64	Fungi	Glomeromycota	0.809636650868878	0	0.0920810313075506	1.11714740877632	0.402876758946301	0.111781801922647
F20	Fungi	Zygomycota	1.13315542160951	1.31713688754452	0.932831316091719	0.835070855447829	3.76743255674556	22.0978001571273
F251	Fungi	Chytridiomycota	0.203816935334445	0.176056338028169	0	0.0157678965625986	0.15441043154669	0.228258284083216
F6	Fungi	Basidiomycota	44.6806534817081	20.7811275384315	17.5175869324274	38.6726144160677	31.1596164920115	21.8102581766722
