# Supplementary material for: Bacterial and Fungal Communities in a Degraded Ombrotrophic Peatland Undergoing Natural and Managed Re-Vegetation
Source: PLoS One. 2015 May 13;10(5):e0124726. doi: 10.1371/journal.pone.0124726 (PMC4430338; doi:10.1371/journal.pone.0124726)
Supplement: S1 Protocol — UPARSE clusters, dereplicated DNA sequences, full taxonomic assignments, OTU abundance tables and sample data are provided. Outputs from the analyses are also provided, including statistical tables and the number of sequences for each sample. (ZIP) [file pone.0124726.s001.zip › S1_Protocol/output/tables/Table[phyla-xsq].csv]

	Phylum	D.BP	U.OV	D.BP.expected	U.OV.expected	Xsq_p.value	Xsq_p.value.corrected	D.BP_pc	U.OV_pc	diff
F20	Zygomycota	58	557	351.045751633987	263.954248366013	0	0	1.38358778625954	17.6713197969543	-16.2877320106948
F1	Ascomycota	2121	1882	2284.93681917211	1718.06318082789	1.65028476e-07	2.20037968e-07	50.5963740458015	59.7081218274112	-9.11174778160964
B37	Bacteroidetes	27	204	103.260721579306	127.739278420694	0	0	0.685279187817259	4.185473943373	-3.50019475555574
B10	Actinobacteria	380	546	413.936918538688	512.063081461312	0.024890216805506	0.0398243468888096	9.64467005076142	11.202297907263	-1.55762785650161
B1	Proteobacteria	1980	2483	1995.03290220104	2467.96709779896	0.650839041536848	0.650839041536848	50.253807106599	50.9437833401723	-0.689976233573361
B165	WPS-2	29	27	25.0329022010438	30.9670977989562	0.286308401513242	0.327209601729419	0.736040609137056	0.553959786622897	0.182080822514159
B81	TM6	29	7	16.0925799863853	19.9074200136147	1.5126697702e-05	6.0506790808e-05	0.736040609137056	0.14361920393927	0.592421405197786
B7	AD3	115	112	101.472657136374	125.527342863626	0.070941728433891	0.094588971245188	2.91878172588833	2.29790726302831	0.620874462860011
B39	Verrucomicrobia	44	19	28.1620149761743	34.8379850238257	5.9851818361e-05	0.000159604848962667	1.11675126903553	0.389823553549446	0.726927715486087
F64	Glomeromycota	41	5	26.2570806100218	19.7429193899782	1.1246343707e-05	1.1246343707e-05	0.978053435114504	0.158629441624365	0.819423993490138
B2	Acidobacteria	1308	1409	1214.54277286136	1502.45722713864	0.00031070936228	0.00062141872456	33.1979695431472	28.9084940500616	4.28947549308566
F6	Basidiomycota	1961	705	1521.76906318083	1144.23093681917	0	0	46.7795801526718	22.3667512690355	24.4128288836362
