# Supplementary material for: Bacterial and Fungal Communities in a Degraded Ombrotrophic Peatland Undergoing Natural and Managed Re-Vegetation
Source: PLoS One. 2015 May 13;10(5):e0124726. doi: 10.1371/journal.pone.0124726 (PMC4430338; doi:10.1371/journal.pone.0124726)
Supplement: S1 Protocol — UPARSE clusters, dereplicated DNA sequences, full taxonomic assignments, OTU abundance tables and sample data are provided. Outputs from the analyses are also provided, including statistical tables and the number of sequences for each sample. (ZIP) [file pone.0124726.s001.zip › S1_Protocol/output/tables/Table[stats].csv]

	variable	factor	W	P
1	pH	bare peat and early stage restoration/other	31	0.42582
2	Moisture	bare peat and early stage restoration/other	81	0.00004
3	OM	bare peat and early stage restoration/other	81	0.00004
4	Ammonium	bare peat and early stage restoration/other	18	0.05031
5	Nitrate	bare peat and early stage restoration/other	30	0.38651
6	P	bare peat and early stage restoration/other	8	0.00276
7	K	bare peat and early stage restoration/other	16	0.03147
8	Pb	bare peat and early stage restoration/other	1	0.00008
9	Cd	bare peat and early stage restoration/other	6	0.00123
10	Cu	bare peat and early stage restoration/other	2	0.00016
11	bacteria_cfu	bare peat and early stage restoration/other	7	0.00185
12	fungi_cfu	bare peat and early stage restoration/other	12	0.01337
13	pH	Original vegetation (U.OV)/other	35	0.15428
14	Moisture	Original vegetation (U.OV)/other	35	0.16422
15	OM	Original vegetation (U.OV)/other	29	0.49755
16	Ammonium	Original vegetation (U.OV)/other	2	0.00980
17	Nitrate	Original vegetation (U.OV)/other	12	0.25000
18	P	Original vegetation (U.OV)/other	2	0.00980
19	K	Original vegetation (U.OV)/other	11	0.20343
20	Pb	Original vegetation (U.OV)/other	0	0.00245
21	Cd	Original vegetation (U.OV)/other	2	0.00980
22	Cu	Original vegetation (U.OV)/other	5	0.03922
23	bacteria_cfu	Original vegetation (U.OV)/other	15	0.42647
24	fungi_cfu	Original vegetation (U.OV)/other	20	0.81261
25	pH	Bare peat (D.BP)/other	31	0.34225
26	Moisture	Bare peat (D.BP)/other	10	0.16422
27	OM	Bare peat (D.BP)/other	7	0.07598
28	Ammonium	Bare peat (D.BP)/other	24	0.91176
29	Nitrate	Bare peat (D.BP)/other	10	0.16422
30	P	Bare peat (D.BP)/other	42	0.01716
31	K	Bare peat (D.BP)/other	45	0.00245
32	Pb	Bare peat (D.BP)/other	39	0.05637
33	Cd	Bare peat (D.BP)/other	37	0.10049
34	Cu	Bare peat (D.BP)/other	42	0.01716
35	bacteria_cfu	Bare peat (D.BP)/other	45	0.00245
36	fungi_cfu	Bare peat (D.BP)/other	45	0.00912
37	pH	Managed/Unmanaged including bare peat	56	0.18442
38	Moisture	Managed/Unmanaged including bare peat	54	0.25808
39	OM	Managed/Unmanaged including bare peat	48	0.54570
40	Ammonium	Managed/Unmanaged including bare peat	6	0.00123
41	Nitrate	Managed/Unmanaged including bare peat	0	0.00004
42	P	Managed/Unmanaged including bare peat	24	0.16150
43	K	Managed/Unmanaged including bare peat	52	0.34011
44	Pb	Managed/Unmanaged including bare peat	25	0.19025
45	Cd	Managed/Unmanaged including bare peat	31	0.43628
46	Cu	Managed/Unmanaged including bare peat	34	0.60481
47	bacteria_cfu	Managed/Unmanaged including bare peat	38	0.86331
48	fungi_cfu	Managed/Unmanaged including bare peat	46	0.65868
