# Supplementary material for: Bacterial and Fungal Communities in a Degraded Ombrotrophic Peatland Undergoing Natural and Managed Re-Vegetation
Source: PLoS One. 2015 May 13;10(5):e0124726. doi: 10.1371/journal.pone.0124726 (PMC4430338; doi:10.1371/journal.pone.0124726)
Supplement: S1 Protocol — UPARSE clusters, dereplicated DNA sequences, full taxonomic assignments, OTU abundance tables and sample data are provided. Outputs from the analyses are also provided, including statistical tables and the number of sequences for each sample. (ZIP) [file pone.0124726.s001.zip › S1_Protocol/peat-microbiome.Rmd]

---
output:
  html_document:
    fig_width: 12
    toc: yes
---

```{r setup, message=FALSE, echo=FALSE}
# load libraries
library(phyloseq); library("ggplot2"); library("reshape2"); library("xtable"); library("grid"); library("vegan"); library(car); source("R/fighelper.R")

# define some variables
calcs_for_manuscript <- list()
figfiles <- list()
# column widths and fig resolution for plosone (mm)
scale <- 1
col2 <- 12*25.4*scale # 457 mm = 18 in 
col1 <- col2/2
dpi <- 300/scale

# convert the actual width into a number of pixels for display purposes
disp_factor <- 800/col2 
disp1 <- col1*disp_factor
disp2 <- col2*disp_factor

col1 <- col1/25.4
col2 <- col2/25.4
# col was originally in mm
# knitr update(?) stopped it working right so changed to in.

theme_set(theme_bw(base_size = 14)) 
zonepal <- c("#e41a1c","#377eb8","#4daf4a","#984ea3","#ff7f00","#999999") 
# mod from http://colorbrewer2.org/. removed "#ffff33"
zone_shapes <- c(8,15,16,17,5,6)

# Define output paths
# out_path_prefix <- paste(Sys.Date(),sep="_")
out_path_prefix <- "output"
figures_dir <- paste(out_path_prefix,"figures",sep="/")
tables_dir <- paste(out_path_prefix,"tables",sep="/")

# Make sure the output folders are there
# directory creation only works to a depth of 1. The parent directory needs to be there already
if( !file.exists(out_path_prefix) ) { dir.create(out_path_prefix) }
if( !file.exists(figures_dir) ) { dir.create(figures_dir) }
if( !file.exists(tables_dir) ) { dir.create(tables_dir) }

# load OTU analysis functions
source("R/OTU-analysis.R")

```


Bacterial and fungal communities in a degraded ombotrophic peatland undergoing natural and managed re-vegetation
========================================================

Key to zone codes
-------------

* U.OV  Unmanaged - original vegetation
* U.Gu  Unamanaged - gully
* M.YH  Managed - young heather
* M.RG  Managed - restored grass
* M.25  Managed - 25 year old heather
* D.BP  Degraded - bare peat

## Source code
Analyses were performed in R. Commented source code is provided in file [peat-microbiome.Rmd](peat-microbiome.Rmd).

## Source data

```{r sources,echo=FALSE, message=FALSE}
### Definition of source data folders
# I used default UPARSE quality criteria after checking the effects of different settings using the fastq_stats tool.
# I found that the defaults retain just over 50 % of reads for bacteria and fungi
fungi_data <- "hf_uparse"
bacteria_data <- "hb_uparse"

### import BACTERIA
biom <- import_biom(paste("data",bacteria_data,"otu_table.biom",sep="/"),taxaPrefix="X")
map <- import_qiime_sample_data(paste("data",bacteria_data,"map.txt",sep="/"))
tax_assignments <- read.delim(paste("data/",bacteria_data,"/taxonomy/otus_tax_assignments_mod.txt",sep=""), header=F,)

row.names(tax_assignments) <- tax_assignments$V1
taxonomy <- as.matrix(tax_assignments[2:8])
tax = tax_table(taxonomy)

expt.bacteria <- merge_phyloseq(biom, map,tax)
expt.bacteria <- tidy_phyloseq(expt.bacteria)
expt.archaea = subset_taxa(expt.bacteria, Kingdom == "Archaea")
expt.bacteria = subset_taxa(expt.bacteria, Kingdom == "Bacteria")

### import FUNGI
biom <- import_biom(paste("data",fungi_data,"otu_table.biom",sep="/"),taxaPrefix="X")
map <- import_qiime_sample_data(paste("data",fungi_data,"map.txt",sep="/"))
tax_assignments <- read.delim(paste("data/",fungi_data,"/taxonomy_filtered/otus_tax_assignments_mod.txt",sep=""), header=F,)

row.names(tax_assignments) <- tax_assignments$V1
taxonomy <- as.matrix(tax_assignments[2:8])
tax = tax_table(taxonomy)

expt.fungi <- merge_phyloseq(biom, map,tax)
expt.fungi <- tidy_phyloseq(expt.fungi)
expt.fungi.all <- expt.fungi

# remove possible non-fungi based on taxonomy result
expt.fungi = subset_taxa(expt.fungi, Kingdom == "Fungi")

# Remove fungi sequences without an ITS region as determined by ITSX:
# (ITSx_1.0.7)
ITSx_no_detections <- c("OTU_84","OTU_88","OTU_107","OTU_124","OTU_130","OTU_134","OTU_135","OTU_212","OTU_266","OTU_276","OTU_277","OTU_292","OTU_307")
ITSx_no_ITS1 <- c("OTU_65","OTU_161")

# All of the ITSx_no_detections and ITSx_no_ITS1 were removed by subsetting taxa with kingdom=="Fungi" above
# - they returned "No blast hit" in the taxonomy table,
# except for OTU_84 which was identified as Ascomycota by BLAST against the UNITE database. 
# Therefore no further action is taken because the erroneous sequences appear to have been
# correctly excluded. This can be checked by the following:
# tax_table(expt.fungi)[rownames(tax_table(expt.fungi))%in%ITSx_no_detections]
# tax_table(expt.fungi)[rownames(tax_table(expt.fungi))%in%ITSx_no_ITS1]
# ITSx_no_detections%in%rownames(tax_table(expt.fungi)) # Returns all FALSE
# ITSx_no_ITS1%in%rownames(tax_table(expt.fungi)) # Returns all FALSE
# tax_table(expt.fungi)["OTU_84"] 

# Remove bacteria sequences without V3 region as determined by vxtractor:
# (V-Xtractor v. 2.1. Copyright (c) Hartmann et al. 2010.)
v3_not_found <- c("OTU_442")

# Blast search revealed that OTU_442 is an archaeal sequence
# No further action is required because it was removed earlier by
# subsetting the taxonomy to include bacteria only
# For confirmation run:
# tax_table(expt.archaea)
# otu_table(expt.archaea)

# Remove Chloroplast. 
expt.bacteria <- subset_taxa(expt.bacteria,Class!="Chloroplast")

# ordering of zone factor according to time since restoration:
ordered_zones <- c("D.BP","M.RG","M.YH","M.25","U.Gu","U.OV")
sample_data(expt.bacteria)$zone <-  factor(sample_data(expt.bacteria)$zone,levels=ordered_zones)
sample_data(expt.fungi)$zone <-  factor(sample_data(expt.fungi)$zone,levels=ordered_zones)

# re-name OTUs for bacteria or fungi
taxa_names(expt.fungi) <-   gsub(pattern="OTU_",replacement="F",x=taxa_names(expt.fungi))
taxa_names(expt.bacteria) <-   gsub(pattern="OTU_",replacement="B",x=taxa_names(expt.bacteria))

# merge by zone for diversity metrics
expt.bacteria.zone <- merge_samples(expt.bacteria,group="zone")
sample_data(expt.bacteria.zone)$zone <- factor(sample_names(expt.bacteria.zone))
expt.fungi.zone <- merge_samples(expt.fungi,group="zone")
sample_data(expt.fungi.zone)$zone <- factor(sample_names(expt.fungi.zone))

# convert OTU observations into relative abundance per sample
expt.archaea.rel <- transform_sample_counts(expt.archaea, function(x) 100*x/(sum(x)))
expt.bacteria.rel <- transform_sample_counts(expt.bacteria, function(x) 100*x/(sum(x)))
expt.fungi.rel <- transform_sample_counts(expt.fungi, function(x) 100*x/(sum(x)))

# merge bacteria and fungi
expt.bac_fun.rel <- merge_phyloseq(expt.bacteria.rel,expt.fungi.rel)
expt.bac_fun <- merge_phyloseq(expt.bacteria,expt.fungi)

# merge by zone, useful for getting tables of abundances
# division of counts by 3 is necessary to get average values, because merge_samples sums results
expt.bac_fun.rel.zone <- merge_samples(x=expt.bac_fun.rel,group="zone")
expt.bac_fun.rel.zone <- transform_sample_counts(expt.bac_fun.rel.zone, function(x) x/3)

# repair zone classifications damaged by merge, and order factors according to time since restoration:
sample_data(expt.bac_fun.rel.zone)$zone <-  factor(row.names(sample_data(expt.bac_fun.rel.zone)),levels=ordered_zones)

# Agglomerate at phylum level
expt.bacteria.rel.phylum <- tax_glom(expt.bacteria.rel,taxrank="Phylum")
expt.fungi.rel.phylum <- tax_glom(expt.fungi.rel,taxrank="Phylum")
expt.bacteria.phylum <- tax_glom(expt.bacteria,taxrank="Phylum")
expt.fungi.phylum <- tax_glom(expt.fungi,taxrank="Phylum")
expt.bac_fun.rel.zone.phylum <- tax_glom(expt.bac_fun.rel.zone,taxrank="Phylum")
#expt.bac_fun.phylum <- tax_glom(expt.bac_fun,taxrank="Phylum")

# remove rare OTUs for use in ordinations
expt.bacteria.rr <- prune_taxa( (taxa_sums(expt.bacteria) / sum(taxa_sums(expt.bacteria)))>0.0001, expt.bacteria)
expt.bacteria.rel.rr <- prune_taxa( taxa_names(expt.bacteria.rr), expt.bacteria.rel)
expt.fungi.rr <- prune_taxa( (taxa_sums(expt.fungi) / sum(taxa_sums(expt.fungi)))>0.0001, expt.fungi)
expt.fungi.rel.rr <- prune_taxa( taxa_names(expt.fungi.rr), expt.fungi.rel)

# save some results for convenient inclusion in manuscript
calcs_for_manuscript["n archaeal observations"] <- sum(otu_table(expt.archaea))
calcs_for_manuscript["n bacterial observations"] <- sum(otu_table(expt.bacteria))
calcs_for_manuscript["n fungal observations"] <- sum(otu_table(expt.fungi))
calcs_for_manuscript["n archael OTUs"] <- ntaxa(expt.archaea)
calcs_for_manuscript["n bacterial OTUs"] <- ntaxa(expt.bacteria)
calcs_for_manuscript["n fungal OTUs"] <- ntaxa(expt.fungi)
calcs_for_manuscript["n bacterial phyla"] <- ntaxa(expt.bacteria.rel.phylum)
calcs_for_manuscript["n fungal phyla"] <- ntaxa(expt.fungi.rel.phylum)

calcs_for_manuscript["mean seqs per sample fungi"] <- round(calcs_for_manuscript[["n fungal observations"]] / 18)
calcs_for_manuscript["mean seqs per sample bacteria"] <- round(calcs_for_manuscript[["n bacterial observations"]] / 18)
calcs_for_manuscript["mean seqs per sample per kingdom"] <- round((calcs_for_manuscript[["n fungal observations"]] + calcs_for_manuscript[["n bacterial observations"]])  / 36)

calcs_for_manuscript["mean seqs per zone fungi"] <- calcs_for_manuscript[["mean seqs per sample fungi"]] * 3
calcs_for_manuscript["mean seqs per zone bacteria"] <- calcs_for_manuscript[["mean seqs per sample bacteria"]] * 3
calcs_for_manuscript["mean seqs per zone per kingdom"] <- calcs_for_manuscript[["mean seqs per sample per kingdom"]] * 3


```

There were 94627 bacterial and 84552 fungal raw reads off the sequencer. UPARSE clustered OTUs and BLAST assigned taxonomy were imported and analysed using the [phyloseq](http://dx.plos.org/10.1371/journal.pone.0061217) package for R. The source data for bacteria and fungi can be found in folders [data/hb_uparse](data/hb_uparse) and [data/hf_uparse](data/hf_uparse) respectively. Those folders also contain a record of commands used to prepare the raw sequences to this stage. 

```{r expt_info}
print(expt.bacteria)
print(expt.fungi)
```

Number of quality controlled reads per sample:
```{r reads}
colSums(otu_table(expt.bacteria))
colSums(otu_table(expt.fungi))
```

Number of quality controlled reads per zone:
```{r reads2}
rowSums(otu_table(expt.bacteria.zone))
rowSums(otu_table(expt.fungi.zone))
```


```{r chem_env, fig.width=5, echo=FALSE}
# get the sample data
map.df <- data.frame(sample_data(expt.bacteria))
map.df2 <- data.frame(sample_data(expt.fungi)) 

# melt for plotting
chemistry.melt <- melt(map.df,measure.vars=c("pH","Moisture","OM","Ammonium","Nitrate","P","K","Pb","Cd","Cu"))

# Add linebreak to zone for plotting
chemistry.melt$zone <- gsub(x=chemistry.melt$zone,pattern="[.]",replacement="\n")

# Set the plotting order
chemistry.melt$plot_order <- 0
chemistry.melt[chemistry.melt$zone=="D\nBP","plot_order"] <- 1
chemistry.melt[chemistry.melt$zone=="M\nRG","plot_order"] <- 2
chemistry.melt[chemistry.melt$zone=="M\nYH","plot_order"] <- 3
chemistry.melt[chemistry.melt$zone=="M\n25","plot_order"] <- 4
chemistry.melt[chemistry.melt$zone=="U\nGu","plot_order"] <- 5
chemistry.melt[chemistry.melt$zone=="U\nOV","plot_order"] <- 6
chemistry.melt$zone <- reorder(chemistry.melt$zone,chemistry.melt$plot_order)

# make the plot 
chem.plot <-   ggplot(chemistry.melt, aes(x=zone, y=value, shape=zone, colour=zone)) + stat_summary(fun.data = "mean_se", size=1) + facet_wrap(~variable,scales = "free_y",nrow=2) + labs(x = "Zone") + theme(aspect.ratio=1,legend.position="none") + scale_colour_manual(values=zonepal) + scale_shape_manual(values=zone_shapes) 

calcs_for_manuscript["mean pH all samples"] <- mean(map.df$pH)
```

## Figures and Tables
```{r cfu,fig.height=5,echo=FALSE,message=FALSE}

cfu_cols <- c("zone","group","management","cfu_per_g")
cfu <- rbind(map.df[,cfu_cols],map.df2[,cfu_cols])
cfu$kingdom <- cfu$group

# Set the plotting order
cfu$plot_order <- 0
cfu[cfu$zone=="D.BP","plot_order"] <- 1
cfu[cfu$zone=="M.RG","plot_order"] <- 2
cfu[cfu$zone=="M.YH","plot_order"] <- 3
cfu[cfu$zone=="M.25","plot_order"] <- 4
cfu[cfu$zone=="U.Gu","plot_order"] <- 5
cfu[cfu$zone=="U.OV","plot_order"] <- 6
cfu$zone <- reorder(cfu$zone,cfu$plot_order)

# make the plot
cfu.plot <-   ggplot(cfu, aes(x=zone, y=cfu_per_g, shape=kingdom, colour=kingdom)) + stat_summary(fun.data = "mean_se", size=1,position=position_dodge(0.45)) +  labs(x = "Zone", y = expression(paste("CFU ", g^-1, sep=""))) + theme(aspect.ratio=1) + scale_y_log10(breaks=c(1000,10000,100000,1000000,10000000)) 

```


```{r phylum_plots,results='hide',echo=FALSE}
# plot the phyla abundance

bac <- subset_taxa(expt.bac_fun.rel.zone.phylum,Kingdom=="Bacteria")
fun <- subset_taxa(expt.bac_fun.rel.zone.phylum,Kingdom=="Fungi")

  # keep only top N taxa (because of colour palette / plotting limitations)
  TopNOTUs <- names(sort(taxa_sums(bac), TRUE)[1:9])
  bac <- prune_taxa(TopNOTUs, bac)

bac.phyla <- plot_bar(bac,x = "zone",fill = "Phylum") + geom_bar(stat="identity") + coord_flip() + labs(y="percentage of sequences", x="")  + scale_fill_brewer(palette="Set3",name = "Bacterial phyla")

fun.phyla <- plot_bar(fun,x = "zone",fill = "Phylum") + geom_bar(stat="identity") + coord_flip() + labs(y="percentage of sequences", x="") + scale_fill_brewer(palette="Set2", name="Fungal phyla") 

# Make the figure graphic
figfile.phylum <- paste(figures_dir, "/fig[phyla]", sep="")
png(paste(figfile.phylum,".png",sep=""),width=col2,height=col1,res=dpi,units="in")
grid.newpage()
pushViewport(viewport(layout = grid.layout(2,1)))
print(bac.phyla, vp=viewport(layout.pos.row = 1, layout.pos.col = 1))
print(fun.phyla, vp=viewport(layout.pos.row = 2, layout.pos.col = 1))
dev.off()

```

```{r abundant_otus_v2,echo=FALSE,message=FALSE,results='asis'}
# rank abundance plot
# and diversity metrics supplementary plot

rankdata <- list()
name <- "bacteria"
for (expt in c(expt.bacteria.rel,expt.fungi.rel)) {
  # merde data by zone (sum)
  expt.by_zone <- merge_samples(expt,group="zone")
  # divide by 3 to get the average abundance of each OTU
  expt.by_zone <- transform_sample_counts(expt.by_zone, function(x) x/3)
  # get the OTU table into a dataframe
  by_zone <- as.data.frame(t(otu_table(expt.by_zone)))
  # melt the dataframe
  by_zone.melt <- melt(by_zone,variable.name = "zone")
  # Sort the melted data for each of the zones
  by_zone.melt.ordered <- by_zone.melt[order(by_zone.melt$zone,-by_zone.melt$value),]
  # Add the rank
  by_zone.melt.ordered$rank <- 1:nrow(by_zone)
  # remove zero observations
  by_zone.melt.ordered <- by_zone.melt.ordered[by_zone.melt.ordered$value > 0,]
  # store results in a named list
  by_zone.melt.ordered$kingdom <- name
  rankdata[[name]] <- by_zone.melt.ordered
  # set name for list element in next iteration
  name <- "fungi"
}

rankdata.all <- rbind(rankdata[["bacteria"]] , rankdata[["fungi"]])
rankdata.all <- cbind(rankdata.all)

# make the plot
rank.plot <- 
  ggplot(data=rankdata.all, aes(x=rank,y=value,group=zone)) + geom_line(aes(colour=zone),size=1.5,alpha=0.6) + scale_y_log10(breaks=c(0.01,0.1,1,10,100)) + scale_colour_manual(values=zonepal) + ggtitle("OTU rank abundance") + labs(x = "OTU rank", y = "percentage of sequences") + facet_wrap(~kingdom,ncol=1) # lty="dashed"

# And diversity metrics for supplemental data
metrics <- c("Chao1","Shannon","Simpson")
# note that these plots show data that is merged (sum) by zone
diversity_b <- plot_richness(expt.bacteria.zone,x = "zone",measures=metrics,color = "zone",shape="zone",title="bacteria (per zone)") + geom_point(size = 5, alpha = 0.7) + scale_colour_manual(values=zonepal) +guides(colour=FALSE, shape=FALSE) + scale_shape_manual(values=zone_shapes) 
diversity_f <- plot_richness(expt.fungi.zone,x = "zone",measures=metrics,color = "zone",shape="zone", title="fungi (per zone)") + geom_point(size = 5, alpha = 0.7) + scale_colour_manual(values=zonepal) +guides(colour=FALSE, shape=FALSE) + scale_shape_manual(values=zone_shapes) 

## Same again but per sample
diversity_b_alt <- plot_richness(expt.bacteria,x = "zone",measures=metrics,color = "zone",shape="zone",title="bacteria (per sample)") + geom_point(size = 5, alpha = 0.7) + scale_colour_manual(values=zonepal) +guides(colour=FALSE, shape=FALSE) + scale_shape_manual(values=zone_shapes) 
diversity_f_alt <- plot_richness(expt.fungi,x = "zone",measures=metrics,color = "zone",shape="zone", title="fungi (per sample)") + geom_point(size = 5, alpha = 0.7) + scale_colour_manual(values=zonepal) +guides(colour=FALSE, shape=FALSE) + scale_shape_manual(values=zone_shapes) 

# remove unwanted small points on all the plots (we overplotted with bigger points)
diversity_b$layers <- diversity_b$layers[-1]
diversity_f$layers <- diversity_f$layers[-1]
diversity_b_alt$layers <- diversity_b_alt$layers[-1]
diversity_f_alt$layers <- diversity_f_alt$layers[-1]

# Both on one plot (samples individually and merged)
#b1 <- diversity_b$data
#b2 <- diversity_b_alt$data
#b1$data <- "zone_combined"
#b2$data <- "per_sample"
#bc <- rbind(b1,b2)
#ggplot(data = bc) + geom_point(aes(x=zone,y=value,size=data, colour=zone)) + facet_wrap(~variable,scales = "free_y")  #+ geom_errorbar(aes(ymax = value + se, ymin=value - se)) 

figfile.diversity <- paste(figures_dir, "diversity", sep="/")
png(paste(figfile.diversity,".png",sep=""), res=dpi , width = col2, height = col2,units="in")
grid.newpage()
pushViewport(viewport(layout = grid.layout(2,2)))
print(diversity_b, vp=viewport(layout.pos.row = 1, layout.pos.col = 1))
print(diversity_f, vp=viewport(layout.pos.row = 1, layout.pos.col = 2))
print(diversity_b_alt, vp=viewport(layout.pos.row = 2, layout.pos.col = 1))
print(diversity_f_alt, vp=viewport(layout.pos.row = 2, layout.pos.col = 2))
# Close the device.
dev.off()


```


```{r ordination,echo=FALSE,fig.height=10,fig.width=10,fig.keep='none',results='asis', eval=TRUE}

  # confidence limit for ellipses (method used is SD, SE also available)
  confidence=0.99
  # Significance of variables to the ordination will be calculated. 
  # The most significant ones will be plotted as defined by this cutoff
  biplot_sig_cutoff <- 0.05

expt.bac_fun.rr <- merge_phyloseq(expt.fungi.rr,expt.bacteria.rr)
expt.bac_fun.rel.rr <- merge_phyloseq(expt.bacteria.rel.rr,expt.fungi.rel.rr)

ord_expt_list <- list(
    "bacteria" = expt.bacteria.rr,
		"fungi" = expt.fungi.rr
	)

item <- 1
figfile.ord <- paste(figures_dir, "/Fig[ordination]", sep="")
png(paste(figfile.ord,".png",sep=""), res=dpi , width = col2, height = col2/2,units="in")
par(mfrow=c(1,2)) # make 2 plots appear side by side
par(pty="s") # make the plot area square
ords <- list("bacteria" = NA, "fungi" = NA)
ords.unc <- ords
for(expt.ord in ord_expt_list) {
  name <- names(ord_expt_list[item])
  item <- item+1
  
  # ordinate using phyloseq
  ## constrained - for the main figure
  ord <- ordinate(expt.ord, "CCA",formula=~zone) 
  ## unconstrained - for supplementary
  ord.unconstrained <- ordinate(expt.ord, "CCA") 
  # store the ordination objects for use outside of this loop
  ords[[name]] <- ord
  ords.unc[[name]] <- ord.unconstrained
  
  con_sites <-  plot_ordination(expt.ord,ord,"sites",title="Constrained by zone",color="zone",shape="management")  + theme(aspect.ratio=1)   + geom_point(size = 6,fill="white")
  x_label <- as.character(con_sites$labels["x"])
  y_label <- as.character(con_sites$labels["y"])
  
  ord.ef <- envfit(ord~altitude+Pb+Cu+Zn+Cd+K+P+Nitrate+Ammonium+OM+Moisture+pH+Conductivity,permu=1000,data = map.df)
  
  # start with a blank plot
  plot(ord,type="none",xlab=x_label,ylab=y_label,main=name) 
  # Note alpha goes from 0-255. It's best to leave some transparency to preserve the grid visibility
  
  # add ellipses first
  i <- 1
  for( z in ordered_zones) {
    ordiellipse(ord, map.df$zone,show.groups=z,draw="polygon",alpha=80,lwd=1,label=FALSE,cex=0.7,kind="sd",conf=confidence,col=zonepal[i],lty=0) 
    i <- i+1
  }
  
  # plot the points for each zone and type
  i <- 1
  for( z in ordered_zones) {
    points(ord, disp="si", select=(map.df$zone==z),cex = 1, pch=zone_shapes[i], col=zonepal[i])
    i <- i+1
  }
  
  # show the most significant variables
  plot(ord.ef,p.max=biplot_sig_cutoff,col="black",lwd=3,cex=1) # lwd=5  -- had no effect 
  
  # add legend
  legend("topleft", cex=0.9, inset=c(-0.0,0), legend=ordered_zones, bty = "n", col = zonepal, pch = zone_shapes)

}
dev.off()

# prepare supplementary figures
  
uncf <- plot_ordination(expt.fungi.rr,ords.unc[["fungi"]],"sites",title="Unconstrained fungal ordination",color="zone",shape="zone") + geom_point(size = 6) + theme(aspect.ratio=1) + scale_shape_manual(values=zone_shapes, name="zone") + scale_colour_manual(values=zonepal, name="zone") + geom_point(size = 6,fill="white")
uncb <- plot_ordination(expt.bacteria.rr,ords.unc[["bacteria"]],"sites",title="Unconstrained bacterial ordination",color="zone",shape="zone") + geom_point(size = 6) + theme(aspect.ratio=1) + scale_shape_manual(values=zone_shapes, name="zone") + scale_colour_manual(values=zonepal, name="zone") + geom_point(size = 6,fill="white")

# remove unwanted small points (we overplotted with larger ones)
uncf$layers <- uncf$layers[-1]
uncb$layers <- uncb$layers[-1]

figfile.ord_unc <- paste(figures_dir, "unconstrained_ordinations", sep="/")
png(paste(figfile.ord_unc,".png",sep=""), res=dpi , width = col2, height = col2/2,units="in")
grid.newpage()
pushViewport(viewport(layout = grid.layout(1,2)))
print(uncb, vp=viewport(layout.pos.row = 1, layout.pos.col = 1))
print(uncf, vp=viewport(layout.pos.row = 1, layout.pos.col = 2))
# Close the device.
dev.off()
  
screef <- plot_scree(ords[["fungi"]], "Scree plot for constrained fungal ordination") + theme(axis.text=element_text(size=8))
screeb <- plot_scree(ords[["bacteria"]], "Scree plot for constrained bacterial ordination") + theme(axis.text=element_text(size=8)) 
screefu <- plot_scree(ords.unc[["fungi"]], "Scree plot for unconstrained fungal ordination") + theme(axis.text=element_text(size=8))
screebu <- plot_scree(ords.unc[["bacteria"]], "Scree plot for unconstrained bacterial ordination") + theme(axis.text=element_text(size=8))

figfile.scree <- paste(figures_dir, "scree", sep="/")
png(paste(figfile.scree,".png",sep=""), res=dpi , width = col2, height = col2/2,units="in")
grid.newpage()
pushViewport(viewport(layout = grid.layout(2,2)))
print(screeb, vp=viewport(layout.pos.row = 1, layout.pos.col = 1))
print(screebu, vp=viewport(layout.pos.row = 2, layout.pos.col = 1))
print(screef, vp=viewport(layout.pos.row = 1, layout.pos.col = 2))
print(screefu, vp=viewport(layout.pos.row = 2, layout.pos.col = 2))
# Close the device.
dev.off()
```

```{r otu_tables,results='asis',echo=FALSE,warning=FALSE}
# make a table of all phyla 

otup <- as.data.frame(t(otu_table(expt.bac_fun.rel.zone.phylum)))
taxp <- as.data.frame(tax_table(expt.bac_fun.rel.zone.phylum))
otu_taxp <- cbind(taxp, otup)
otu_taxp <- otu_taxp[,c(1,2,8:ncol(otu_taxp))]

```

```{r pairwise_analysis,results='hide',echo=FALSE,warning=FALSE}
# Analyses should not be based on the combined objects because the bacterial sequence count 
# should not affect the fungal expected value and vice-versa.

# perform analysis on phyla
phyla_DBP_vs_UOV.bac <- compare_pairs(phy=expt.bacteria.phylum,factor="zone",group1="D.BP",group2="U.OV",topN=999,include_otus=NA,name="bac_phyla")
phyla_DBP_vs_UOV.fun <- compare_pairs(phy=expt.fungi.phylum,factor="zone",group1="D.BP",group2="U.OV",topN=999,include_otus=NA,name="fun_phyla")

phyla_DBP_vs_UOV <- rbind(phyla_DBP_vs_UOV.bac,phyla_DBP_vs_UOV.fun)

# Put in order of the BP/OV difference
phyla_DBP_vs_UOV$diff <- phyla_DBP_vs_UOV$D.BP_pc - phyla_DBP_vs_UOV$U.OV_pc
phyla_DBP_vs_UOV <- phyla_DBP_vs_UOV[order(phyla_DBP_vs_UOV$diff),]

```


```{r comparisons_alt, echo=FALSE, warning=FALSE}

## Statistical tests for chemistry and CFU data

# NOTE
# map.df is bacteria
# map.df2 is fungi
# using map.df for this section
# add named cols for bacteria and fungi cfu:

identical(rownames(map.df),rownames(map.df2))
map.df$bacteria_cfu <- map.df$cfu_per_g
map.df$fungi_cfu <- map.df2$cfu_per_g

# list the variables of interest
vars <- c("pH","Moisture","OM","Ammonium","Nitrate","P","K","Pb","Cd","Cu","bacteria_cfu","fungi_cfu")
# make a list to store all our statistical results
tests <- list()
# pre-allocate a character vector to store test results temporarily
res <- character(4)
# for the first list entry, add the titles for the table we will build after
res[1:4] <- c("variable","factor","W","P")
tests[[length(tests)+1]] <- res

# Now do all the tests and store results in the tests list:

map.df$stage <- "other"
early <- c("D.BP","M.RG","M.YH")
map.df[map.df$zone %in% early,"stage"] <- "early"
map.df$stage <- as.factor(map.df$stage)

res[2] <- "bare peat and early stage restoration/other"
for(v in vars) {
  t <- wilcox.test(map.df[[v]] ~ map.df[["stage"]])
  res[1] <- v
  res[3:4] <- c(t$statistic,t$p.value)
  tests[[length(tests)+1]] <- res
}

map.df$UOV <- FALSE
map.df[map.df$zone=="U.OV","UOV"] <- TRUE

res[2] <- "Original vegetation (U.OV)/other"
for(v in vars) {
  t <- wilcox.test(map.df[[v]] ~ map.df[["UOV"]])
  res[1] <- v
  res[3:4] <- c(t$statistic,t$p.value)
  tests[[length(tests)+1]] <- res
}

map.df$DBP <- FALSE
map.df[map.df$zone=="D.BP","DBP"] <- TRUE

res[2] <- "Bare peat (D.BP)/other"
for(v in vars) {
  t <- wilcox.test(map.df[[v]] ~ map.df[["DBP"]])
  res[1] <- v
  res[3:4] <- c(t$statistic,t$p.value)
  tests[[length(tests)+1]] <- res
}


map.df$management2 <- "unmanaged_inc_degraded"
map.df[map.df$management == "Managed","management2"] <- "Managed"

res[2] <- "Managed/Unmanaged including bare peat"
for(v in vars) {
  t <- wilcox.test(map.df[[v]] ~ map.df[["management2"]])
  res[1] <- v
  res[3:4] <- c(t$statistic,t$p.value)
  tests[[length(tests)+1]] <- res
}

stats.df <- do.call("rbind",tests) #combine all vectors into a matrix
colnames(stats.df) <- stats.df[1,] # set column names
stats.df <- stats.df[-1,] # delete column names from dataframe
stats.df[,4] <- format(as.numeric(stats.df[,4]),scientific = FALSE,digits=1) # format the numbers

```


```{r figures,results='asis',echo=FALSE,fig.width=20, warning=FALSE}
# Store all figures and tables in the figfiles list.
# Order in the list will affect numbering

# chemistry plot
figfile <- paste(figures_dir, "/fig[chem]", sep="")
figfiles[["chem"]] <- list(plot = chem.plot, file = figfile, legend="Plant nutrients, soil properties, and heavy metals.",width=col2,height=col2/2,res=dpi,display_width=disp2)

# CFU plot
figfile <- paste(figures_dir, "/fig[cfu]", sep="")
figfiles[["cfu"]] <- list(plot = cfu.plot, file = figfile, legend="Cultivable numbers of bacteria and fungi detected in each zone.",width=col1,height=col1*0.8,res=dpi,display_width=disp1)

# rank abundance plot
figfile <- paste(figures_dir, "/fig[rank]", sep="")
figfiles[["rankf"]] <- list(plot = rank.plot, file = figfile, legend="Rank abundance of bacterial and fungal OTUs in each zone.",width=col1,height=col1,res=dpi,display_width=disp1)

# Phylum plot (pre-rendered)
figfiles[["phyla"]] <- list(plot="pre_rendered", file = figfile.phylum, legend="Relative abundance of bacterial and fungal phyla (within each kingdom) in the six zones.",width=col2,height=col1/2,res=dpi,display_width=disp2)

# ordination (pre-rendered)
figfiles[["ord"]] <- list(plot="pre_rendered", file = figfile.ord, legend="Correspondence analysis of bacterial and fungal communities, constrained by vegetation zone.",width=col2,height=col2/2,res=dpi,display_width=disp2)

# phylum table
figfile <- paste(tables_dir,"/Table[phyla-all].csv",sep="")
figfiles[["all_phyla"]] <- list(supplementary = "Table", table = otu_taxp, file = figfile, legend="Mean relative abundance of all phyla in each zone. Relative abundances are expressed as a percentage within each kingdom (i.e. columns add up to 200 %)")

# phylum chi squared table
figfile <- paste(tables_dir,"/Table[phyla-xsq].csv",sep="")
figfiles[["phyla-xsq"]] <- list(supplementary = "Table", table = phyla_DBP_vs_UOV[,1:10], file = figfile, legend="Pairwise comparisons of phylum abundance in D.BP and U.OV. Note that p-values of 0 in the linked file actually mean <2.2e-16.")

# unconstrained ordination (pre-rendered)
figfiles[["ord_unconstrained"]] <- list(supplementary = "Figure", plot="pre_rendered", file = figfile.ord_unc, legend="Unconstrained correspondence analyses.",width=col2,height=col2/2,res=dpi,display_width=disp2)

# scree plots (pre-rendered)
figfiles[["scree"]] <- list(supplementary = "Figure", plot="pre_rendered", file = figfile.scree, legend="Scree plots for constrained and unconstrained ordinations ",width=col2,height=col2/2,res=dpi,display_width=disp2)

# stats table
figfile <- paste(tables_dir,"/Table[stats].csv",sep="")
figfiles[["stats"]] <- list(supplementary = "Table", table = stats.df, file = figfile, legend="Mann-Whitney-Wilcoxon test results for various comparisons of chemistry and cultivable microbe data.")

# diversity metrics plots (pre-rendered)
figfiles[["diversity"]] <- list(supplementary = "Figure", plot="pre_rendered", file = figfile.diversity, legend="Diversity metrics for each zone, per-sample and per-zone",width=col2,height=col2/2,res=dpi,display_width=disp2)

# make figures and tables (export graphics and .csv)
build_figures(figfiles)

# display figures and tables
display_figures(figfiles,1,0,2)

```

## Calculations for manuscript text

```{r calcs,echo=FALSE}
print(calcs_for_manuscript)
```

## R package versions
```{r packages}
print(sessionInfo(), locale = FALSE)
```

## Citations
```{r cite}
citation("vegan")
citation("phyloseq")
```
