# Supplementary material for: Bacterial and Fungal Communities in a Degraded Ombrotrophic Peatland Undergoing Natural and Managed Re-Vegetation
Source: PLoS One. 2015 May 13;10(5):e0124726. doi: 10.1371/journal.pone.0124726 (PMC4430338; doi:10.1371/journal.pone.0124726)
Supplement: S1 Protocol — UPARSE clusters, dereplicated DNA sequences, full taxonomic assignments, OTU abundance tables and sample data are provided. Outputs from the analyses are also provided, including statistical tables and the number of sequences for each sample. (ZIP) [file pone.0124726.s001.zip › S1_Protocol/R/fighelper.R]

# TODO
# build_figures should return the figfiles list
# with the file name modified with the appropriate extension
# and the plot slot changed to pre_rendered

build_figures <- function(figfiles){
  debug <- FALSE
  for (fig in figfiles) {
    # default settings
    r <- 72
    w <- 7
    h <- 7
    u <- "in"
    if("width" %in% names(fig)) { w <- fig$width }
    if("height" %in% names(fig)) { h <- fig$height }
    if("res" %in% names(fig)) { r <- fig$res }
    if("units" %in% names(fig)) { u <- fig$units }
    
    if("plot" %in% names(fig)) {
      if(debug) { print(paste(fig$file,w,h,r,u,sep=",")) }
      if(fig$plot[1]!="pre_rendered") {
        file <- paste(fig$file,".png",sep="")
        png(filename=file,width=w,height=h,res=r,units=u)  
        print(fig$plot)
        dev.off()  
      }
    }
    if("table" %in% names(fig)) {
      write.csv(fig$table,fig$file)
    }
  }
}

display_figures <- function(figfiles, fig_start=0, tab_start=0, supp_start=0){
  figure_index <- fig_start
  table_index <- tab_start
  supp_index <- supp_start
  extras_index <- 0
  dw <- 800
  trunclen <- 10
  
  for (name in names(figfiles)) {
    display_width <- dw
    fig <- figfiles[[name]]
    file <- fig$file
    if("display_width" %in% names(fig)) { display_width <- fig$display_width }
    cat("<br><blockquote>")

    
    if( ("plot" %in% names(fig)) & !("supplementary" %in% names(fig))) {
      file <- paste(fig$file,".png",sep="")
      figure_index <- figure_index + 1
      cat(paste("<img src='",file,"' width='",display_width,"'>",sep=""))
      cat(paste("<p><a href='",file,"'><br><b>Figure ",figure_index,". [",name,"].</b></a> ",fig$legend,"</p>",sep=""))
    }
    if( ("table" %in% names(fig)) & !("supplementary" %in% names(fig)) ) {
      table_index <- table_index + 1
      print(xtable(fig$table[1:trunclen,]), type="html",sanitize.text.function = force,comment=F)
      if(nrow(fig$table)>trunclen) { 
        cat(paste("<small>Table was truncated to",trunclen,"rows for display. Click link to see whole table</small>",sep=" ")) 
      } 
      cat(paste("<p><b><a href='",file,"'>Table ",table_index,". [",name,"].</b></a> ",fig$legend,"</p>",sep=""))
    }
    
    if( "supplementary" %in% names(fig) ) {
      if (grepl(pattern="extra",x=fig$supplementary,ignore.case=TRUE)) {
        extras_index <- extras_index + 1
        supp_identifier <- paste("E",extras_index,sep="")
      } else {
        supp_index <- supp_index + 1
        supp_identifier <- paste("S",supp_index,sep="")
      }
      if("table" %in% names(fig)) {
        print(xtable(fig$table[1:trunclen,]), type="html",sanitize.text.function = force,comment=F)
        if(nrow(fig$table)>trunclen) { 
          cat(paste("<small>Table was truncated to",trunclen,"rows for display. Click link to see whole table</small>",sep=" ")) 
        }
      }    
      if("plot" %in% names(fig)) {
        file <- paste(fig$file,".png",sep="")
        cat(paste("<img src='",file,"' width='",display_width,"'>",sep=""))
      }
      
      #supp_index <- supp_index + 1
      cat(paste("<p><b><a href='",file,"'>",fig$supplementary, " ",supp_identifier,". [",name,"].</b></a> ",fig$legend,"</p>",sep=""))
    }
    cat("</blockquote><hr>")
  }
}
