# Supplementary material for: Bacterial and Fungal Communities in a Degraded Ombrotrophic Peatland Undergoing Natural and Managed Re-Vegetation
Source: PLoS One. 2015 May 13;10(5):e0124726. doi: 10.1371/journal.pone.0124726 (PMC4430338; doi:10.1371/journal.pone.0124726)
Supplement: S1 Protocol — UPARSE clusters, dereplicated DNA sequences, full taxonomic assignments, OTU abundance tables and sample data are provided. Outputs from the analyses are also provided, including statistical tables and the number of sequences for each sample. (ZIP) [file pone.0124726.s001.zip › S1_Protocol/R/OTU-analysis.R]

tidy_phyloseq <- function(my_phyloseq){
  # Fix ranks. 
  colnames(tax_table(my_phyloseq)) = c("Kingdom", "Phylum", "Class", "Order", "Family", "Genus", "Species")
  # fix taxa names
  tax_table(my_phyloseq)[,colnames(tax_table(my_phyloseq))] <- gsub(tax_table(my_phyloseq)[,colnames(tax_table(my_phyloseq))],pattern="[a-z]__",replacement="")
  # If NA in phylum position of taxonomy table then change it to "Unidentified"
  tax_table(my_phyloseq)[tax_table(my_phyloseq)[,"Phylum"]==NA,"Phylum"] <- "Unidentified"
  return(my_phyloseq)
}

################### compare_pairs function ################
# This test uses chisq. An alternative might be Fishers exact test
compare_pairs <- function(phy,factor="zone",group1="D.BP",group2="U.OV",topN=30,include_otus=NA,name="") {
  
  outfile <- NULL
  
  # Identify the top N OTUs before doing any subsetting
  TopNOTUs <- names(sort(taxa_sums(phy), TRUE)[1:topN])
  
  # Merge by each group
  phy.merged <- merge_samples(phy,group="zone")  
  
  # record the number of observations to enable calculation of expected values
  ss <- sample_sums(phy.merged)
  
  # Keep only the groups of interest
  phy.merged <- prune_samples(samples=c(group1,group2),phy.merged)
  ss <- ss[c(group1,group2)]
  
  # Keep only the chosen OTUs if specified
  if(!is.na(include_otus[1])) {
    phy.merged <- prune_taxa(include_otus,phy.merged) 
  }
  
  cat(paste("<h4>Compare",name,"by",factor,":",group1,"(",ss[group1],"seqs)",group2,"(",ss[group2],"seqs). Top", topN,"taxa.</h4>"))
  
  sink(outfile)
  print("Sequences in raw merged data:")
  print(ss)
  
  # remove OTUs which are not observed more than 20 times in the subsetted object
  # A low expected value leads to ## Warning: Chi-squared approximation may be incorrect
  phy.merged <- filter_taxa(phy.merged, function(x) sum(x) > 20 , TRUE)
  #data <- extract_from_phyloseq(phy.merged,factor,factor)
  
  # keep only top N taxa
  phy.merged <- prune_taxa(TopNOTUs, phy.merged)
  
  # store as data frame
  merged.table <- data.frame(t(otu_table(phy.merged)))
  
  # Do Chi squared test on each OTU.
  # The expected value is adjusted according to the number of sequence reads stored in ss
  print(results <- apply(X=merged.table,MARGIN=1,FUN=chisq.test,p=ss,rescale.p=TRUE))
  
  #create an empty list for the results
  mylist <- list()  
  # Arrange the results in the list
  for(otu in row.names(merged.table)) {
    mylist[[otu]] <- c(tax_table(phy)[otu,c("Phylum")],results[[otu]]$observed,results[[otu]]$expected,results[[otu]]$p.value)
  }
  
  #combine all vectors into a matrix
  df <- do.call("rbind",mylist) 
  colnames(df) <- c("Phylum",group1,group2,paste(names(results[[otu]]$expected),"expected",sep="."),"Xsq_p.value")
  df <- as.data.frame(df,stringsAsFactors=FALSE,)
  
  # repair the data types in the dataframe
  df[,group1] <- as.numeric(df[,group1])
  df[,group2] <- as.numeric(df[,group2]) 
  df[,paste(group1,"expected",sep=".")] <- as.numeric(df[,paste(group1,"expected",sep=".")])
  df[,paste(group2,"expected",sep=".")] <- as.numeric(df[,paste(group2,"expected",sep=".")])
  # df$Xsq_p.value <- as.numeric(df$Xsq_p.value)
  # rounding is done here to avoid confusing output which occurs for p<2.2e-16 due to number storage limitations
  # Instead "0" will be output which should be interpreted as <2.2e-16
  df$Xsq_p.value <- round(as.numeric(df$Xsq_p.value),15)
  df$Xsq_p.value.corrected <- p.adjust(p=df$Xsq_p.value,method="fdr")
  #df
  df[,paste(group1,"pc",sep="_")] <- 100 * df[,group1] / ss[group1]
  df[,paste(group2,"pc",sep="_")] <- 100 * df[,group2] / ss[group2]
  
  sink()
  cat(paste("<a href='",outfile,"'>Link to results</a>",sep=""))
  return(df)
}
